# Supplementary material for: Multi-Sensor Based State Prediction for Personal Mobility Vehicles
Source: PLoS One. 2016 Oct 12;11(10):e0162593. doi: 10.1371/journal.pone.0162593 (PMC5061423; doi:10.1371/journal.pone.0162593)
Supplement: S1 File — This file contains three separate files. Two excel files that display the wheelchair, GSR, heart rate (Dataset A in S1 File), and EEG (Dataset B in S1 File) data for each condition (Wide, Narrow), trial, and loop. The additional text file explains the organization of the data (File C in S1 File). The datashare file can be found at https://figshare.com/s/178c2b31710b69445d59. In case of any questions or inquiries please contact: yoichims@ieee.org. (ZIP) [file pone.0162593.s001.zip]

Archive with 4 entries (3 files):
- S1_File/
- S1_File/FileC.rtf
- S1_File/DatasetA.xls
- S1_File/DatasetB.xls
