# Supplementary material for: Multi-Sensor Based State Prediction for Personal Mobility Vehicles
Source: PLoS One. 2016 Oct 12;11(10):e0162593. doi: 10.1371/journal.pone.0162593 (PMC5061423; doi:10.1371/journal.pone.0162593)
Supplement: S1 File — This file contains three separate files. Two excel files that display the wheelchair, GSR, heart rate (Dataset A in S1 File), and EEG (Dataset B in S1 File) data for each condition (Wide, Narrow), trial, and loop. The additional text file explains the organization of the data (File C in S1 File). The datashare file can be found at https://figshare.com/s/178c2b31710b69445d59. In case of any questions or inquiries please contact: yoichims@ieee.org. (ZIP) [file pone.0162593.s001.zip › S1_File/DatasetA.xls]

## Sheet: 1a) num41_sub16_RE1
counter [counts the number of data samples]	unix_time: [Unix time(ms) in GMT/UTC timezone]	JST hour: [wall clock hours in JST timezone]	JST minute: [wall clock minutes in JST timezone]	JST second: [wall clock seconds in JST timezone]	JST millisecond: [wall clock milliseconds in JST timezone]	elapsed time (from 0 seconds) : [total appended time in seconds from start to end]	elapsed travel distance: [Travel distance(m)]	x position: [coordinate x(m)]	y position: [coordinate y(m)]	yaw: [yaw angle (rad)]	velocity: [velocity(m/s)]	angular velocity: [angular vel.(rad/s)] absolute value	joystick x direction movement: [Joystick x] -1<jx<1	joystick y direction movement: [Joystick y] -1<jy<1	stop button push (0=did not push, 1=push)	Interbeat interval heart measure: [Heart R-R interval(sec.)]	Low frequency high frequency heart ratio: [LF/HF ratio]	GSR: [Skin conductance]	distance to objects: [Distance to obstacle in map(m)]	dir obj: [Direction of obstacle(rad)]
1127	1.42433e+09	15	4	11	102	114	1.16679	1.26876	0.000145131	0.0276459	0	0	0	0	0	0.798833	6.70833	11.004	0.990357	1.5228
1128	1.42433e+09	15	4	11	183	114	1.16679	1.26876	0.000145131	0.0276459	0	0	0	0	0	0.798833	6.70833	11.004	0.990357	1.5228
1129	1.42433e+09	15	4	11	312	114	1.16679	1.26876	0.000145131	0.0276459	0	0	0	0	0	0.798833	6.70833	10.9525	0.990357	1.5228
1130	1.42433e+09	15	4	11	393	114	1.16679	1.26876	0.000145131	0.0276459	0	0	0	0	0	0.822729	5.90217	10.9399	0.990357	1.5228
1131	1.42433e+09	15	4	11	513	114	1.16679	1.26876	0.000145131	0.0276459	0	0	0	0	0	0.822729	5.90217	10.919	0.990357	1.5228
1132	1.42433e+09	15	4	11	594	114	1.16679	1.26876	0.000145131	0.0276459	0	0	0	0	0	0.822729	5.90217	10.9758	0.990357	1.5228
1133	1.42433e+09	15	4	11	714	114	1.16679	1.26876	0.000145131	0.0276459	0	0	0	0	0	0.822729	5.90217	10.6903	0.990357	1.5228
1134	1.42433e+09	15	4	11	798	114	1.16679	1.26876	0.000145131	0.0276459	0	0	0	0	0	0.822729	5.90217	10.8127	0.990357	1.5228
1135	1.42433e+09	15	4	11	879	114	1.16679	1.26876	0.000145131	0.0276459	0	0	0	0	0	0.839542	5.2127	10.9259	0.990357	1.5228
1136	1424325852	15	4	12	0	115	1.16679	1.26876	0.000145131	0.0276459	0	0	0	0	0	0.839542	5.2127	10.9349	0.990357	1.5228
1137	1.42433e+09	15	4	12	80	115	1.16679	1.26876	0.000145131	0.0276459	0	0	0	0	0	0.839542	5.2127	10.9765	0.990357	1.5228
1138	1.42433e+09	15	4	12	201	115	1.16679	1.26876	0.000145131	0.0276459	0	0	0	0	0	0.839542	5.2127	10.9765	0.990357	1.5228
1139	1.42433e+09	15	4	12	281	115	1.16679	1.26876	0.000145131	0.0276459	0	0	0	0	0	0.839542	5.2127	10.9765	0.990357	1.5228
1140	1.42433e+09	15	4	12	407	115	1.16679	1.26876	0.000145131	0.0276459	0	0	0	0	0	0.839542	5.2127	10.9765	0.990357	1.5228
1141	1.42433e+09	15	4	12	488	115	1.16679	1.26876	0.000145131	0.0276459	0	0	0	0	0	0.839542	5.2127	10.9765	0.990357	1.5228
1142	1.42433e+09	15	4	12	609	115	1.16679	1.26876	0.000145131	0.0276459	0	0	0	0	0	0.839542	5.2127	10.9765	0.990357	1.5228
1143	1.42433e+09	15	4	12	689	115	1.16679	1.26876	0.000145131	0.0276459	0	0	0	0	0	0.839542	5.2127	10.9765	0.990357	1.5228
1144	1.42433e+09	15	4	12	776	115	1.16679	1.26876	0.000145131	0.0276459	0	0	0	0	0	0.839542	5.2127	10.9227	0.990357	1.5228
1145	1.42433e+09	15	4	12	899	115	1.16679	1.26876	0.000145131	0.0276459	0	0	0	0	0	0.858875	4.64738	10.9339	0.990357	1.5228
1146	1.42433e+09	15	4	12	980	115	1.16679	1.26876	0.000145131	0.0276459	0	0	0	0	0	0.858875	4.64738	10.8788	0.990357	1.5228
1147	1.42433e+09	15	4	13	101	116	1.16679	1.26876	0.000145131	0.0276459	0	0	0	0	0	0.858875	4.64738	10.8513	0.990357	1.5228
1148	1.42433e+09	15	4	13	181	116	1.16679	1.26876	0.000145131	0.0276459	0	0	0	0	0	0.858875	4.64738	10.8496	0.990357	1.5228
1149	1.42433e+09	15	4	13	302	116	1.16679	1.26876	0.000145131	0.0276459	0	0	0	0	0	0.858875	4.64738	10.8799	0.990357	1.5228
1150	1.42433e+09	15	4	13	382	116	1.16679	1.26876	0.000145131	0.0276459	0	0	0	0	0	0.858875	4.64738	10.2696	0.990357	1.5228
1151	1.42433e+09	15	4	13	503	116	1.16679	1.26876	0.000145131	0.0276459	0	0	0	0	0	0.858875	4.64738	10.6753	0.990357	1.5228
1152	1.42433e+09	15	4	13	584	116	1.16679	1.26876	0.000145131	0.0276459	0	0	0	0	0	0.858875	4.64738	10.6753	0.990357	1.5228
1153	1.42433e+09	15	4	13	704	116	1.16679	1.26876	0.000145131	0.0276459	0	0	0	0	0	0.858875	4.64738	10.6753	0.990357	1.5228
1154	1.42433e+09	15	4	13	785	116	1.16679	1.26876	0.000145131	0.0276459	0	0	0	0	0	0.858875	4.64738	10.6753	0.990357	1.5228
1155	1.42433e+09	15	4	14	21	117	1.16679	1.26876	0.000145131	0.0276459	0	0	0	0	0	0.858875	4.64738	10.6753	0.990357	1.5228
1156	1.42433e+09	15	4	14	61	117	1.16679	1.26876	0.000145131	0.0276459	0	0	0	0	0	0.858875	4.64738	10.6753	0.990357	1.5228
1157	1.42433e+09	15	4	14	101	117	1.16679	1.26876	0.000145131	0.0276459	0	0	0	0	0	0.858875	4.64738	10.6753	0.990357	1.5228
1158	1.42433e+09	15	4	14	184	117	1.16679	1.26876	0.000145131	0.0276459	0	0	0	0	0	0.858875	4.64738	10.6753	0.990357	1.5228
1159	1.42433e+09	15	4	14	298	117	1.16679	1.26876	0.000145131	0.0276459	0	0	0	0	0	0.858875	4.64738	10.8557	0.990357	1.5228
1160	1.42433e+09	15	4	14	378	117	1.16679	1.26876	0.000145131	0.0276459	0	0	0	0	0	0.845708	4.19372	10.6744	0.990357	1.5228
1161	1.42433e+09	15	4	14	499	117	1.16679	1.26876	0.000145131	0.0276459	0	0	0	0	0	0.845708	4.19372	10.7391	0.990357	1.5228
1162	1.42433e+09	15	4	14	579	117	1.16679	1.26876	0.000145131	0.0276459	0	0	0	0	0	0.845708	4.19372	10.7558	0.990357	1.5228
1163	1.42433e+09	15	4	14	700	117	1.16679	1.26876	0.000145131	0.0276459	0	0	0	0	0	0.845708	4.19372	10.7479	0.990357	1.5228
1164	1.42433e+09	15	4	14	780	117	1.16679	1.26876	0.000145131	0.0276459	0	0	0	0	0	0.845708	4.19372	10.767	0.990357	1.5228
1165	1.42433e+09	15	4	14	901	117	1.16679	1.26876	0.000145131	0.0276459	0	0	0	0	0	0.881354	3.84573	10.767	0.990357	1.5228
1166	1.42433e+09	15	4	14	985	117	1.16679	1.26876	0.000145131	0.0276459	0	0	0	0	0	0.881354	3.84573	10.3629	0.990357	1.5228
1167	1.42433e+09	15	4	15	105	118	1.16679	1.26876	0.000145131	0.0276459	0	0	0	0	0	0.881354	3.84573	10.3629	0.990357	1.5228
1168	1.42433e+09	15	4	15	186	118	1.16679	1.26876	0.000145131	0.0276459	0	0	0	0	0	0.881354	3.84573	10.3629	0.990357	1.5228
1169	1.42433e+09	15	4	15	306	118	1.16679	1.26876	0.000145131	0.0276459	0	0	0	0	0	0.881354	3.84573	10.3629	0.990357	1.5228
1170	1.42433e+09	15	4	15	505	118	1.16679	1.26876	0.000145131	0.0276459	0	0	0	0	0	0.881354	3.84573	10.3629	0.990357	1.5228
1171	1.42433e+09	15	4	15	546	118	1.16679	1.26876	0.000145131	0.0276459	0	0	0	0	0	0.881354	3.84573	10.3629	0.990357	1.5228
1172	1.42433e+09	15	4	15	586	118	1.16679	1.26876	0.000145131	0.0276459	0	0	0	0	0	0.881354	3.84573	10.3629	0.990357	1.5228
1173	1.42433e+09	15	4	15	707	118	1.16679	1.26876	0.000145131	0.0276459	0	0	0	0	0	0.881354	3.84573	10.3629	0.990357	1.5228
1174	1.42433e+09	15	4	15	793	118	1.16679	1.26876	0.000145131	0.0276459	0	0	0	0	0	0.881354	3.84573	10.7274	0.990357	1.5228
1175	1.42433e+09	15	4	15	914	118	1.16679	1.26876	0.000145131	0.0276459	0	0	0	0	0	0.893125	3.56774	10.7928	0.990357	1.5228
1176	1.42433e+09	15	4	15	995	118	1.16679	1.26876	0.000145131	0.0276459	0	0	0	0	0	0.893125	3.56774	10.758	0.990357	1.5228
1177	1.42433e+09	15	4	16	75	119	1.16679	1.26876	0.000145131	0.0276459	0	0	0	0	0	0.893125	3.56774	10.5092	0.990357	1.5228
1178	1.42433e+09	15	4	16	196	119	1.16679	1.26876	0.000145131	0.0276459	0	0	0	0	0	0.893125	3.56774	10.5092	0.990357	1.5228
1179	1.42433e+09	15	4	16	276	119	1.16679	1.26876	0.000145131	0.0276459	0	0	0	0	0	0.893125	3.56774	10.5092	0.990357	1.5228
1180	1.42433e+09	15	4	16	397	119	1.16679	1.26876	0.000145131	0.0276459	0	0	0	0	0	0.893125	3.56774	10.4126	0.990357	1.5228
1181	1.42433e+09	15	4	16	478	119	1.16679	1.26876	0.000145131	0.0276459	0	0	0	0	0	0.893438	3.3999	10.5372	0.990357	1.5228
1182	1.42433e+09	15	4	16	599	119	1.16679	1.26876	0.000145131	0.0276459	0	0	0	0	0	0.893438	3.3999	10.628	0.990357	1.5228
1183	1.42433e+09	15	4	16	679	119	1.16679	1.26876	0.000145131	0.0276459	0	0	0	0	0	0.893438	3.3999	10.7574	0.990357	1.5228
1184	1.42433e+09	15	4	16	800	119	1.16679	1.26876	0.000145131	0.0276459	0	0	0	0	0	0.893438	3.3999	10.7574	0.990357	1.5228
1185	1.42433e+09	15	4	16	904	119	1.16679	1.26876	0.000145131	0.0276459	0	0	0	0	0	0.893438	3.3999	10.7574	0.990357	1.5228
1186	1.42433e+09	15	4	16	993	119	1.16679	1.26876	0.000145131	0.0276459	0	0	0	0	0	0.893438	3.3999	10.7574	0.990357	1.5228
1187	1.42433e+09	15	4	17	114	120	1.16679	1.26876	0.000145131	0.0276459	0	0	0	0	0	0.893438	3.3999	10.7574	0.990357	1.5228
1188	1.42433e+09	15	4	17	194	120	1.16679	1.26876	0.000145131	0.0276459	0	0	0	0	0	0.893438	3.3999	10.7574	0.990357	1.5228
1189	1.42433e+09	15	4	17	279	120	1.16679	1.26876	0.000145131	0.0276459	0	0	0	0	0	0.893438	3.3999	10.446	0.990357	1.5228
1190	1.42433e+09	15	4	17	399	120	1.16679	1.26876	0.000145131	0.0276459	0	0	0	0	0	0.863979	3.3743	10.4599	0.990357	1.5228
1191	1.42433e+09	15	4	17	480	120	1.16679	1.26876	0.000145131	0.0276459	0	0	0	0	0	0.863979	3.3743	10.6369	0.990357	1.5228
1192	1.42433e+09	15	4	17	601	120	1.16679	1.26876	0.000145131	0.0276459	0	0	0	0	0	0.863979	3.3743	10.1492	0.990357	1.5228
1193	1.42433e+09	15	4	17	681	120	1.16679	1.26876	0.000145131	0.0276459	0	0	0	0	0	0.863979	3.3743	10.4742	0.990357	1.5228
1194	1.42433e+09	15	4	17	802	120	1.16679	1.26876	0.000145131	0.0276459	0	0	0	0	0	0.863979	3.3743	10.609	0.990357	1.5228
1195	1.42433e+09	15	4	17	882	120	1.16679	1.26876	0.000145131	0.0276459	0	0	0	0	0	0.863979	3.3743	10.6555	0.990357	1.5228
1196	1.42433e+09	15	4	18	3	121	1.16679	1.26876	0.000145131	0.0276459	0	0	0	0	0	0.863979	3.3743	10.6299	0.990357	1.5228
1197	1.42433e+09	15	4	18	83	121	1.16679	1.26876	0.000145131	0.0276459	0	0	0	0	0	0.863979	3.3743	10.6299	0.990357	1.5228
1198	1.42433e+09	15	4	18	205	121	1.16679	1.26876	0.000145131	0.0276459	0	0	0	0	0	0.863979	3.3743	10.6299	0.990357	1.5228
1199	1.42433e+09	15	4	18	285	121	1.16679	1.26876	0.000145131	0.0276459	0	0	0	0	0	0.863979	3.3743	10.6299	0.990357	1.5228
1200	1.42433e+09	15	4	18	407	121	1.16679	1.26876	0.000145131	0.0276459	0	0	0	0	0	0.863979	3.3743	10.6299	0.990357	1.5228
1201	1.42433e+09	15	4	18	487	121	1.16679	1.26876	0.000145131	0.0276459	0	0	0	0	0	0.863979	3.3743	10.6299	0.990357	1.5228
1202	1.42433e+09	15	4	18	608	121	1.16679	1.26876	0.000145131	0.0276459	0	0	0	0	0	0.863979	3.3743	10.6299	0.990357	1.5228
1203	1.42433e+09	15	4	18	689	121	1.16679	1.26876	0.000145131	0.0276459	0	0	0	0	0	0.863979	3.3743	10.6299	0.990357	1.5228
1204	1.42433e+09	15	4	18	779	121	1.16679	1.26876	0.000145131	0.0276459	0	0	0	0	0	0.863979	3.3743	10.588	0.990357	1.5228
1205	1.42433e+09	15	4	18	899	121	1.16679	1.26876	0.000145131	0.0276459	0	0	0	0	0	0.890417	3.46828	10.5351	0.990357	1.5228
1206	1.42433e+09	15	4	18	980	121	1.16679	1.26876	0.000145131	0.0276459	0	0	0	0	0	0.890417	3.46828	10.5871	0.990357	1.5228
1207	1.42433e+09	15	4	19	100	122	1.16679	1.26876	0.000145131	0.0276459	0	0	0	0	0	0.890417	3.46828	10.4963	0.990357	1.5228
1208	1.42433e+09	15	4	19	181	122	1.16679	1.26876	0.000145131	0.0276459	0	0	0	0	0	0.890417	3.46828	10.2748	0.990357	1.5228
1209	1.42433e+09	15	4	19	302	122	1.16679	1.26876	0.000145131	0.0276459	0	0	0	0	0	0.890417	3.46828	10.2748	0.990357	1.5228
1210	1.42433e+09	15	4	19	382	122	1.16679	1.26876	0.000145131	0.0276459	0	0	0	0	0	0.912146	3.65782	10.5578	0.990357	1.5228
1211	1.42433e+09	15	4	19	503	122	1.16679	1.26876	0.000145131	0.0276459	0	0	0	0	0	0.912146	3.65782	10.5889	0.990357	1.5228
1212	1.42433e+09	15	4	19	583	122	1.16679	1.26876	0.000145131	0.0276459	0	0	0	0	0	0.912146	3.65782	10.5889	0.990357	1.5228
1213	1.42433e+09	15	4	19	704	122	1.16679	1.26876	0.000145131	0.0276459	0	0	0	0	0	0.912146	3.65782	10.5889	0.990357	1.5228
1214	1.42433e+09	15	4	19	784	122	1.16679	1.26876	0.000145131	0.0276459	0	0	0	0	0	0.912146	3.65782	10.5889	0.990357	1.5228
1215	1.42433e+09	15	4	19	898	122	1.16679	1.26876	0.000145131	0.0276459	0	0	0	0	0	0.912146	3.65782	10.5889	0.990357	1.5228
1216	1.42433e+09	15	4	19	978	122	1.16679	1.26876	0.000145131	0.0276459	0	0	0	0	0	0.912146	3.65782	10.5889	0.990357	1.5228
1217	1.42433e+09	15	4	20	99	123	1.16679	1.26876	0.000145131	0.0276459	0	0	0	0	0	0.912146	3.65782	10.5889	0.990357	1.5228
1218	1.42433e+09	15	4	20	179	123	1.16679	1.26876	0.000145131	0.0276459	0	0	0	0	0	0.912146	3.65782	10.5889	0.990357	1.5228
1219	1.42433e+09	15	4	20	300	123	1.16679	1.26876	0.000145131	0.0276459	0	0	0	0	0	0.912146	3.65782	10.4766	0.990357	1.5228
1220	1.42433e+09	15	4	20	380	123	1.16679	1.26876	0.000145131	0.0276459	0	0	0	0	0	0.943396	3.7835	10.4778	0.990357	1.5228
1221	1.42433e+09	15	4	20	501	123	1.16679	1.26876	0.000145131	0.0276459	0	0	0	0	0	0.943396	3.7835	10.5068	0.990357	1.5228
1222	1.42433e+09	15	4	20	582	123	1.16679	1.26876	0.000145131	0.0276459	0	0	0	0	0	0.943396	3.7835	10.4472	0.990357	1.5228
1223	1.42433e+09	15	4	20	702	123	1.16679	1.26876	0.000145131	0.0276459	0	0	0	0	0	0.943396	3.7835	10.4069	0.990357	1.5228
1224	1.42433e+09	15	4	20	783	123	1.16679	1.26876	0.000145131	0.0276459	0	0	0	0	0	0.943396	3.7835	10.4452	0.990357	1.5228
1225	1.42433e+09	15	4	20	904	123	1.16679	1.26876	0.000145131	0.0276459	0	0	0	0	0	0.963667	3.76781	10.3649	0.990357	1.5228
1226	1.42433e+09	15	4	20	984	123	1.16679	1.26876	0.000145131	0.0276459	0	0	0	0	0	0.963667	3.76781	10.3855	0.990357	1.5228
1227	1.42433e+09	15	4	21	105	124	1.16679	1.26876	0.000145131	0.0276459	0	0	0	0	0	0.963667	3.76781	10.3855	0.990357	1.5228
1228	1.42433e+09	15	4	21	185	124	1.16679	1.26876	0.000145131	0.0276459	0	0	0	0	0	0.963667	3.76781	10.3855	0.990357	1.5228
1229	1.42433e+09	15	4	21	306	124	1.16679	1.26876	0.000145131	0.0276459	0	0	0	0	0	0.963667	3.76781	10.3855	0.990357	1.5228
1230	1.42433e+09	15	4	21	511	124	1.16679	1.26876	0.000145131	0.0276459	0	0	0	0	0	0.963667	3.76781	10.3855	0.990357	1.5228
1231	1.42433e+09	15	4	21	551	124	1.16679	1.26876	0.000145131	0.0276459	0	0	0	0	0	0.963667	3.76781	10.3855	0.990357	1.5228
1232	1.42433e+09	15	4	21	602	124	1.16679	1.26876	0.000145131	0.0276459	0	0	0	0	0	0.963667	3.76781	10.3855	0.990357	1.5228
1233	1.42433e+09	15	4	21	683	124	1.16679	1.26876	0.000145131	0.0276459	0	0	0	0	0	0.963667	3.76781	10.3855	0.990357	1.5228
1234	1.42433e+09	15	4	21	782	124	1.16679	1.26876	0.000145131	0.0276459	0	0	0	0	0	0.963667	3.76781	10.3296	0.990357	1.5228
1235	1.42433e+09	15	4	21	903	124	1.16679	1.26876	0.000145131	0.0276459	0	0	0	0	0	0.956333	3.67205	10.3505	0.990357	1.5228
1236	1.42433e+09	15	4	21	983	124	1.16679	1.26876	0.000145131	0.0276459	0	0	0	0	0	0.956333	3.67205	10.3849	0.990357	1.5228
1237	1.42433e+09	15	4	22	105	125	1.16679	1.26876	0.000145131	0.0276459	0	0	0	0	0	0.956333	3.67205	10.3849	0.990357	1.5228
1238	1.42433e+09	15	4	22	185	125	1.16679	1.26876	0.000145131	0.0276459	0	0	0	0	0	0.956333	3.67205	10.3294	0.990357	1.5228
1239	1.42433e+09	15	4	22	306	125	1.16679	1.26876	0.000145131	0.0276459	0	0	0	0	0	0.956333	3.67205	10.3393	0.990357	1.5228
1240	1.42433e+09	15	4	22	386	125	1.16679	1.26876	0.000145131	0.0276459	0	0	0	0	0	0.956333	3.67205	10.1976	0.990357	1.5228
1241	1.42433e+09	15	4	22	507	125	1.16679	1.26876	0.000145131	0.0276459	0	0	0	0	0	0.956333	3.67205	10.2445	0.990357	1.5228
1242	1.42433e+09	15	4	22	587	125	1.16679	1.26876	0.000145131	0.0276459	0	0	0	0	0	0.956333	3.67205	10.2445	0.990357	1.5228
1243	1.42433e+09	15	4	22	708	125	1.16679	1.26876	0.000145131	0.0276459	0	0	0	0	0	0.956333	3.67205	10.2445	0.990357	1.5228
1244	1.42433e+09	15	4	22	788	125	1.16679	1.26876	0.000145131	0.0276459	0	0	0	0	0	0.956333	3.67205	10.2445	0.990357	1.5228
1245	1.42433e+09	15	4	22	894	125	1.16679	1.26876	0.000145131	0.0276459	0	0	0	0	0	0.956333	3.67205	10.2445	0.990357	1.5228
1246	1.42433e+09	15	4	22	975	125	1.16679	1.26876	0.000145131	0.0276459	0	0	0	0	0	0.956333	3.67205	10.2445	0.990357	1.5228
1247	1.42433e+09	15	4	23	95	126	1.16679	1.26876	0.000145131	0.0276459	0	0	0	0	0	0.956333	3.67205	10.2445	0.990357	1.5228
1248	1.42433e+09	15	4	23	176	126	1.16679	1.26876	0.000145131	0.0276459	0	0	0	0	0	0.956333	3.67205	10.2445	0.990357	1.5228
1249	1.42433e+09	15	4	23	297	126	1.16679	1.26876	0.000145131	0.0276459	0	0	0	0	0	0.956333	3.67205	10.2761	0.990357	1.5228
1250	1.42433e+09	15	4	23	377	126	1.16679	1.26876	0.000145131	0.0276459	0	0	0	0	0	0.92325	3.44433	10.2168	0.990357	1.5228
1251	1.42433e+09	15	4	23	498	126	1.16679	1.26876	0.000145131	0.0276459	0	0	0	0	0	0.92325	3.44433	10.1414	0.990357	1.5228
1252	1.42433e+09	15	4	23	578	126	1.16679	1.26876	0.000145131	0.0276459	0	0	0	0	0	0.92325	3.44433	10.2451	0.990357	1.5228
1253	1.42433e+09	15	4	23	699	126	1.16679	1.26876	0.000145131	0.0276459	0	0	0	0	0	0.92325	3.44433	10.1982	0.990357	1.5228
1254	1.42433e+09	15	4	23	779	126	1.16679	1.26876	0.000145131	0.0276459	0	0	0	0	0	0.92325	3.44433	10.1861	0.990357	1.5228
1255	1.42433e+09	15	4	23	900	126	1.16679	1.26876	0.000145131	0.0276459	0	0	0	0	0	0.917917	3.12432	10.0307	0.990357	1.5228
1256	1.42433e+09	15	4	23	980	126	1.16679	1.26876	0.000145131	0.0276459	0	0	0	0	0	0.917917	3.12432	10.0142	0.990357	1.5228
1257	1.42433e+09	15	4	24	101	127	1.16679	1.26876	0.000145131	0.0276459	0	0	0	0	0	0.917917	3.12432	10.0142	0.990357	1.5228
1258	1.42433e+09	15	4	24	182	127	1.16679	1.26876	0.000145131	0.0276459	0	0	0	0	0	0.917917	3.12432	10.0142	0.990357	1.5228
1259	1.42433e+09	15	4	24	302	127	1.16679	1.26876	0.000145131	0.0276459	0	0	0	0	0	0.917917	3.12432	10.0142	0.990357	1.5228
1260	1.42433e+09	15	4	24	390	127	1.16679	1.26876	0.000145131	0.0276459	0	0	0	0	0	0.917917	3.12432	10.0142	0.990357	1.5228
1261	1.42433e+09	15	4	24	511	127	1.16679	1.26876	0.000145131	0.0276459	0	0	0	0	0	0.917917	3.12432	10.0142	0.990357	1.5228
1262	1.42433e+09	15	4	24	591	127	1.16679	1.26876	0.000145131	0.0276459	0	0	0	0	0	0.917917	3.12432	10.0142	0.990357	1.5228
1263	1.42433e+09	15	4	24	712	127	1.16679	1.26876	0.000145131	0.0276459	0	0	0	0	0	0.917917	3.12432	10.0142	0.990357	1.5228
1264	1.42433e+09	15	4	24	792	127	1.16679	1.26876	0.000145131	0.0276459	0	0	0	0	0	0.917917	3.12432	10.1598	0.990357	1.5228
1265	1.42433e+09	15	4	24	913	127	1.16679	1.26876	0.000145131	0.0276459	0	0	0	0	0	0.916583	2.75677	10.1858	0.990357	1.5228
1266	1.42433e+09	15	4	24	993	127	1.16679	1.26876	0.000145131	0.0276459	0	0	0	0	0	0.916583	2.75677	10.1303	0.990357	1.5228
1267	1.42433e+09	15	4	25	114	128	1.16679	1.26876	0.000145131	0.0276459	0	0	0	0	0	0.916583	2.75677	10.1303	0.990357	1.5228
1268	1.42433e+09	15	4	25	195	128	1.16679	1.26876	0.000145131	0.0276459	0	0	0	0	0	0.916583	2.75677	10.1395	0.990357	1.5228
1269	1.42433e+09	15	4	25	275	128	1.16679	1.26876	0.000145131	0.0276459	0	0	0	0	0	0.916583	2.75677	10.0788	0.990357	1.5228
1270	1.42433e+09	15	4	25	396	128	1.16679	1.26876	0.000145131	0.0276459	0	0	0	0	0	0.916583	2.75677	10.0799	0.990357	1.5228
1271	1.42433e+09	15	4	25	476	128	1.16679	1.26876	0.000145131	0.0276459	0	0	0	0	0	0.916583	2.75677	10.0996	0.990357	1.5228
1272	1.42433e+09	15	4	25	597	128	1.16679	1.26876	0.000145131	0.0276459	0	0	0	0	0	0.916583	2.75677	10.0996	0.990357	1.5228
1273	1.42433e+09	15	4	25	677	128	1.16679	1.26876	0.000145131	0.0276459	0	0	0	0	0	0.916583	2.75677	10.0996	0.990357	1.5228
1274	1.42433e+09	15	4	25	798	128	1.16679	1.26876	0.000145131	0.0276459	0	0	0	0	0	0.916583	2.75677	10.0996	0.990357	1.5228
1275	1.42433e+09	15	4	25	883	128	1.16679	1.26876	0.000145131	0.0276459	0	0	0	0	0	0.916583	2.75677	10.0996	0.990357	1.5228
1276	1.42433e+09	15	4	26	4	129	1.16679	1.26876	0.000145131	0.0276459	0	0	0	0	0	0.916583	2.75677	10.0996	0.990357	1.5228
1277	1.42433e+09	15	4	26	84	129	1.16679	1.26876	0.000145131	0.0276459	0	0	0	0	0	0.916583	2.75677	10.0996	0.990357	1.5228
1278	1.42433e+09	15	4	26	205	129	1.16679	1.26876	0.000145131	0.0276459	0	0	0	0	0	0.916583	2.75677	10.0996	0.990357	1.5228
1279	1.42433e+09	15	4	26	286	129	1.16679	1.26876	0.000145131	0.0276459	0	0	0	0	0	0.916583	2.75677	9.98346	0.990357	1.5228
1280	1.42433e+09	15	4	26	406	129	1.16679	1.26876	0.000145131	0.0276459	0	0	0	0	0	0.880833	2.30662	10.0247	0.990357	1.5228
1281	1.42433e+09	15	4	26	487	129	1.16679	1.26876	0.000145131	0.0276459	0	0	0	0	0	0.880833	2.30662	9.79324	0.990357	1.5228
1282	1.42433e+09	15	4	26	607	129	1.16679	1.26876	0.000145131	0.0276459	0	0	0	0	0	0.880833	2.30662	9.89899	0.990357	1.5228
1283	1.42433e+09	15	4	26	688	129	1.16679	1.26876	0.000145131	0.0276459	0	0	0	0	0	0.880833	2.30662	9.8316	0.990357	1.5228
1284	1.42433e+09	15	4	26	808	129	1.16679	1.26876	0.000145131	0.0276459	0	0	0	0	0	0.880833	2.30662	9.8672	0.990357	1.5228
1285	1.42433e+09	15	4	26	889	129	1.16679	1.26876	0.000145131	0.0276459	0	0	0	0	0	0.880833	2.30662	9.96942	0.990357	1.5228
1286	1.42433e+09	15	4	27	9	130	1.16679	1.26876	0.000145131	0.0276459	0	0	0	0	0	0.880833	2.30662	9.9311	0.990357	1.5228
1287	1.42433e+09	15	4	27	90	130	1.16679	1.26876	0.000145131	0.0276459	0	0	0	0	0	0.880833	2.30662	9.9311	0.990357	1.5228
1288	1.42433e+09	15	4	27	210	130	1.16679	1.26876	0.000145131	0.0276459	0	0	0	0	0	0.880833	2.30662	9.9311	0.990357	1.5228
1289	1.42433e+09	15	4	27	299	130	1.16679	1.26876	0.000145131	0.0276459	0	0	0	0	0	0.880833	2.30662	9.9311	0.990357	1.5228
1290	1.42433e+09	15	4	27	388	130	1.16679	1.26876	0.000145131	0.0276459	0	0	0	0	0	0.880833	2.30662	9.9311	0.990357	1.5228
1291	1.42433e+09	15	4	27	508	130	1.16679	1.26876	0.000145131	0.0276459	0	0	0	0	0	0.880833	2.30662	9.9311	0.990357	1.5228
1292	1.42433e+09	15	4	27	589	130	1.16679	1.26876	0.000145131	0.0276459	0	0	0	0	0	0.880833	2.30662	9.9311	0.990357	1.5228
1293	1.42433e+09	15	4	27	709	130	1.16679	1.26876	0.000145131	0.0276459	0	0	0	0	0	0.880833	2.30662	9.9311	0.990357	1.5228
1294	1.42433e+09	15	4	27	790	130	1.16679	1.26876	0.000145131	0.0276459	0	0	0	0	0	0.880833	2.30662	9.92012	0.990357	1.5228
1295	1.42433e+09	15	4	27	911	130	1.16679	1.26876	0.000145131	0.0276459	0	0	0	0	0	0.851125	2.449	9.9363	0.990357	1.5228
1296	1.42433e+09	15	4	27	991	130	1.16679	1.26876	0.000145131	0.0276459	0	0	0	0	0	0.851125	2.449	9.88241	0.990357	1.5228
1297	1.42433e+09	15	4	28	111	131	1.16679	1.26876	0.000145131	0.0276459	0	0	0	0	0	0.851125	2.449	9.89626	0.990357	1.5228
1298	1.42433e+09	15	4	28	192	131	1.16679	1.26876	0.000145131	0.0276459	0	0	0	0	0	0.851125	2.449	9.76777	0.990357	1.5228
1299	1.42433e+09	15	4	28	313	131	1.16679	1.26876	0.000145131	0.0276459	0	0	0	0	0	0.851125	2.449	9.78141	0.990357	1.5228
1300	1.42433e+09	15	4	28	393	131	1.16679	1.26876	0.000145131	0.0276459	0	0	0	0	0	0.870875	2.68867	9.84263	0.990357	1.5228
1301	1.42433e+09	15	4	28	514	131	1.16679	1.26876	0.000145131	0.0276459	0	0	0	0	0	0.870875	2.68867	9.8018	0.990357	1.5228
1302	1.42433e+09	15	4	28	595	131	1.16679	1.26876	0.000145131	0.0276459	0	0	0	0	0	0.870875	2.68867	9.8018	0.990357	1.5228
1303	1.42433e+09	15	4	28	675	131	1.16679	1.26876	0.000145131	0.0276459	0	0	0	0	0	0.870875	2.68867	9.8018	0.990357	1.5228
1304	1.42433e+09	15	4	28	796	131	1.16679	1.26876	0.000145131	0.0276459	0	0	0	0	0	0.870875	2.68867	9.8018	0.990357	1.5228
1305	1.42433e+09	15	4	28	876	131	1.16679	1.26876	0.000145131	0.0276459	0	0	0	0	0	0.870875	2.68867	9.8018	0.990357	1.5228
1306	1424325869	15	4	29	0	132	1.16679	1.26876	0.000145131	0.0276459	0	0	0	0	0	0.870875	2.68867	9.8018	0.990357	1.5228
1307	1.42433e+09	15	4	29	80	132	1.16679	1.26876	0.000145131	0.0276459	0	0	0	0	0	0.870875	2.68867	9.8018	0.990357	1.5228
1308	1.42433e+09	15	4	29	201	132	1.16679	1.26876	0.000145131	0.0276459	0	0	0	0	0	0.870875	2.68867	9.8018	0.990357	1.5228
1309	1.42433e+09	15	4	29	281	132	1.16679	1.26876	0.000145131	0.0276459	0	0	0	0	0	0.870875	2.68867	9.71609	0.990357	1.5228
1310	1.42433e+09	15	4	29	403	132	1.16679	1.26876	0.000145131	0.0276459	0	0	0	0	0	0.905729	2.96928	9.30789	0.990357	1.5228
1311	1.42433e+09	15	4	29	483	132	1.16679	1.26876	0.000145131	0.0276459	0	0	0	0	0	0.905729	2.96928	9.57075	0.990357	1.5228
1312	1.42433e+09	15	4	29	604	132	1.16679	1.26876	0.000145131	0.0276459	0	0	0	0	0	0.905729	2.96928	9.79169	0.990357	1.5228
1313	1.42433e+09	15	4	29	685	132	1.16679	1.26876	0.000145131	0.0276459	0	0	0	0	0	0.905729	2.96928	9.63848	0.990357	1.5228
1314	1.42433e+09	15	4	29	806	132	1.16679	1.26876	0.000145131	0.0276459	0	0	0	0	0	0.905729	2.96928	9.61046	0.990357	1.5228
1315	1.42433e+09	15	4	29	887	132	1.16679	1.26876	0.000145131	0.0276459	0	0	0	0	0	0.905729	2.96928	9.64675	0.990357	1.5228
1316	1.42433e+09	15	4	30	8	133	1.16679	1.26876	0.000145131	0.0276459	0	0	0	0	0	0.905729	2.96928	9.68457	0.990357	1.5228
1317	1.42433e+09	15	4	30	90	133	1.16679	1.26876	0.000145131	0.0276459	0	0	0	0	0	0.905729	2.96928	9.68457	0.990357	1.5228
1318	1.42433e+09	15	4	30	211	133	1.16679	1.26876	0.000145131	0.0276459	0	0	0	0	0	0.905729	2.96928	9.68457	0.990357	1.5228
1319	1.42433e+09	15	4	30	291	133	1.16679	1.26876	0.000145131	0.0276459	0	0	0	0	0	0.905729	2.96928	9.68457	0.990357	1.5228
1320	1.42433e+09	15	4	30	419	133	1.16679	1.26876	0.000145131	0.0276459	0	0	0	0	0	0.905729	2.96928	9.68457	0.990357	1.5228
1321	1.42433e+09	15	4	30	499	133	1.16679	1.26876	0.000145131	0.0276459	0	0	0	0	0	0.905729	2.96928	9.68457	0.990357	1.5228
1322	1.42433e+09	15	4	30	580	133	1.16679	1.26876	0.000145131	0.0276459	0	0	0	0	0	0.905729	2.96928	9.68457	0.990357	1.5228
1323	1.42433e+09	15	4	30	703	133	1.16679	1.26876	0.000145131	0.0276459	0	0	0	0	0	0.905729	2.96928	9.68457	0.990357	1.5228
1324	1.42433e+09	15	4	30	798	133	1.16679	1.26876	0.000145131	0.0276459	0	0	0	0	0	0.905729	2.96928	9.59583	0.990357	1.5228
1325	1.42433e+09	15	4	30	881	133	1.16679	1.26876	0.000145131	0.0276459	0	0	0	0	0	0.983354	3.27486	9.49123	0.990357	1.5228
1326	1.42433e+09	15	4	31	2	134	1.16679	1.26876	0.000145131	0.0276459	0	0	0	0	0	0.983354	3.27486	9.56747	0.990357	1.5228
1327	1.42433e+09	15	4	31	82	134	1.16679	1.26876	0.000145131	0.0276459	0	0	0	0	0	0.983354	3.27486	9.51598	0.990357	1.5228
1328	1.42433e+09	15	4	31	203	134	1.16679	1.26876	0.000145131	0.0276459	0	0	0	0	0	0.983354	3.27486	9.55031	0.990357	1.5228
1329	1.42433e+09	15	4	31	283	134	1.16679	1.26876	0.000145131	0.0276459	0	0	0	0	0	0.983354	3.27486	9.45879	0.990357	1.5228
1330	1.42433e+09	15	4	31	404	134	1.16679	1.26876	0.000145131	0.0276459	0	0	0	0	0	0.992896	3.61872	9.5315	0.990357	1.5228
1331	1.42433e+09	15	4	31	485	134	1.16679	1.26876	0.000145131	0.0276459	0	0	0	0	0	0.992896	3.61872	9.40554	0.990357	1.5228
1332	1.42433e+09	15	4	31	605	134	1.16679	1.26876	0.000145131	0.0276459	0	0	0	0	0	0.992896	3.61872	9.40554	0.990357	1.5228
1333	1.42433e+09	15	4	31	686	134	1.16679	1.26876	0.000145131	0.0276459	0	0	0	0	0	0.992896	3.61872	9.40554	0.990357	1.5228
1334	1.42433e+09	15	4	31	806	134	1.16679	1.26876	0.000145131	0.0276459	0	0	0	0	0	0.992896	3.61872	9.40554	0.990357	1.5228
1335	1.42433e+09	15	4	31	921	134	1.16679	1.26876	0.000145131	0.0276459	0	0	0	0	0	0.992896	3.61872	9.40554	0.990357	1.5228
1336	1.42433e+09	15	4	32	2	135	1.16679	1.26876	0.000145131	0.0276459	0	0	0	0	0	0.992896	3.61872	9.40554	0.990357	1.5228
1337	1.42433e+09	15	4	32	82	135	1.16679	1.26876	0.000145131	0.0276459	0	0	0	0	0	0.992896	3.61872	9.40554	0.990357	1.5228
1338	1.42433e+09	15	4	32	185	135	1.16679	1.26876	0.000145131	0.0276459	0	0	0	0	0	0.992896	3.61872	9.40554	0.990357	1.5228
1339	1.42433e+09	15	4	32	307	135	1.16679	1.26876	0.000145131	0.0276459	0	0	0	0	0	0.992896	3.61872	9.45619	0.990357	1.5228
1340	1.42433e+09	15	4	32	387	135	1.16679	1.26876	0.000145131	0.0276459	0	0	0	0	0	0.96075	4.00548	9.5257	0.990357	1.5228
1341	1.42433e+09	15	4	32	507	135	1.16679	1.26876	0.000145131	0.0276459	0	0	0	0	0	0.96075	4.00548	9.50388	0.990357	1.5228
1342	1.42433e+09	15	4	32	588	135	1.16679	1.26876	0.000145131	0.0276459	0	0	0	0	0	0.96075	4.00548	9.46804	0.990357	1.5228
1343	1.42433e+09	15	4	32	708	135	1.16679	1.26876	0.000145131	0.0276459	0	0	0	0	0	0.96075	4.00548	9.4083	0.990357	1.5228
1344	1.42433e+09	15	4	32	789	135	1.16679	1.26876	0.000145131	0.0276459	0	0	0	0	0	0.96075	4.00548	9.41713	0.990357	1.5228
1345	1.42433e+09	15	4	32	910	135	1.16679	1.26876	0.000145131	0.0276459	0	0	0	0	0	0.944708	4.37781	9.37751	0.990357	1.5228
1346	1.42433e+09	15	4	32	990	135	1.16679	1.26876	0.000145131	0.0276459	0	0	0	0	0	0.944708	4.37781	9.40301	0.990357	1.5228
1347	1.42433e+09	15	4	33	111	136	1.16679	1.26876	0.000145131	0.0276459	0	0	0	0	0	0.944708	4.37781	9.28511	0.990357	1.5228
1348	1.42433e+09	15	4	33	191	136	1.16679	1.26876	0.000145131	0.0276459	0	0	0	0	0	0.944708	4.37781	9.28511	0.990357	1.5228
1349	1.42433e+09	15	4	33	312	136	1.16679	1.26876	0.000145131	0.0276459	0	0	0	0	0	0.944708	4.37781	9.28511	0.990357	1.5228
1350	1.42433e+09	15	4	33	418	136	1.16679	1.26876	0.000145131	0.0276459	0	0	0	0	0	0.944708	4.37781	9.28511	0.990357	1.5228
1351	1.42433e+09	15	4	33	499	136	1.16679	1.26876	0.000145131	0.0276459	0	0	0	0	0	0.944708	4.37781	9.28511	0.990357	1.5228
1352	1.42433e+09	15	4	33	580	136	1.16679	1.26876	0.000145131	0.0276459	0	0	0	0	0	0.944708	4.37781	9.28511	0.990357	1.5228
1353	1.42433e+09	15	4	33	701	136	1.16679	1.26876	0.000145131	0.0276459	0	0	0	0	0	0.944708	4.37781	9.28511	0.990357	1.5228
1354	1.42433e+09	15	4	33	783	136	1.16679	1.26876	0.000145131	0.0276459	0	0	0	0	0	0.944708	4.37781	9.32204	0.990357	1.5228
1355	1.42433e+09	15	4	33	904	136	1.16679	1.26876	0.000145131	0.0276459	0	0	0	0	0	0.929333	4.60143	8.80516	0.990357	1.5228
1356	1.42433e+09	15	4	33	984	136	1.16679	1.26876	0.000145131	0.0276459	0	0	0	0	0	0.929333	4.60143	9.26602	0.990357	1.5228
1357	1.42433e+09	15	4	34	105	137	1.16679	1.26876	0.000145131	0.0276459	0	0	0	0	0	0.929333	4.60143	9.26912	0.990357	1.5228
1358	1.42433e+09	15	4	34	185	137	1.16679	1.26876	0.000145131	0.0276459	0	0	0	0	0	0.929333	4.60143	9.28245	0.990357	1.5228
1359	1.42433e+09	15	4	34	306	137	1.16679	1.26876	0.000145131	0.0276459	0	0	0	0	0	0.929333	4.60143	9.28245	0.990357	1.5228
1360	1.42433e+09	15	4	34	387	137	1.16679	1.26876	0.000145131	0.0276459	0	0	0	0	0	0.929333	4.60143	9.17739	0.990357	1.5228
1361	1.42433e+09	15	4	34	507	137	1.16679	1.26876	0.000145131	0.0276459	0	0	0	0	0	0.929333	4.60143	9.14874	0.990357	1.5228
1362	1.42433e+09	15	4	34	588	137	1.16679	1.26876	0.000145131	0.0276459	0	0	0	0	0	0.929333	4.60143	9.14874	0.990357	1.5228
1363	1.42433e+09	15	4	34	710	137	1.16679	1.26876	0.000145131	0.0276459	0	0	0	0	0	0.929333	4.60143	9.14874	0.990357	1.5228
1364	1.42433e+09	15	4	34	790	137	1.16679	1.26876	0.000145131	0.0276459	0	0	0	0	0	0.929333	4.60143	9.14874	0.990357	1.5228
1365	1.42433e+09	15	4	35	40	138	1.16679	1.26876	0.000145131	0.0276459	0	0	0	0	0	0.929333	4.60143	9.14874	0.990357	1.5228
1366	1.42433e+09	15	4	35	80	138	1.16679	1.26876	0.000145131	0.0276459	0	0	0	0	0	0.929333	4.60143	9.14874	0.990357	1.5228
1367	1.42433e+09	15	4	35	200	138	1.16679	1.26876	0.000145131	0.0276459	0	0	0	0	0	0.929333	4.60143	9.14874	0.990357	1.5228
1368	1.42433e+09	15	4	35	285	138	1.16679	1.26876	0.000145131	0.0276459	0	0	0	0	0	0.929333	4.60143	9.18953	0.990357	1.5228
1369	1.42433e+09	15	4	35	405	138	1.16679	1.26876	0.000145131	0.0276459	0	0	0	0	0	0.927375	4.57428	9.19853	0.990357	1.5228
1370	1.42433e+09	15	4	35	486	138	1.16679	1.26876	0.000145131	0.0276459	0	0	0	0	0	0.927375	4.57428	9.1331	0.990357	1.5228
1371	1.42433e+09	15	4	35	607	138	1.16679	1.26876	0.000145131	0.0276459	0	0	0	0	0	0.927375	4.57428	9.12994	0.990357	1.5228
1372	1.42433e+09	15	4	35	687	138	1.16679	1.26876	0.000145131	0.0276459	0	0	0	0	0	0.927375	4.57428	9.14732	0.990357	1.5228
1373	1.42433e+09	15	4	35	808	138	1.16679	1.26876	0.000145131	0.0276459	0	0	0	0	0	0.927375	4.57428	9.15033	0.990357	1.5228
1374	1.42433e+09	15	4	35	888	138	1.16679	1.26876	0.000145131	0.0276459	0	0	0	0	0	0.912104	4.34228	9.09037	0.990357	1.5228
1375	1.42433e+09	15	4	36	9	139	1.16679	1.26876	0.000145131	0.0276459	0	0	0	0	0	0.912104	4.34228	8.94372	0.990357	1.5228
1376	1.42433e+09	15	4	36	90	139	1.16679	1.26876	0.000145131	0.0276459	0	0	0	0	0	0.912104	4.34228	8.94372	0.990357	1.5228
1377	1.42433e+09	15	4	36	211	139	1.16679	1.26876	0.000145131	0.0276459	0	0	0	0	0	0.912104	4.34228	8.94372	0.990357	1.5228
1378	1.42433e+09	15	4	36	292	139	1.16679	1.26876	0.000145131	0.0276459	0	0	0	0	0	0.912104	4.34228	8.94372	0.990357	1.5228
1379	1.42433e+09	15	4	36	416	139	1.16679	1.26876	0.000145131	0.0276459	0	0	0	0	0	0.912104	4.34228	8.94372	0.990357	1.5228
1380	1.42433e+09	15	4	36	497	139	1.16679	1.26876	0.000145131	0.0276459	0	0	0	0	0	0.912104	4.34228	8.94372	0.990357	1.5228
1381	1.42433e+09	15	4	36	618	139	1.16679	1.26876	0.000145131	0.0276459	0	0	0	0	0	0.912104	4.34228	8.94372	0.990357	1.5228
1382	1.42433e+09	15	4	36	699	139	1.16679	1.26876	0.000145131	0.0276459	0	0	0	0	0	0.912104	4.34228	8.94372	0.990357	1.5228
1383	1.42433e+09	15	4	36	786	139	1.16679	1.26876	0.000145131	0.0276459	0	0	0	0	0	0.912104	4.34228	9.04709	0.990357	1.5228
1384	1.42433e+09	15	4	36	907	139	1.16679	1.26876	0.000145131	0.0276459	0	0	0	0	0	0.870604	4.07964	9.04735	0.990357	1.5228
1385	1.42433e+09	15	4	36	987	139	1.16679	1.26876	0.000145131	0.0276459	0	0	0	0	0	0.870604	4.07964	8.90839	0.990357	1.5228
1386	1.42433e+09	15	4	37	108	140	1.16679	1.26876	0.000145131	0.0276459	0	0	0	0	0	0.870604	4.07964	8.95835	0.990357	1.5228
1387	1.42433e+09	15	4	37	189	140	1.16679	1.26876	0.000145131	0.0276459	0	0	0	0	0	0.870604	4.07964	8.724	0.990357	1.5228
1388	1.42433e+09	15	4	37	309	140	1.16679	1.26876	0.000145131	0.0276459	0	0	0	0	0	0.870604	4.07964	8.82174	0.990357	1.5228
1389	1.42433e+09	15	4	37	390	140	1.16679	1.26876	0.000145131	0.0276459	0	0	0	0	0	0.876875	3.83083	8.94258	0.990357	1.5228
1390	1.42433e+09	15	4	37	512	140	1.16679	1.26876	0.000145131	0.0276459	0	0	0	0	0	0.876875	3.83083	8.93767	0.990357	1.5228
1391	1.42433e+09	15	4	37	592	140	1.16679	1.26876	0.000145131	0.0276459	0	0	0	0	0	0.876875	3.83083	8.93767	0.990357	1.5228
1392	1.42433e+09	15	4	37	713	140	1.16679	1.26876	0.000145131	0.0276459	0	0	0	0	0	0.876875	3.83083	8.93767	0.990357	1.5228
1393	1.42433e+09	15	4	37	793	140	1.16679	1.26876	0.000145131	0.0276459	0	0	0	0	0	0.876875	3.83083	8.93767	0.990357	1.5228
1394	1.42433e+09	15	4	37	914	140	1.16679	1.26876	0.000145131	0.0276459	0	0	0	0	0	0.876875	3.83083	8.93767	0.990357	1.5228
1395	1.42433e+09	15	4	37	994	140	1.16679	1.26876	0.000145131	0.0276459	0	0	0	0	0	0.876875	3.83083	8.93767	0.990357	1.5228
1396	1.42433e+09	15	4	38	115	141	1.16679	1.26876	0.000145131	0.0276459	0	0	0	0	0	0.876875	3.83083	8.93767	0.990357	1.5228
1397	1.42433e+09	15	4	38	195	141	1.16679	1.26876	0.000145131	0.0276459	0	0	0	0	0	0.876875	3.83083	8.93767	0.990357	1.5228
1398	1.42433e+09	15	4	38	287	141	1.16679	1.26876	0.000145131	0.0276459	0	0	0	0	0	0.876875	3.83083	8.90127	0.990357	1.5228
1399	1.42433e+09	15	4	38	407	141	1.16679	1.26876	0.000145131	0.0276459	0	0	0	0	0	0.879396	3.61284	8.75839	0.990357	1.5228
1400	1.42433e+09	15	4	38	487	141	1.16679	1.26876	0.000145131	0.0276459	0	0	0	0	0	0.879396	3.61284	8.80105	0.990357	1.5228
1401	1.42433e+09	15	4	38	608	141	1.16679	1.26876	0.000145131	0.0276459	0	0	0	0	0	0.879396	3.61284	8.80325	0.990357	1.5228
1402	1.42433e+09	15	4	38	689	141	1.16679	1.26876	0.000145131	0.0276459	0	0	0	0	0	0.879396	3.61284	8.8257	0.990357	1.5228
1403	1.42433e+09	15	4	38	809	141	1.16679	1.26876	0.000145131	0.0276459	0	0	0	0	0	0.879396	3.61284	8.82255	0.990357	1.5228
1404	1.42433e+09	15	4	38	890	141	1.16679	1.26876	0.000145131	0.0276459	0	0	0	0	0	0.879396	3.61284	8.78614	0.990357	1.5228
1405	1.42433e+09	15	4	39	11	142	1.16679	1.26876	0.000145131	0.0276459	0	0	0	0	0	0.879396	3.61284	8.77733	0.990357	1.5228
1406	1.42433e+09	15	4	39	91	142	1.16679	1.26876	0.000145131	0.0276459	0	0	0	0	0	0.879396	3.61284	8.77733	0.990357	1.5228
1407	1.42433e+09	15	4	39	212	142	1.16679	1.26876	0.000145131	0.0276459	0	0	0	0	0	0.879396	3.61284	8.77733	0.990357	1.5228
1408	1.42433e+09	15	4	39	293	142	1.16679	1.26876	0.000145131	0.0276459	0	0	0	0	0	0.879396	3.61284	8.77733	0.990357	1.5228
1409	1.42433e+09	15	4	39	548	142	1.16679	1.26876	0.000145131	0.0276459	0	0	0	0	0	0.879396	3.61284	8.77733	0.990357	1.5228
1410	1.42433e+09	15	4	39	588	142	1.16679	1.26876	0.000145131	0.0276459	0	0	0	0	0	0.879396	3.61284	8.77733	0.990357	1.5228
1411	1.42433e+09	15	4	39	709	142	1.16679	1.26876	0.000145131	0.0276459	0	0	0	0	0	0.879396	3.61284	8.77733	0.990357	1.5228
1412	1.42433e+09	15	4	39	789	142	1.16679	1.26876	0.000145131	0.0276459	0	0	0	0	0	0.879396	3.61284	8.75405	0.990357	1.5228
1413	1.42433e+09	15	4	39	910	142	1.16679	1.26876	0.000145131	0.0276459	0	0	0	0	0	0.915271	3.43084	8.66717	0.990357	1.5228
1414	1.42433e+09	15	4	39	991	142	1.16679	1.26876	0.000145131	0.0276459	0	0	0	0	0	0.915271	3.43084	8.69319	0.990357	1.5228
1415	1.42433e+09	15	4	40	112	143	1.16679	1.26876	0.000145131	0.0276459	0	0	0	0	0	0.915271	3.43084	8.68094	0.990357	1.5228
1416	1.42433e+09	15	4	40	192	143	1.16679	1.26876	0.000145131	0.0276459	0	0	0	0	0	0.915271	3.43084	8.64628	0.990357	1.5228
1417	1.42433e+09	15	4	40	313	143	1.16679	1.26876	0.000145131	0.0276459	0	0	0	0	0	0.915271	3.43084	8.62925	0.990357	1.5228
1418	1.42433e+09	15	4	40	394	143	1.16679	1.26876	0.000145131	0.0276459	0	0	0	0	0	0.886667	3.33361	8.6062	0.990357	1.5228
1419	1.42433e+09	15	4	40	514	143	1.16679	1.26876	0.000145131	0.0276459	0	0	0	0	0	0.886667	3.33361	8.61071	0.990357	1.5228
1420	1.42433e+09	15	4	40	595	143	1.16679	1.26876	0.000145131	0.0276459	0	0	0	0	0	0.886667	3.33361	8.61071	0.990357	1.5228
1421	1.42433e+09	15	4	40	715	143	1.16679	1.26876	0.000145131	0.0276459	0	0	0	0	0	0.886667	3.33361	8.61071	0.990357	1.5228
1422	1.42433e+09	15	4	40	796	143	1.16679	1.26876	0.000145131	0.0276459	0	0	0	0	0	0.886667	3.33361	8.61071	0.990357	1.5228
1423	1.42433e+09	15	4	40	906	143	1.16679	1.26876	0.000145131	0.0276459	0	0	0	0	0	0.886667	3.33361	8.61071	0.990357	1.5228
1424	1.42433e+09	15	4	41	26	144	1.16679	1.26876	0.000145131	0.0276459	0	0	0	0	0	0.886667	3.33361	8.61071	0.990357	1.5228
1425	1.42433e+09	15	4	41	107	144	1.16679	1.26876	0.000145131	0.0276459	0	0	0	0	0	0.886667	3.33361	8.61071	0.990357	1.5228
1426	1.42433e+09	15	4	41	228	144	1.16679	1.26876	0.000145131	0.0276459	0	0	0	0	0	0.886667	3.33361	8.61071	0.990357	1.5228
1427	1.42433e+09	15	4	41	308	144	1.16679	1.26876	0.000145131	0.0276459	0	0	0	0	0	0.886667	3.33361	8.59077	0.990357	1.5228
1428	1.42433e+09	15	4	41	389	144	1.16679	1.26876	0.000145131	0.0276459	0	0	0	0	0	0.871854	3.28654	8.52917	0.990357	1.5228
1429	1.42433e+09	15	4	41	509	144	1.16679	1.26876	0.000145131	0.0276459	0	0	0	0	0	0.871854	3.28654	8.5453	0.990357	1.5228
1430	1.42433e+09	15	4	41	590	144	1.16679	1.26876	0.000145131	0.0276459	0	0	0	0	0	0.871854	3.28654	8.52568	0.990357	1.5228
1431	1.42433e+09	15	4	41	711	144	1.16679	1.26876	0.000145131	0.0276459	0	0	0	0	0	0.871854	3.28654	8.52568	0.990357	1.5228
1432	1.42433e+09	15	4	41	798	144	1.16679	1.26876	0.000145131	0.0276459	0	0	0	0	0	0.871854	3.28654	8.4752	0.990357	1.5228
1433	1.42433e+09	15	4	41	919	144	1.16679	1.26876	0.000145131	0.0276459	0	0	0	0	0	0.885854	3.28901	8.433	0.990357	1.5228
1434	1424325882	15	4	42	0	145	1.16679	1.26876	0.000145131	0.0276459	0	0	0	0	0	0.885854	3.28901	8.43952	0.990357	1.5228
1435	1.42433e+09	15	4	42	120	145	1.16679	1.26876	0.000145131	0.0276459	0	0	0	0	0	0.885854	3.28901	8.43952	0.990357	1.5228
1436	1.42433e+09	15	4	42	201	145	1.16679	1.26876	0.000145131	0.0276459	0	0	0	0	0	0.885854	3.28901	8.43952	0.990357	1.5228
1437	1.42433e+09	15	4	42	321	145	1.16679	1.26876	0.000145131	0.0276459	0	0	0	0	0	0.885854	3.28901	8.43952	0.990357	1.5228
1438	1.42433e+09	15	4	42	403	145	1.16679	1.26876	0.000145131	0.0276459	0	0	0	0	0	0.885854	3.28901	8.43952	0.990357	1.5228
1439	1.42433e+09	15	4	42	523	145	1.16679	1.26876	0.000145131	0.0276459	0	0	0	0	0	0.885854	3.28901	8.43952	0.990357	1.5228
1440	1.42433e+09	15	4	42	604	145	1.16679	1.26876	0.000145131	0.0276459	0	0	0	0	0	0.885854	3.28901	8.43952	0.990357	1.5228
1441	1.42433e+09	15	4	42	725	145	1.16679	1.26876	0.000145131	0.0276459	0	0	0	0	0	0.885854	3.28901	8.43952	0.990357	1.5228
1442	1.42433e+09	15	4	42	819	145	1.16679	1.26876	0.000145131	0.0276459	0	0	0	0	0	0.885854	3.28901	8.42495	0.990357	1.5228
1443	1.42433e+09	15	4	42	900	145	1.16679	1.26876	0.000145131	0.0276459	0	0	0	0	0	0.908771	3.34335	8.38057	0.990357	1.5228
1444	1.42433e+09	15	4	43	20	146	1.16679	1.26876	0.000145131	0.0276459	0	0	0	0	0	0.908771	3.34335	8.15326	0.990357	1.5228
1445	1.42433e+09	15	4	43	101	146	1.16679	1.26876	0.000145131	0.0276459	0	0	0	0	0	0.908771	3.34335	8.25921	0.990357	1.5228
1446	1.42433e+09	15	4	43	222	146	1.16679	1.26876	0.000145131	0.0276459	0	0	0	0	0	0.908771	3.34335	8.32193	0.990357	1.5228
1447	1.42433e+09	15	4	43	303	146	1.16679	1.26876	0.000145131	0.0276459	0	0	0	0	0	0.908771	3.34335	8.30657	0.990357	1.5228
1448	1.42433e+09	15	4	43	423	146	1.16679	1.26876	0.000145131	0.0276459	0	0	0	0	0	0.908771	3.34335	8.28347	0.990357	1.5228
1449	1.42433e+09	15	4	43	504	146	1.16679	1.26876	0.000145131	0.0276459	0	0	0	0	0	0.908771	3.34335	8.2605	0.990357	1.5228
1450	1.42433e+09	15	4	43	624	146	1.16679	1.26876	0.000145131	0.0276459	0	0	0	0	0	0.908771	3.34335	8.2605	0.990357	1.5228
1451	1.42433e+09	15	4	43	705	146	1.16679	1.26876	0.000145131	0.0276459	0	0	0	0	0	0.908771	3.34335	8.2605	0.990357	1.5228
1452	1.42433e+09	15	4	43	826	146	1.16679	1.26876	0.000145131	0.0276459	0	0	0	0	0	0.908771	3.34335	8.2605	0.990357	1.5228
1453	1.42433e+09	15	4	43	906	146	1.16679	1.26876	0.000145131	0.0276459	0	0	0	0	0	0.908771	3.34335	8.2605	0.990357	1.5228
1454	1.42433e+09	15	4	44	27	147	1.16679	1.26876	0.000145131	0.0276459	0	0	0	0	0	0.908771	3.34335	8.2605	0.990357	1.5228
1455	1.42433e+09	15	4	44	107	147	1.16679	1.26876	0.000145131	0.0276459	0	0	0	0	0	0.908771	3.34335	8.2605	0.990357	1.5228
1456	1.42433e+09	15	4	44	228	147	1.16679	1.26876	0.000145131	0.0276459	0	0	0	0	0	0.908771	3.34335	8.2605	0.990357	1.5228
1457	1.42433e+09	15	4	44	312	147	1.16679	1.26876	0.000145131	0.0276459	0	0	0	0	0	0.908771	3.34335	8.24798	0.990357	1.5228
1458	1.42433e+09	15	4	44	392	147	1.16679	1.26876	0.000145131	0.0276459	0	0	0	0	0	0.91825	3.43546	8.13125	0.990357	1.5228
1459	1.42433e+09	15	4	44	513	147	1.16679	1.26876	0.000145131	0.0276459	0	0	0	0	0	0.91825	3.43546	8.00823	0.990357	1.5228
1460	1.42433e+09	15	4	44	593	147	1.16679	1.26876	0.000145131	0.0276459	0	0	0	0	0	0.91825	3.43546	8.1603	0.990357	1.5228
1461	1.42433e+09	15	4	44	714	147	1.16679	1.26876	0.000145131	0.0276459	0	0	0	0	0	0.91825	3.43546	8.15539	0.990357	1.5228
1462	1.42433e+09	15	4	44	796	147	1.16679	1.26876	0.000145131	0.0276459	0	0	0	0	0	0.91825	3.43546	8.0461	0.990357	1.5228
1463	1.42433e+09	15	4	44	916	147	1.16679	1.26876	0.000145131	0.0276459	0	0	0	0	0	0.871583	3.54793	8.0763	0.990357	1.5228
1464	1.42433e+09	15	4	44	997	147	1.16679	1.26876	0.000145131	0.0276459	0	0	0	0	0	0.871583	3.54793	8.11337	0.990357	1.5228
1465	1.42433e+09	15	4	45	118	148	1.16679	1.26876	0.000145131	0.0276459	0	0	0	0	0	0.871583	3.54793	8.11337	0.990357	1.5228
1466	1.42433e+09	15	4	45	198	148	1.16679	1.26876	0.000145131	0.0276459	0	0	0	0	0	0.871583	3.54793	8.11337	0.990357	1.5228
1467	1.42433e+09	15	4	45	319	148	1.16679	1.26876	0.000145131	0.0276459	0	0	0	0	0	0.871583	3.54793	8.11337	0.990357	1.5228
1468	1.42433e+09	15	4	45	405	148	1.16679	1.26876	0.000145131	0.0276459	0	0	0	0	0	0.871583	3.54793	8.11337	0.990357	1.5228
1469	1.42433e+09	15	4	45	526	148	1.16679	1.26876	0.000145131	0.0276459	0	0	0	0	0	0.871583	3.54793	8.11337	0.990357	1.5228
1470	1.42433e+09	15	4	45	607	148	1.16679	1.26876	0.000145131	0.0276459	0	0	0	0	0	0.871583	3.54793	8.11337	0.990357	1.5228
1471	1.42433e+09	15	4	45	727	148	1.16679	1.26876	0.000145131	0.0276459	0	0	0	0	0	0.871583	3.54793	8.11337	0.990357	1.5228
1472	1.42433e+09	15	4	45	808	148	1.16679	1.26876	0.000145131	0.0276459	0	0	0	0	0	0.871583	3.54793	7.67987	0.990357	1.5228
1473	1.42433e+09	15	4	45	889	148	1.16679	1.26876	0.000145131	0.0276459	0	0	0	0	0	0.825875	3.68029	7.77214	0.990357	1.5228
1474	1.42433e+09	15	4	46	10	149	1.16679	1.26876	0.000145131	0.0276459	0	0	0	0	0	0.825875	3.68029	8.05728	0.990357	1.5228
1475	1.42433e+09	15	4	46	91	149	1.16679	1.26876	0.000145131	0.0276459	0	0	0	0	0	0.825875	3.68029	8.00215	0.990357	1.5228
1476	1.42433e+09	15	4	46	211	149	1.16679	1.26876	0.000145131	0.0276459	0	0	0	0	0	0.825875	3.68029	8.0004	0.990357	1.5228
1477	1.42433e+09	15	4	46	292	149	1.16679	1.26876	0.000145131	0.0276459	0	0	0	0	0	0.825875	3.68029	7.98095	0.990357	1.5228
1478	1.42433e+09	15	4	46	413	149	1.16679	1.26876	0.000145131	0.0276459	0	0	0	0	0	0.840396	3.7927	7.94705	0.990357	1.5228
1479	1.42433e+09	15	4	46	493	149	1.16679	1.26876	0.000145131	0.0276459	0	0	0	0	0	0.840396	3.7927	7.92714	0.990357	1.5228
1480	1.42433e+09	15	4	46	614	149	1.16679	1.26876	0.000145131	0.0276459	0	0	0	0	0	0.840396	3.7927	7.92714	0.990357	1.5228
1481	1.42433e+09	15	4	46	695	149	1.16679	1.26876	0.000145131	0.0276459	0	0	0	0	0	0.840396	3.7927	7.92714	0.990357	1.5228
1482	1.42433e+09	15	4	46	816	149	1.16679	1.26876	0.000145131	0.0276459	0	0	0	0	0	0.840396	3.7927	7.92714	0.990357	1.5228
1483	1.42433e+09	15	4	46	896	149	1.16679	1.26876	0.000145131	0.0276459	0	0	0	0	0	0.840396	3.7927	7.92714	0.990357	1.5228
1484	1.42433e+09	15	4	47	19	150	1.16679	1.26876	0.000145131	0.0276459	0	0	0	0	0	0.840396	3.7927	7.92714	0.990357	1.5228
1485	1.42433e+09	15	4	47	99	150	1.16679	1.26876	0.000145131	0.0276459	0	0	0	0	0	0.840396	3.7927	7.92714	0.990357	1.5228
1486	1.42433e+09	15	4	47	220	150	1.16679	1.26876	0.000145131	0.0276459	0	0	0	0	0	0.840396	3.7927	7.92714	0.990357	1.5228
1487	1.42433e+09	15	4	47	301	150	1.16679	1.26876	0.000145131	0.0276459	0	0	0	0	0	0.840396	3.7927	7.88921	0.990357	1.5228
1488	1.42433e+09	15	4	47	421	150	1.16679	1.26876	0.000145131	0.0276459	0	0	0	0	0	0.849625	3.89042	7.90014	0.990357	1.5228
1489	1.42433e+09	15	4	47	502	150	1.16679	1.26876	0.000145131	0.0276459	0	0	0	0	0	0.849625	3.89042	7.88874	0.990357	1.5228
1490	1.42433e+09	15	4	47	623	150	1.16679	1.26876	0.000145131	0.0276459	0	0	0	0	0	0.849625	3.89042	7.86847	0.990357	1.5228
1491	1.42433e+09	15	4	47	703	150	1.16679	1.26876	0.000145131	0.0276459	0	0	0	0	0	0.849625	3.89042	7.85166	0.990357	1.5228
1492	1.42433e+09	15	4	47	824	150	1.16679	1.26876	0.000145131	0.0276459	0	0	0	0	0	0.849625	3.89042	7.83195	0.990357	1.5228
1493	1.42433e+09	15	4	47	904	150	1.16679	1.26876	0.000145131	0.0276459	0	0	0	0	0	0.849625	3.89042	7.77708	0.990357	1.5228
1494	1.42433e+09	15	4	48	25	151	1.16679	1.26876	0.000145131	0.0276459	0	0	0	0	0	0.849625	3.89042	7.76822	0.990357	1.5228
1495	1.42433e+09	15	4	48	106	151	1.16679	1.26876	0.000145131	0.0276459	0	0	0	0	0	0.849625	3.89042	7.76822	0.990357	1.5228
1496	1.42433e+09	15	4	48	227	151	1.16679	1.26876	0.000145131	0.0276459	0	0	0	0	0	0.849625	3.89042	7.76822	0.990357	1.5228
1497	1.42433e+09	15	4	48	308	151	1.16679	1.26876	0.000145131	0.0276459	0	0	0	0	0	0.849625	3.89042	7.76822	0.990357	1.5228
1498	1.42433e+09	15	4	48	388	151	1.16679	1.26876	0.000145131	0.0276459	0	0	0	0	0	0.849625	3.89042	7.76822	0.990357	1.5228
1499	1.42433e+09	15	4	48	526	151	1.16679	1.26876	0.000145131	0.0276459	0	0	0	0	0	0.849625	3.89042	7.76822	0.990357	1.5228
1500	1.42433e+09	15	4	48	606	151	1.16679	1.26876	0.000145131	0.0276459	0	0	0	0	0	0.849625	3.89042	7.76822	0.990357	1.5228
1501	1.42433e+09	15	4	48	727	151	1.16679	1.26876	0.000145131	0.0276459	0	0	0	0	0	0.849625	3.89042	7.76822	0.990357	1.5228
1502	1.42433e+09	15	4	48	808	151	1.16679	1.26876	0.000145131	0.0276459	0	0	0	0	0	0.849625	3.89042	7.73589	0.990357	1.5228
1503	1.42433e+09	15	4	48	888	151	1.16679	1.26876	0.000145131	0.0276459	0	0	0	0	0	0.897604	3.75606	7.72324	0.990357	1.5228
1504	1.42433e+09	15	4	49	12	152	1.16679	1.26876	0.000145131	0.0276459	0	0	0	0	0	0.897604	3.75606	7.75718	0.990357	1.5228
1505	1.42433e+09	15	4	49	92	152	1.16679	1.26876	0.000145131	0.0276459	0	0	0	0	0	0.897604	3.75606	7.71086	0.990357	1.5228
1506	1.42433e+09	15	4	49	224	152	1.16679	1.26876	0.000145131	0.0276459	0	0	0	0	0	0.897604	3.75606	7.67167	0.990357	1.5228
1507	1.42433e+09	15	4	49	304	152	1.16679	1.26876	0.000145131	0.0276459	0	0	0	0	0	0.897604	3.75606	7.506	0.990357	1.5228
1508	1.42433e+09	15	4	49	425	152	1.16679	1.26876	0.000145131	0.0276459	0	0	0	0	0	0.897604	3.75606	7.58094	0.990357	1.5228
1509	1.42433e+09	15	4	49	506	152	1.16679	1.26876	0.000145131	0.0276459	0	0	0	0	0	0.897604	3.75606	7.60558	0.990357	1.5228
1510	1.42433e+09	15	4	49	626	152	1.16679	1.26876	0.000145131	0.0276459	0	0	0	0	0	0.897604	3.75606	7.60558	0.990357	1.5228
1511	1.42433e+09	15	4	49	707	152	1.16679	1.26876	0.000145131	0.0276459	0	0	0	0	0	0.897604	3.75606	7.60558	0.990357	1.5228
1512	1.42433e+09	15	4	49	828	152	1.16679	1.26876	0.000145131	0.0276459	0	0	0	0	0	0.897604	3.75606	7.60558	0.990357	1.5228
1513	1.42433e+09	15	4	49	933	152	1.16679	1.26876	0.000145131	0.0276459	0	0	0	0	0	0.897604	3.75606	7.60558	0.990357	1.5228
1514	1.42433e+09	15	4	50	14	153	1.16679	1.26876	0.000145131	0.0276459	0	0	0	0	0	0.897604	3.75606	7.60558	0.990357	1.5228
1515	1.42433e+09	15	4	50	94	153	1.16679	1.26876	0.000145131	0.0276459	0	0	0	0	0	0.897604	3.75606	7.60558	0.990357	1.5228
1516	1.42433e+09	15	4	50	230	153	1.16679	1.26876	0.000145131	0.0276459	0	0	0	0	0	0.897604	3.75606	7.60558	0.990357	1.5228
1517	1.42433e+09	15	4	50	311	153	1.16679	1.26876	0.000145131	0.0276459	0	0	0	0	0	0.897604	3.75606	7.49888	0.990357	1.5228
1518	1.42433e+09	15	4	50	393	153	1.16679	1.26876	0.000145131	0.0276459	0	0	0	0	0	0.904021	3.34612	7.522	0.990357	1.5228
1519	1.42433e+09	15	4	50	514	153	1.16679	1.26876	0.000145131	0.0276459	0	0	0	0	0	0.904021	3.34612	7.52087	0.990357	1.5228
1520	1.42433e+09	15	4	50	595	153	1.16679	1.26876	0.000145131	0.0276459	0	0	0	0	0	0.904021	3.34612	7.55595	0.990357	1.5228
1521	1.42433e+09	15	4	50	716	153	1.16679	1.26876	0.000145131	0.0276459	0	0	0	0	0	0.904021	3.34612	7.50337	0.990357	1.5228
1522	1.42433e+09	15	4	50	796	153	1.16679	1.26876	0.000145131	0.0276459	0	0	0	0	0	0.904021	3.34612	7.49489	0.990357	1.5228
1523	1.42433e+09	15	4	50	918	153	1.16679	1.26876	0.000145131	0.0276459	0	0	0	0	0	0.918792	2.76106	7.38431	0.990357	1.5228
1524	1.42433e+09	15	4	50	998	153	1.16679	1.26876	0.000145131	0.0276459	0	0	0	0	0	0.918792	2.76106	7.43707	0.990357	1.5228
1525	1.42433e+09	15	4	51	119	154	1.16679	1.26876	0.000145131	0.0276459	0	0	0	0	0	0.918792	2.76106	7.43707	0.990357	1.5228
1526	1.42433e+09	15	4	51	200	154	1.16679	1.26876	0.000145131	0.0276459	0	0	0	0	0	0.918792	2.76106	7.43707	0.990357	1.5228
1527	1.42433e+09	15	4	51	321	154	1.16679	1.26876	0.000145131	0.0276459	0	0	0	0	0	0.918792	2.76106	7.43707	0.990357	1.5228
1528	1.42433e+09	15	4	51	401	154	1.16679	1.26876	0.000145131	0.0276459	0	0	0	0	0	0.918792	2.76106	7.43707	0.990357	1.5228
1529	1.42433e+09	15	4	51	494	154	1.16679	1.26876	0.000145131	0.0276459	0	0	0	0	0	0.918792	2.76106	7.43707	0.990357	1.5228
1530	1.42433e+09	15	4	51	615	154	1.16679	1.26876	0.000145131	0.0276459	0	0	0	0	0	0.918792	2.76106	7.43707	0.990357	1.5228
1531	1.42433e+09	15	4	51	695	154	1.16679	1.26876	0.000145131	0.0276459	0	0	0	0	0	0.918792	2.76106	7.43707	0.990357	1.5228
1532	1.42433e+09	15	4	51	816	154	1.16679	1.26876	0.000145131	0.0276459	0	0	0	0	0	0.918792	2.76106	7.41754	0.990357	1.5228
1533	1.42433e+09	15	4	51	897	154	1.16679	1.26876	0.000145131	0.0276459	0	0	0	0	0	0.919167	2.14371	7.35896	0.990357	1.5228
1534	1.42433e+09	15	4	52	18	155	1.16679	1.26876	0.000145131	0.0276459	0	0	0	0	0	0.919167	2.14371	7.37004	0.990357	1.5228
1535	1.42433e+09	15	4	52	98	155	1.16679	1.26876	0.000145131	0.0276459	0	0	0	0	0	0.919167	2.14371	7.34	0.990357	1.5228
1536	1.42433e+09	15	4	52	219	155	1.16679	1.26876	0.000145131	0.0276459	0	0	0	0	0	0.919167	2.14371	7.34	0.990357	1.5228
1537	1.42433e+09	15	4	52	299	155	1.16679	1.26876	0.000145131	0.0276459	0	0	0	0	0	0.919167	2.14371	7.3187	0.990357	1.5228
1538	1.42433e+09	15	4	52	420	155	1.16679	1.26876	0.000145131	0.0276459	0	0	0	0	0	0.919167	2.14371	7.21135	0.990357	1.5228
1539	1.42433e+09	15	4	52	500	155	1.16679	1.26876	0.000145131	0.0276459	0	0	0	0	0	0.919167	2.14371	7.23606	0.990357	1.5228
1540	1.42433e+09	15	4	52	621	155	1.16679	1.26876	0.000145131	0.0276459	0	0	0	0	0	0.919167	2.14371	7.23606	0.990357	1.5228
1541	1.42433e+09	15	4	52	702	155	1.16679	1.26876	0.000145131	0.0276459	0	0	0	0	0	0.919167	2.14371	7.23606	0.990357	1.5228
1542	1.42433e+09	15	4	52	823	155	1.16679	1.26876	0.000145131	0.0276459	0	0	0	0	0	0.919167	2.14371	7.23606	0.990357	1.5228
1543	1.42433e+09	15	4	52	937	155	1.16679	1.26876	0.000145131	0.0276459	0	0	0	0	0	0.919167	2.14371	7.23606	0.990357	1.5228
1544	1.42433e+09	15	4	53	18	156	1.16679	1.26876	0.000145131	0.0276459	0	0	0	0	0	0.919167	2.14371	7.23606	0.990357	1.5228
1545	1.42433e+09	15	4	53	98	156	1.16679	1.26876	0.000145131	0.0276459	0	0	0	0	0	0.919167	2.14371	7.23606	0.990357	1.5228
1546	1.42433e+09	15	4	53	219	156	1.16679	1.26876	0.000145131	0.0276459	0	0	0	0	0	0.919167	2.14371	7.23606	0.990357	1.5228
1547	1.42433e+09	15	4	53	299	156	1.16679	1.26876	0.000145131	0.0276459	0	0	0	0	0	0.919167	2.14371	7.25876	0.990357	1.5228
1548	1.42433e+09	15	4	53	420	156	1.16679	1.26876	0.000145131	0.0276459	0	0	0	0	0	0.886958	1.29074	7.20827	0.990357	1.5228
1549	1.42433e+09	15	4	53	500	156	1.16679	1.26876	0.000145131	0.0276459	0	0	0	0	0	0.886958	1.29074	7.21084	0.990357	1.5228
1550	1.42433e+09	15	4	53	621	156	1.16679	1.26876	0.000145131	0.0276459	0	0	0	0	0	0.886958	1.29074	7.1562	0.990357	1.5228
1551	1.42433e+09	15	4	53	701	156	1.16679	1.26876	0.000145131	0.0276459	0	0	0	0	0	0.886958	1.29074	7.16269	0.990357	1.5228
1552	1.42433e+09	15	4	53	822	156	1.16679	1.26876	0.000145131	0.0276459	0	0	0	0	0	0.886958	1.29074	7.16085	0.990357	1.5228
1553	1.42433e+09	15	4	53	903	156	1.16679	1.26876	0.000145131	0.0276459	0	0	0	0	0	0.886958	1.29074	7.06179	0.990357	1.5228
1554	1.42433e+09	15	4	54	23	157	1.16679	1.26876	0.000145131	0.0276459	0	0	0	0	0	0.886958	1.29074	7.06179	0.990357	1.5228
1555	1.42433e+09	15	4	54	104	157	1.16679	1.26876	0.000145131	0.0276459	0	0	0	0	0	0.886958	1.29074	7.06179	0.990357	1.5228
1556	1.42433e+09	15	4	54	224	157	1.16679	1.26876	0.000145131	0.0276459	0	0	0	0	0	0.886958	1.29074	7.06179	0.990357	1.5228
1557	1.42433e+09	15	4	54	305	157	1.16679	1.26876	0.000145131	0.0276459	0	0	0	0	0	0.886958	1.29074	7.06179	0.990357	1.5228
1558	1.42433e+09	15	4	54	439	157	1.16679	1.26876	0.000145131	0.0276459	0	0	0	0	0	0.886958	1.29074	7.06179	0.990357	1.5228
1559	1.42433e+09	15	4	54	519	157	1.16679	1.26876	0.000145131	0.0276459	0	0	0	0	0	0.886958	1.29074	7.06179	0.990357	1.5228
1560	1.42433e+09	15	4	54	600	157	1.16679	1.26876	0.000145131	0.0276459	0	0	0	0	0	0.886958	1.29074	7.06179	0.990357	1.5228
1561	1.42433e+09	15	4	54	721	157	1.16679	1.26876	0.000145131	0.0276459	0	0	0	0	0	0.886958	1.29074	7.06179	0.990357	1.5228
1562	1.42433e+09	15	4	54	869	157	1.16679	1.26876	0.000145131	0.0276459	0	0	0	0	0	0.886958	1.29074	7.0603	0.990357	1.5228
1563	1.42433e+09	15	4	54	909	157	1.16679	1.26876	0.000145131	0.0276459	0	0	0	0	0	0.89075	1.09318	7.00257	0.990357	1.5228
1564	1.42433e+09	15	4	54	990	157	1.16679	1.26876	0.000145131	0.0276459	0	0	0	0	0	0.89075	1.09318	7.00777	0.990357	1.5228
1565	1.42433e+09	15	4	55	111	158	1.16679	1.26876	0.000145131	0.0276459	0	0	0	0	0	0.89075	1.09318	7.03241	0.990357	1.5228
1566	1.42433e+09	15	4	55	195	158	1.16679	1.26876	0.000145131	0.0276459	0	0	0	0	0	0.89075	1.09318	6.98965	0.990357	1.5228
1567	1.42433e+09	15	4	55	315	158	1.16679	1.26876	0.000145131	0.0276459	0	0	0	0	0	0.89075	1.09318	6.99037	0.990357	1.5228
1568	1.42433e+09	15	4	55	395	158	1.16679	1.26876	0.000145131	0.0276459	0	0	0	0	0	0.88625	1.01536	6.89794	0.990357	1.5228
1569	1.42433e+09	15	4	55	516	158	1.16679	1.26876	0.000145131	0.0276459	0	0	0	0	0	0.88625	1.01536	6.92332	0.990357	1.5228
1570	1.42433e+09	15	4	55	597	158	1.16679	1.26876	0.000145131	0.0276459	0	0	0	0	0	0.88625	1.01536	6.92332	0.990357	1.5228
1571	1.42433e+09	15	4	55	717	158	1.16679	1.26876	0.000145131	0.0276459	0	0	0	0	0	0.88625	1.01536	6.92332	0.990357	1.5228
1572	1.42433e+09	15	4	55	798	158	1.16679	1.26876	0.000145131	0.0276459	0	0	0	0	0	0.88625	1.01536	6.92332	0.990357	1.5228
1573	1.42433e+09	15	4	55	937	158	1.16679	1.26876	0.000145131	0.0276459	0	0	0	0	0	0.88625	1.01536	6.92332	0.990357	1.5228
1574	1.42433e+09	15	4	56	17	159	1.16679	1.26876	0.000145131	0.0276459	0	0	0	0	0	0.88625	1.01536	6.92332	0.990357	1.5228
1575	1.42433e+09	15	4	56	98	159	1.16679	1.26876	0.000145131	0.0276459	0	0	0	0	0	0.88625	1.01536	6.92332	0.990357	1.5228
1576	1.42433e+09	15	4	56	219	159	1.16679	1.26876	0.000145131	0.0276459	0	0	0	0	0	0.88625	1.01536	6.92332	0.990357	1.5228
1577	1.42433e+09	15	4	56	300	159	1.16679	1.26876	0.000145131	0.0276459	0	0	0	0	0	0.88625	1.01536	6.94121	0.990357	1.5228
1578	1.42433e+09	15	4	56	421	159	1.16679	1.26876	0.000145131	0.0276459	0	0	0	0	0	0.88625	1.01536	6.94087	0.990357	1.5228
1579	1.42433e+09	15	4	56	501	159	1.16679	1.26876	0.000145131	0.0276459	0	0	0	0	0	0.848604	1.02646	6.89901	0.990357	1.5228
1580	1.42433e+09	15	4	56	623	159	1.16679	1.26876	0.000145131	0.0276459	0	0	0	0	0	0.848604	1.02646	6.8668	0.990357	1.5228
1581	1.42433e+09	15	4	56	703	159	1.16679	1.26876	0.000145131	0.0276459	0	0	0	0	0	0.848604	1.02646	6.84059	0.990357	1.5228
1582	1.42433e+09	15	4	56	824	159	1.16679	1.26876	0.000145131	0.0276459	0	0	0	0	0	0.848604	1.02646	6.84093	0.990357	1.5228
1583	1.42433e+09	15	4	56	905	159	1.16679	1.26876	0.000145131	0.0276459	0	0	0	0	0	0.843771	1.09221	6.65872	0.990357	1.5228
1584	1.42433e+09	15	4	57	26	160	1.16679	1.26876	0.000145131	0.0276459	0	0	0	0	0	0.843771	1.09221	6.69971	0.990357	1.5228
1585	1.42433e+09	15	4	57	106	160	1.16679	1.26876	0.000145131	0.0276459	0	0	0	0	0	0.843771	1.09221	6.69971	0.990357	1.5228
1586	1.42433e+09	15	4	57	229	160	1.16679	1.26876	0.000145131	0.0276459	0	0	0	0	0	0.843771	1.09221	6.69971	0.990357	1.5228
1587	1.42433e+09	15	4	57	309	160	1.16679	1.26876	0.000145131	0.0276459	0	0	0	0	0	0.843771	1.09221	6.69971	0.990357	1.5228
1588	1.42433e+09	15	4	57	390	160	1.16679	1.26876	0.000145131	0.0276459	0	0	0	0	0	0.843771	1.09221	6.69971	0.990357	1.5228
1589	1.42433e+09	15	4	57	511	160	1.16679	1.26876	0.000145131	0.0276459	0	0	0	0	0	0.843771	1.09221	6.69971	0.990357	1.5228
1590	1.42433e+09	15	4	57	592	160	1.16679	1.26876	0.000145131	0.0276459	0	0	0	0	0	0.843771	1.09221	6.69971	0.990357	1.5228
1591	1.42433e+09	15	4	57	713	160	1.16679	1.26876	0.000145131	0.0276459	0	0	0	0	0	0.843771	1.09221	6.69971	0.990357	1.5228
1592	1.42433e+09	15	4	57	799	160	1.16679	1.26876	0.000145131	0.0276459	0	0	0	0	0	0.843771	1.09221	6.73611	0.990357	1.5228
1593	1.42433e+09	15	4	57	920	160	1.16679	1.26876	0.000145131	0.0276459	0	0	0	0	0	0.873854	1.20151	6.78465	0.990357	1.5228
1594	1.42433e+09	15	4	58	4	161	1.16679	1.26876	0.000145131	0.0276459	0	0	0	0	0	0.873854	1.20151	6.67597	0.990357	1.5228
1595	1.42433e+09	15	4	58	124	161	1.16679	1.26876	0.000145131	0.0276459	0	0	0	0	0	0.873854	1.20151	6.7025	0.990357	1.5228
1596	1.42433e+09	15	4	58	205	161	1.16679	1.26876	0.000145131	0.0276459	0	0	0	0	0	0.873854	1.20151	6.72149	0.990357	1.5228
1597	1.42433e+09	15	4	58	327	161	1.16679	1.26876	0.000145131	0.0276459	0	0	0	0	0	0.873854	1.20151	6.68762	0.990357	1.5228
1598	1.42433e+09	15	4	58	407	161	1.16679	1.26876	0.000145131	0.0276459	0	0	0	0	0	0.873854	1.20151	6.65846	0.990357	1.5228
1599	1.42433e+09	15	4	58	528	161	1.16679	1.26876	0.000145131	0.0276459	0	0	0	0	0	0.873854	1.20151	6.66698	0.990357	1.5228
1600	1.42433e+09	15	4	58	608	161	1.16679	1.26876	0.000145131	0.0276459	0	0	0	0	0	0.873854	1.20151	6.66698	0.990357	1.5228
1601	1.42433e+09	15	4	58	689	161	1.16679	1.26876	0.000145131	0.0276459	0	0	0	0	0	0.873854	1.20151	6.66698	0.990357	1.5228
1602	1.42433e+09	15	4	58	809	161	1.16679	1.26876	0.000145131	0.0276459	0	0	0	0	0	0.873854	1.20151	6.66698	0.990357	1.5228
1603	1.42433e+09	15	4	58	890	161	1.16679	1.26876	0.000145131	0.0276459	0	0	0	0	0	0.873854	1.20151	6.66698	0.990357	1.5228
1604	1.42433e+09	15	4	59	21	162	1.16679	1.26876	0.000145131	0.0276459	0	0	0	0	0	0.873854	1.20151	6.66698	0.990357	1.5228
1605	1.42433e+09	15	4	59	101	162	1.16679	1.26876	0.000145131	0.0276459	0	0	0	0	0	0.873854	1.20151	6.66698	0.990357	1.5228
1606	1.42433e+09	15	4	59	192	162	1.16679	1.26876	0.000145131	0.0276459	0	0	0	0	0	0.873854	1.20151	6.66698	0.990357	1.5228
1607	1.42433e+09	15	4	59	312	162	1.16679	1.26876	0.000145131	0.0276459	0	0	0	0	0	0.873854	1.20151	6.6602	0.990357	1.5228
1608	1.42433e+09	15	4	59	393	162	1.16679	1.26876	0.000145131	0.0276459	0	0	0	0	0	0.898208	1.34659	6.63567	0.990357	1.5228
1609	1.42433e+09	15	4	59	513	162	1.16679	1.26876	0.000145131	0.0276459	0	0	0	0	0	0.898208	1.34659	6.44959	0.990357	1.5228
1610	1.42433e+09	15	4	59	594	162	1.16679	1.26876	0.000145131	0.0276459	0	0	0	0	0	0.898208	1.34659	6.58045	0.990357	1.5228
1611	1.42433e+09	15	4	59	715	162	1.16679	1.26876	0.000145131	0.0276459	0	0	0	0	0	0.898208	1.34659	6.60325	0.990357	1.5228
1612	1.42433e+09	15	4	59	795	162	1.16679	1.26876	0.000145131	0.0276459	0	0	0	0	0	0.898208	1.34659	6.54737	0.990357	1.5228
1613	1.42433e+09	15	4	59	916	162	1.16679	1.26876	0.000145131	0.0276459	0	0	0	0	0	0.863083	1.51912	6.5151	0.990357	1.5228
1614	1.42433e+09	15	4	59	996	162	1.16679	1.26876	0.000145131	0.0276459	0	0	0	0	0	0.863083	1.51912	6.4756	0.990357	1.5228
1615	1.42433e+09	15	5	0	117	163	1.16679	1.26876	0.000145131	0.0276459	0	0	0	0	0	0.863083	1.51912	6.4756	0.990357	1.5228
1616	1.42433e+09	15	5	0	197	163	1.16679	1.26876	0.000145131	0.0276459	0	0	0	0	0	0.863083	1.51912	6.4756	0.990357	1.5228
1617	1.42433e+09	15	5	0	318	163	1.16679	1.26876	0.000145131	0.0276459	0	0	0	0	0	0.863083	1.51912	6.4756	0.990357	1.5228
1618	1.42433e+09	15	5	0	551	163	1.16679	1.26876	0.000145131	0.0276459	0	0	0	0	0	0.863083	1.51912	6.4756	0.990357	1.5228
1619	1.42433e+09	15	5	0	592	163	1.16679	1.26876	0.000145131	0.0276459	0	0	0	0	0	0.863083	1.51912	6.4756	0.990357	1.5228
1620	1.42433e+09	15	5	0	712	163	1.16679	1.26876	0.000145131	0.0276459	0	0	0	0	0	0.863083	1.51912	6.4756	0.990357	1.5228
1621	1.42433e+09	15	5	0	827	163	1.16679	1.26876	0.000145131	0.0276459	0	0	0	0	0	0.863083	1.51912	6.47088	0.990357	1.5228
1622	1.42433e+09	15	5	0	907	163	1.16679	1.26876	0.000145131	0.0276459	0	0	0	0	0	0.866667	1.72072	6.44602	0.990357	1.5228
1623	1.42433e+09	15	5	1	28	164	1.16679	1.26876	0.000145131	0.0276459	0	0	0	0	0	0.866667	1.72072	6.4638	0.990357	1.5228
1624	1.42433e+09	15	5	1	108	164	1.16679	1.26876	0.000145131	0.0276459	0	0	0	0	0	0.866667	1.72072	6.41762	0.990357	1.5228
1625	1.42433e+09	15	5	1	229	164	1.16679	1.26876	0.000145131	0.0276459	0	0	0	0	0	0.866667	1.72072	6.41762	0.990357	1.5228
1626	1.42433e+09	15	5	1	310	164	1.16679	1.26876	0.000145131	0.0276459	0	0	0	0	0	0.866667	1.72072	6.34053	0.990357	1.5228
1627	1.42433e+09	15	5	1	430	164	1.16679	1.26876	0.000145131	0.0276459	0	0	0	0	0	0.870687	1.97019	6.3682	0.990357	1.5228
1628	1.42433e+09	15	5	1	511	164	1.16679	1.26876	0.000145131	0.0276459	0	0	0	0	0	0.870687	1.97019	6.36307	0.990357	1.5228
1629	1.42433e+09	15	5	1	592	164	1.16679	1.26876	0.000145131	0.0276459	0	0	0	0	0	0.870687	1.97019	6.36307	0.990357	1.5228
1630	1.42433e+09	15	5	1	713	164	1.16679	1.26876	0.000145131	0.0276459	0	0	0	0	0	0.870687	1.97019	6.36307	0.990357	1.5228
1631	1.42433e+09	15	5	1	794	164	1.16679	1.26876	0.000145131	0.0276459	0	0	0	0	0	0.870687	1.97019	6.36307	0.990357	1.5228
1632	1.42433e+09	15	5	2	33	165	1.16679	1.26876	0.000145131	0.0276459	0	0	0	0	0	0.870687	1.97019	6.36307	0.990357	1.5228
1633	1.42433e+09	15	5	2	73	165	1.16679	1.26876	0.000145131	0.0276459	0	0	0	0	0	0.870687	1.97019	6.36307	0.990357	1.5228
1634	1.42433e+09	15	5	2	113	165	1.16679	1.26876	0.000145131	0.0276459	0	0	0	0	0	0.870687	1.97019	6.36307	0.990357	1.5228
1635	1.42433e+09	15	5	2	194	165	1.16679	1.26876	0.000145131	0.0276459	0	0	0	0	0	0.870687	1.97019	6.36307	0.990357	1.5228
1636	1.42433e+09	15	5	2	314	165	1.16679	1.26876	0.000145131	0.0276459	0	0	0	0	0	0.870687	1.97019	6.3185	0.990357	1.5228
1637	1.42433e+09	15	5	2	403	165	1.16679	1.26876	0.000145131	0.0276459	0	0	0	0	0	0.893083	2.27679	6.33702	0.990357	1.5228
1638	1.42433e+09	15	5	2	523	165	1.16679	1.26876	0.000145131	0.0276459	0	0	0	0	0	0.893083	2.27679	6.33791	0.990357	1.5228
1639	1.42433e+09	15	5	2	604	165	1.16679	1.26876	0.000145131	0.0276459	0	0	0	0	0	0.893083	2.27679	6.29917	0.990357	1.5228
1640	1.42433e+09	15	5	2	724	165	1.16679	1.26876	0.000145131	0.0276459	0	0	0	0	0	0.893083	2.27679	6.27688	0.990357	1.5228
1641	1.42433e+09	15	5	2	805	165	1.16679	1.26876	0.000145131	0.0276459	0	0	0	0	0	0.893083	2.27679	6.25242	0.990357	1.5228
1642	1.42433e+09	15	5	2	925	165	1.16679	1.26876	0.000145131	0.0276459	0	0	0	0	0	0.893083	2.27679	6.2606	0.990357	1.5228
1643	1.42433e+09	15	5	3	6	166	1.16679	1.26876	0.000145131	0.0276459	0	0	0	0	0	0.893083	2.27679	6.25096	0.990357	1.5228
1644	1.42433e+09	15	5	3	127	166	1.16679	1.26876	0.000145131	0.0276459	0	0	0	0	0	0.893083	2.27679	6.25096	0.990357	1.5228
1645	1.42433e+09	15	5	3	208	166	1.16679	1.26876	0.000145131	0.0276459	0	0	0	0	0	0.893083	2.27679	6.25096	0.990357	1.5228
1646	1.42433e+09	15	5	3	328	166	1.16679	1.26876	0.000145131	0.0276459	0	0	0	0	0	0.893083	2.27679	6.25096	0.990357	1.5228
1647	1.42433e+09	15	5	3	424	166	1.16679	1.26876	0.000145131	0.0276459	0	0	0	0	0	0.893083	2.27679	6.25096	0.990357	1.5228
1648	1.42433e+09	15	5	3	504	166	1.16679	1.26876	0.000145131	0.0276459	0	0	0	0	0	0.893083	2.27679	6.25096	0.990357	1.5228
1649	1.42433e+09	15	5	3	625	166	1.16679	1.26876	0.000145131	0.0276459	0	0	0	0	0	0.893083	2.27679	6.25096	0.990357	1.5228
1650	1.42433e+09	15	5	3	706	166	1.16679	1.26876	0.000145131	0.0276459	0	0	0	0	0	0.893083	2.27679	6.25096	0.990357	1.5228
1651	1.42433e+09	15	5	3	826	166	1.16679	1.26876	0.000145131	0.0276459	0	0	0	0	0	0.893083	2.27679	6.17506	0.990357	1.5228
1652	1.42433e+09	15	5	3	907	166	1.16679	1.26876	0.000145131	0.0276459	0	0	0	0	0	0.851812	3.06849	6.16512	0.990357	1.5228
1653	1.42433e+09	15	5	4	28	167	1.16679	1.26876	0.000145131	0.0276459	0	0	0	0	0	0.851812	3.06849	6.19511	0.990357	1.5228
1654	1.42433e+09	15	5	4	108	167	1.16679	1.26876	0.000145131	0.0276459	0	0	0	0	0	0.851812	3.06849	6.1593	0.990357	1.5228
1655	1.42433e+09	15	5	4	229	167	1.16679	1.26876	0.000145131	0.0276459	0	0	0	0	0	0.851812	3.06849	6.14927	0.990357	1.5228
1656	1.42433e+09	15	5	4	323	167	1.16679	1.26876	0.000145131	0.0276459	0	0	0	0	0	0.851812	3.06849	6.15845	0.990357	1.5228
1657	1.42433e+09	15	5	4	404	167	1.16679	1.26876	0.000145131	0.0276459	0	0	0	0	0	0.851812	3.06849	6.08748	0.990357	1.5228
1658	1.42433e+09	15	5	4	525	167	1.16679	1.26876	0.000145131	0.0276459	0	0	0	0	0	0.851812	3.06849	6.07468	0.990357	1.5228
1659	1.42433e+09	15	5	4	619	167	1.16679	1.26876	0.000145131	0.0276459	0	0	0	0	0	0.851812	3.06849	6.09347	0.990357	1.5228
1660	1.42433e+09	15	5	4	700	167	1.16679	1.26876	0.000145131	0.0276459	0	0	0	0	0	0.851812	3.06849	6.09347	0.990357	1.5228
1661	1.42433e+09	15	5	4	822	167	1.16679	1.26876	0.000145131	0.0276459	0	0	0	0	0	0.851812	3.06849	6.09347	0.990357	1.5228
1662	1.42433e+09	15	5	4	925	167	1.16679	1.26876	0.000145131	0.0276459	0	0	0	0	0	0.851812	3.06849	6.09347	0.990357	1.5228
1663	1.42433e+09	15	5	5	6	168	1.16679	1.26876	0.000145131	0.0276459	0	0	0	0	0	0.851812	3.06849	6.09347	0.990357	1.5228
1664	1.42433e+09	15	5	5	127	168	1.16679	1.26876	0.000145131	0.0276459	0	0	0	0	0	0.851812	3.06849	6.09347	0.990357	1.5228
1665	1.42433e+09	15	5	5	208	168	1.16679	1.26876	0.000145131	0.0276459	0	0	0	0	0	0.851812	3.06849	6.09347	0.990357	1.5228
1666	1.42433e+09	15	5	5	311	168	1.16679	1.26876	0.000145131	0.0276459	0	0	0	0	0	0.851812	3.06849	6.10591	0.990357	1.5228
1667	1.42433e+09	15	5	5	432	168	1.16679	1.26876	0.000145131	0.0276459	0	0	0	0	0	0.868375	3.45392	6.09567	0.990357	1.5228
1668	1.42433e+09	15	5	5	512	168	1.16679	1.26876	0.000145131	0.0276459	0	0	0	0	0	0.868375	3.45392	5.99888	0.990357	1.5228
1669	1.42433e+09	15	5	5	593	168	1.16679	1.26876	0.000145131	0.0276459	0	0	0	0	0	0.868375	3.45392	5.96046	0.990357	1.5228
1670	1.42433e+09	15	5	5	713	168	1.16679	1.26876	0.000145131	0.0276459	0	0	0	0	0	0.868375	3.45392	5.98148	0.990357	1.5228
1671	1.42433e+09	15	5	5	794	168	1.16679	1.26876	0.000145131	0.0276459	0	0	0	0	0	0.868375	3.45392	5.90081	0.990357	1.5228
1672	1.42433e+09	15	5	5	914	168	1.16679	1.26876	0.000145131	0.0276459	0	0	0	0	0	0.846937	3.72142	5.89391	0.990357	1.5228
1673	1.42433e+09	15	5	5	995	168	1.16679	1.26876	0.000145131	0.0276459	0	0	0	0	0	0.846937	3.72142	5.94042	0.990357	1.5228
1674	1.42433e+09	15	5	6	116	169	1.16679	1.26876	0.000145131	0.0276459	0	0	0	0	0	0.846937	3.72142	5.94042	0.990357	1.5228
1675	1.42433e+09	15	5	6	202	169	1.16679	1.26876	0.000145131	0.0276459	0	0	0	0	0	0.846937	3.72142	5.94042	0.990357	1.5228
1676	1.42433e+09	15	5	6	323	169	1.16679	1.26876	0.000145131	0.0276459	0	0	0	0	0	0.846937	3.72142	5.94042	0.990357	1.5228
1677	1.42433e+09	15	5	6	429	169	1.16679	1.26876	0.000145131	0.0276459	0	0	0	0	0	0.846937	3.72142	5.94042	0.990357	1.5228
1678	1.42433e+09	15	5	6	509	169	1.16679	1.26876	0.000145131	0.0276459	0	0	0	0	0	0.846937	3.72142	5.94042	0.990357	1.5228
1679	1.42433e+09	15	5	6	630	169	1.16679	1.26876	0.000145131	0.0276459	0	0	0	0	0	0.846937	3.72142	5.94042	0.990357	1.5228
1680	1.42433e+09	15	5	6	711	169	1.16679	1.26876	0.000145131	0.0276459	0	0	0	0	0	0.846937	3.72142	5.94042	0.990357	1.5228
1681	1.42433e+09	15	5	6	807	169	1.16679	1.26876	0.000145131	0.0276459	0	0	0	0	0	0.846937	3.72142	5.94968	0.990357	1.5228
1682	1.42433e+09	15	5	6	928	169	1.16679	1.26876	0.000145131	0.0276459	0	0	0	0	0	0.840792	3.77934	5.95501	0.990357	1.5228
1683	1.42433e+09	15	5	7	8	170	1.16679	1.26876	0.000145131	0.0276459	0	0	0	0	0	0.840792	3.77934	5.93841	0.990357	1.5228
1684	1.42433e+09	15	5	7	129	170	1.16679	1.26876	0.000145131	0.0276459	0	0	0	0	0	0.840792	3.77934	5.90217	0.990357	1.5228
1685	1.42433e+09	15	5	7	209	170	1.16679	1.26876	0.000145131	0.0276459	0	0	0	0	0	0.840792	3.77934	5.90162	0.990357	1.5228
1686	1.42433e+09	15	5	7	330	170	1.16679	1.26876	0.000145131	0.0276459	0	0	0	0	0	0.840792	3.77934	5.90176	0.990357	1.5228
1687	1.42433e+09	15	5	7	410	170	1.16679	1.26876	0.000145131	0.0276459	0	0	0	0	0	0.849583	3.57114	5.84684	0.990357	1.5228
1688	1.42433e+09	15	5	7	531	170	1.16679	1.26876	0.000145131	0.0276459	0	0	0	0	0	0.849583	3.57114	5.84684	0.990357	1.5228
1689	1.42433e+09	15	5	7	612	170	1.16679	1.26876	0.000145131	0.0276459	0	0	0	0	0	0.849583	3.57114	5.84684	0.990357	1.5228
1690	1.42433e+09	15	5	7	692	170	1.16679	1.26876	0.000145131	0.0276459	0	0	0	0	0	0.849583	3.57114	5.84684	0.990357	1.5228
1691	1.42433e+09	15	5	7	795	170	1.16679	1.26876	0.000145131	0.0276459	0	0	0	0	0	0.849583	3.57114	5.84684	0.990357	1.5228
1692	1.42433e+09	15	5	8	23	171	1.16679	1.26876	0.000145131	0.0276459	0	0	0	0	0	0.849583	3.57114	5.84684	0.990357	1.5228
1693	1.42433e+09	15	5	8	63	171	1.16679	1.26876	0.000145131	0.0276459	0	0	0	0	0	0.849583	3.57114	5.84684	0.990357	1.5228
1694	1.42433e+09	15	5	8	103	171	1.16679	1.26876	0.000145131	0.0276459	0	0	0	0	0	0.849583	3.57114	5.84684	0.990357	1.5228
1695	1.42433e+09	15	5	8	224	171	1.16679	1.26876	0.000145131	0.0276459	0	0	0	0	0	0.849583	3.57114	5.84684	0.990357	1.5228
1696	1.42433e+09	15	5	8	306	171	1.16679	1.26876	0.000145131	0.0276459	0	0	0	0	0	0.849583	3.57114	5.85784	0.990357	1.5228
1697	1.42433e+09	15	5	8	426	171	1.16679	1.26876	0.000145131	0.0276459	0	0	0	0	0	0.867938	3.13798	5.84045	0.990357	1.5228
1698	1.42433e+09	15	5	8	507	171	1.16679	1.26876	0.000145131	0.0276459	0	0	0	0	0	0.867938	3.13798	5.80669	0.990357	1.5228
1699	1.42433e+09	15	5	8	628	171	1.16679	1.26876	0.000145131	0.0276459	0	0	0	0	0	0.867938	3.13798	5.80548	0.990357	1.5228
1700	1.42433e+09	15	5	8	708	171	1.16679	1.26876	0.000145131	0.0276459	0	0	0	0	0	0.867938	3.13798	5.71109	0.990357	1.5228
1701	1.42433e+09	15	5	8	836	171	1.16679	1.26876	0.000145131	0.0276459	0	0	0	0	0	0.867938	3.13798	5.7286	0.990357	1.5228
1702	1.42433e+09	15	5	8	922	171	1.16679	1.26876	0.000145131	0.0276459	0	0	0	0	0	0.867938	3.13798	5.65434	0.990357	1.5228
1703	1.42433e+09	15	5	9	2	172	1.16679	1.26876	0.000145131	0.0276459	0	0	0	0	0	0.867938	3.13798	5.67903	0.990357	1.5228
1704	1.42433e+09	15	5	9	123	172	1.16679	1.26876	0.000145131	0.0276459	0	0	0	0	0	0.867938	3.13798	5.71194	0.990357	1.5228
1705	1.42433e+09	15	5	9	204	172	1.16679	1.26876	0.000145131	0.0276459	0	0	0	0	0	0.867938	3.13798	5.71194	0.990357	1.5228
1706	1.42433e+09	15	5	9	325	172	1.16679	1.26876	0.000145131	0.0276459	0	0	0	0	0	0.867938	3.13798	5.71194	0.990357	1.5228
1707	1.42433e+09	15	5	9	422	172	1.16679	1.26876	0.000145131	0.0276459	0	0	0	0	0	0.867938	3.13798	5.71194	0.990357	1.5228
1708	1.42433e+09	15	5	9	503	172	1.16679	1.26876	0.000145131	0.0276459	0	0	0	0	0	0.867938	3.13798	5.71194	0.990357	1.5228
1709	1.42433e+09	15	5	9	623	172	1.16679	1.26876	0.000145131	0.0276459	0	0	0	0	0	0.867938	3.13798	5.71194	0.990357	1.5228
1710	1.42433e+09	15	5	9	704	172	1.16679	1.26876	0.000145131	0.0276459	0	0	0	0	0	0.867938	3.13798	5.71194	0.990357	1.5228
1711	1.42433e+09	15	5	9	824	172	1.16679	1.26876	0.000145131	0.0276459	0	0	0	0	0	0.867938	3.13798	5.71194	0.990357	1.5228
1712	1.42433e+09	15	5	9	905	172	1.16679	1.26876	0.000145131	0.0276459	0	0	0	0	0	0.827313	2.07253	5.69294	0.990357	1.5228
1713	1.42433e+09	15	5	10	26	173	1.16679	1.26876	0.000145131	0.0276459	0	0	0	0	0	0.827313	2.07253	5.70527	0.990357	1.5228
1714	1.42433e+09	15	5	10	106	173	1.16679	1.26876	0.000145131	0.0276459	0	0	0	0	0	0.827313	2.07253	5.537	0.990357	1.5228
1715	1.42433e+09	15	5	10	227	173	1.16679	1.26876	0.000145131	0.0276459	0	0	0	0	0	0.827313	2.07253	5.59105	0.990357	1.5228
1716	1.42433e+09	15	5	10	308	173	1.16679	1.26876	0.000145131	0.0276459	0	0	0	0	0	0.827313	2.07253	5.62943	0.990357	1.5228
1717	1.42433e+09	15	5	10	429	173	1.16679	1.26876	0.000145131	0.0276459	0	0	0	0	0	0.827313	2.07253	5.57293	0.990357	1.5228
1718	1.42433e+09	15	5	10	509	173	1.16679	1.26876	0.000145131	0.0276459	0	0	0	0	0	0.827313	2.07253	5.60948	0.990357	1.5228
1719	1.42433e+09	15	5	10	630	173	1.16679	1.26876	0.000145131	0.0276459	0	0	0	0	0	0.827313	2.07253	5.60948	0.990357	1.5228
1720	1.42433e+09	15	5	10	711	173	1.16679	1.26876	0.000145131	0.0276459	0	0	0	0	0	0.827313	2.07253	5.60948	0.990357	1.5228
1721	1.42433e+09	15	5	10	831	173	1.16679	1.26876	0.000145131	0.0276459	0	0	0	0	0	0.827313	2.07253	5.60948	0.990357	1.5228
1722	1.42433e+09	15	5	10	911	173	1.16679	1.26876	0.000145131	0.0276459	0	0	0	0	0	0.827313	2.07253	5.60948	0.990357	1.5228
1723	1.42433e+09	15	5	11	147	174	1.16679	1.26876	0.000145131	0.0276459	0	0	0	0	0	0.827313	2.07253	5.60948	0.990357	1.5228
1724	1.42433e+09	15	5	11	267	174	1.16679	1.26876	0.000145131	0.0276459	0	0	0	0	0	0.827313	2.07253	5.60948	0.990357	1.5228
1725	1.42433e+09	15	5	11	348	174	1.16679	1.26876	0.000145131	0.0276459	0	0	0	0	0	0.826125	1.60355	5.6262	0.990357	1.5228
1726	1.42433e+09	15	5	11	469	174	1.16679	1.26876	0.000145131	0.0276459	0	0	0	0	0	0.832896	1.24221	5.59243	0.990357	1.5228
1727	1.42433e+09	15	5	11	549	174	1.16679	1.26876	0.000145131	0.0276459	0	0	0	0	0	0.832896	1.24221	5.41832	0.990357	1.5228
1728	1.42433e+09	15	5	11	670	174	1.16679	1.26876	0.000145131	0.0276459	0	0	0	0	0	0.832896	1.24221	5.51515	0.990357	1.5228
1729	1.42433e+09	15	5	11	750	174	1.16679	1.26876	0.000145131	0.0276459	0	0	0	0	0	0.832896	1.24221	5.51515	0.990357	1.5228
1730	1.42433e+09	15	5	11	872	174	1.16679	1.26876	0.000145131	0.0276459	0	0	0	0	0	0.832896	1.24221	5.51612	0.990357	1.5228
1731	1.42433e+09	15	5	11	964	174	1.16679	1.26876	0.000145131	0.0276459	0	0	0	0	0	0.832896	1.24221	5.51578	0.990357	1.5228
1732	1.42433e+09	15	5	12	84	175	1.16679	1.26876	0.000145131	0.0276459	0	0	0	0	0	0.832896	1.24221	5.51578	0.990357	1.5228
1733	1.42433e+09	15	5	12	165	175	1.16679	1.26876	0.000145131	0.0276459	0	0	0	0	0	0.832896	1.24221	5.51578	0.990357	1.5228
1734	1.42433e+09	15	5	12	286	175	1.16679	1.26876	0.000145131	0.0276459	0	0	0	0	0	0.832896	1.24221	5.51578	0.990357	1.5228
1735	1.42433e+09	15	5	12	366	175	1.16679	1.26876	0.000145131	0.0276459	0	0	0	0	0	0.832896	1.24221	5.51578	0.990357	1.5228
1736	1.42433e+09	15	5	12	456	175	1.16679	1.26876	0.000145131	0.0276459	0	0	0	0	0	0.832896	1.24221	5.51578	0.990357	1.5228
1737	1.42433e+09	15	5	12	577	175	1.16679	1.26876	0.000145131	0.0276459	0	0	0	0	0	0.832896	1.24221	5.51578	0.990357	1.5228
1738	1.42433e+09	15	5	12	658	175	1.16679	1.26876	0.000145131	0.0276459	0	0	0	0	0	0.832896	1.24221	5.51578	0.990357	1.5228
1739	1.42433e+09	15	5	12	778	175	1.16679	1.26876	0.000145131	0.0276459	0	0	0	0	0	0.832896	1.24221	5.51578	0.990357	1.5228
1740	1.42433e+09	15	5	12	859	175	1.16679	1.26876	0.000145131	0.0276459	0	0	0	0	0	0.850208	0.961013	5.48986	0.990357	1.5228
1741	1.42433e+09	15	5	12	979	175	1.16679	1.26876	0.000145131	0.0276459	0	0	0	0	0	0.850208	0.961013	5.47565	0.990357	1.5228
1742	1.42433e+09	15	5	13	60	176	1.16679	1.26876	0.000145131	0.0276459	0	0	0	0	0	0.850208	0.961013	5.45347	0.990357	1.5228
1743	1.42433e+09	15	5	13	180	176	1.16679	1.26876	0.000145131	0.0276459	0	0	0	0	0	0.850208	0.961013	5.43024	0.990357	1.5228
1744	1.42433e+09	15	5	13	261	176	1.16679	1.26876	0.000145131	0.0276459	0	0	0	0	0	0.850208	0.961013	5.44325	0.990357	1.5228
1745	1.42433e+09	15	5	13	381	176	1.16679	1.26876	0.000145131	0.0276459	0	0	0	0	0	0.850208	0.961013	5.41833	0.990357	1.5228
1746	1.42433e+09	15	5	13	462	176	1.16679	1.26876	0.000145131	0.0276459	0	0	0	0	0	0.826458	0.744719	5.40733	0.990357	1.5228
1747	1.42433e+09	15	5	13	583	176	1.16679	1.26876	0.000145131	0.0276459	0	0	0	0	0	0.826458	0.744719	5.39214	0.990357	1.5228
1748	1.42433e+09	15	5	13	664	176	1.16679	1.26876	0.000145131	0.0276459	0	0	0	0	0	0.826458	0.744719	5.39214	0.990357	1.5228
1749	1.42433e+09	15	5	13	785	176	1.16679	1.26876	0.000145131	0.0276459	0	0	0	0	0	0.826458	0.744719	5.39214	0.990357	1.5228
1750	1.42433e+09	15	5	13	865	176	1.16679	1.26876	0.000145131	0.0276459	0	0	0	0	0	0.826458	0.744719	5.39214	0.990357	1.5228
1751	1.42433e+09	15	5	14	93	177	1.16679	1.26876	0.000145131	0.0276459	0	0	0	0	0	0.826458	0.744719	5.39214	0.990357	1.5228
1752	1.42433e+09	15	5	14	134	177	1.16679	1.26876	0.000145131	0.0276459	0	0	0	0	0	0.826458	0.744719	5.39214	0.990357	1.5228
1753	1.42433e+09	15	5	14	174	177	1.16679	1.26876	0.000145131	0.0276459	0	0	0	0	0	0.826458	0.744719	5.39214	0.990357	1.5228
1754	1.42433e+09	15	5	14	255	177	1.16679	1.26876	0.000145131	0.0276459	0	0	0	0	0	0.826458	0.744719	5.3826	0.990357	1.5228
1755	1.42433e+09	15	5	14	364	177	1.16679	1.26876	0.000145131	0.0276459	0	0	0	0	0	0.826458	0.744719	5.36333	0.990357	1.5228
1756	1.42433e+09	15	5	14	485	177	1.16679	1.26876	0.000145131	0.0276459	0	0	0	0	0	0.830667	0.595261	5.35044	0.990357	1.5228
1757	1.42433e+09	15	5	14	566	177	1.16679	1.26876	0.000145131	0.0276459	0	0	0	0	0	0.830667	0.595261	5.34105	0.990357	1.5228
1758	1.42433e+09	15	5	14	647	177	1.16679	1.26876	0.000145131	0.0276459	0	0	0	0	0	0.830667	0.595261	5.32793	0.990357	1.5228
1759	1.42433e+09	15	5	14	768	177	1.16679	1.26876	0.000145131	0.0276459	0	0	0	0	0	0.830667	0.595261	5.31428	0.990357	1.5228
1760	1.42433e+09	15	5	14	848	177	1.16679	1.26876	0.000145131	0.0276459	0	0	0	0	0	0.830667	0.595261	5.27845	0.990357	1.5228
1761	1.42433e+09	15	5	14	969	177	1.16679	1.26876	0.000145131	0.0276459	0	0	0	0	0	0.867042	0.504855	5.28148	0.990357	1.5228
1762	1.42433e+09	15	5	15	50	178	1.16679	1.26876	0.000145131	0.0276459	0	0	0	0	0	0.867042	0.504855	5.25728	0.990357	1.5228
1763	1.42433e+09	15	5	15	170	178	1.16679	1.26876	0.000145131	0.0276459	0	0	0	0	0	0.867042	0.504855	5.25728	0.990357	1.5228
1764	1.42433e+09	15	5	15	251	178	1.16679	1.26876	0.000145131	0.0276459	0	0	0	0	0	0.867042	0.504855	5.25728	0.990357	1.5228
1765	1.42433e+09	15	5	15	374	178	1.16679	1.26876	0.000145131	0.0276459	0	0	0	0	0	0.867042	0.504855	5.25728	0.990357	1.5228
1766	1.42433e+09	15	5	15	451	178	1.16679	1.26876	0.000145131	0.0276459	0	0	0	0	0	0.867042	0.504855	5.25728	0.990357	1.5228
1767	1.42433e+09	15	5	15	572	178	1.16679	1.26876	0.000145131	0.0276459	0	0	0	0	0	0.867042	0.504855	5.25728	0.990357	1.5228
1768	1.42433e+09	15	5	15	652	178	1.16679	1.26876	0.000145131	0.0276459	0	0	0	0	0	0.867042	0.504855	5.25728	0.990357	1.5228
1769	1.42433e+09	15	5	15	773	178	1.16679	1.26876	0.000145131	0.0276459	0	0	0	0	0	0.867042	0.504855	5.25728	0.990357	1.5228
1770	1.42433e+09	15	5	15	853	178	1.16679	1.26876	0.000145131	0.0276459	0	0	0	0	0	0.905833	0.492486	5.25237	0.990357	1.5228
1771	1.42433e+09	15	5	15	974	178	1.16679	1.26876	0.000145131	0.0276459	0	0	0	0	0	0.905833	0.492486	5.20302	0.990357	1.5228
1772	1.42433e+09	15	5	16	55	179	1.16679	1.26876	0.000145131	0.0276459	0	0	0	0	0	0.905833	0.492486	5.19985	0.990357	1.5228
1773	1.42433e+09	15	5	16	175	179	1.16679	1.26876	0.000145131	0.0276459	0	0	0	0	0	0.905833	0.492486	5.18319	0.990357	1.5228
1774	1.42433e+09	15	5	16	256	179	1.16679	1.26876	0.000145131	0.0276459	0	0	0	0	0	0.905833	0.492486	5.18319	0.990357	1.5228
1775	1.42433e+09	15	5	16	376	179	1.16679	1.26876	0.000145131	0.0276459	0	0	0	0	0	0.905833	0.492486	5.15947	0.990357	1.5228
1776	1.42433e+09	15	5	16	457	179	1.16679	1.26876	0.000145131	0.0276459	0	0	0	0	0	0.905833	0.492486	5.17275	0.990357	1.5228
1777	1.42433e+09	15	5	16	578	179	1.16679	1.26876	0.000145131	0.0276459	0	0	0	0	0	0.905833	0.492486	5.1668	0.990357	1.5228
1778	1.42433e+09	15	5	16	658	179	1.16679	1.26876	0.000145131	0.0276459	0	0	0	0	0	0.905833	0.492486	5.1668	0.990357	1.5228
1779	1.42433e+09	15	5	16	779	179	1.16679	1.26876	0.000145131	0.0276459	0	0	0	0	0	0.905833	0.492486	5.1668	0.990357	1.5228
1780	1.42433e+09	15	5	16	861	179	1.16679	1.26876	0.000145131	0.0276459	0	0	0	0	0	0.905833	0.492486	5.1668	0.990357	1.5228
1781	1.42433e+09	15	5	16	974	179	1.16679	1.26876	0.000145131	0.0276459	0	0	0	0	0	0.905833	0.492486	5.1668	0.990357	1.5228
1782	1.42433e+09	15	5	17	55	180	1.16679	1.26876	0.000145131	0.0276459	0	0	0	0	0	0.905833	0.492486	5.1668	0.990357	1.5228
1783	1.42433e+09	15	5	17	176	180	1.16679	1.26876	0.000145131	0.0276459	0	0	0	0	0	0.905833	0.492486	5.1668	0.990357	1.5228
1784	1.42433e+09	15	5	17	256	180	1.16679	1.26876	0.000145131	0.0276459	0	0	0	0	0	0.905833	0.492486	5.1668	0.990357	1.5228
1785	1.42433e+09	15	5	17	353	180	1.16679	1.26876	0.000145131	0.0276459	0	0	0	0	0	0.912375	0.557758	5.12331	0.990357	1.5228
1786	1.42433e+09	15	5	17	474	180	1.16679	1.26876	0.000145131	0.0276459	0	0	0	0	0	0.912375	0.557758	5.12365	0.990357	1.5228
1787	1.42433e+09	15	5	17	555	180	1.16679	1.26876	0.000145131	0.0276459	0	0	0	0	0	0.912375	0.557758	5.10417	0.990357	1.5228
1788	1.42433e+09	15	5	17	675	180	1.16679	1.26876	0.000145131	0.0276459	0	0	0	0	0	0.912375	0.557758	5.09562	0.990357	1.5228
1789	1.42433e+09	15	5	17	756	180	1.16679	1.26876	0.000145131	0.0276459	0	0	0	0	0	0.912375	0.557758	5.07521	0.990357	1.5228
1790	1.42433e+09	15	5	17	877	180	1.16679	1.26876	0.000145131	0.0276459	0	0	0	0	0	0.912375	0.557758	5.07421	0.990357	1.5228
1791	1.42433e+09	15	5	17	957	180	1.16679	1.26876	0.000145131	0.0276459	0	0	0	0	0	0.850062	0.655724	5.03184	0.990357	1.5228
1792	1.42433e+09	15	5	18	78	181	1.16679	1.26876	0.000145131	0.0276459	0	0	0	0	0	0.850062	0.655724	5.03184	0.990357	1.5228
1793	1.42433e+09	15	5	18	159	181	1.16679	1.26876	0.000145131	0.0276459	0	0	0	0	0	0.850062	0.655724	5.03184	0.990357	1.5228
1794	1.42433e+09	15	5	18	280	181	1.16679	1.26876	0.000145131	0.0276459	0	0	0	0	0	0.850062	0.655724	5.03184	0.990357	1.5228
1795	1.42433e+09	15	5	18	360	181	1.16679	1.26876	0.000145131	0.0276459	0	0	0	0	0	0.850062	0.655724	5.03184	0.990357	1.5228
1796	1.42433e+09	15	5	18	470	181	1.16679	1.26876	0.000145131	0.0276459	0	0	0	0	0	0.850062	0.655724	5.03184	0.990357	1.5228
1797	1.42433e+09	15	5	18	550	181	1.16679	1.26876	0.000145131	0.0276459	0	0	0	0	0	0.850062	0.655724	5.03184	0.990357	1.5228
1798	1.42433e+09	15	5	18	674	181	1.16679	1.26876	0.000145131	0.0276459	0	0	0	0	0	0.850062	0.655724	5.03184	0.990357	1.5228
1799	1.42433e+09	15	5	18	754	181	1.16679	1.26876	0.000145131	0.0276459	0	0	0	0	0	0.850062	0.655724	5.01031	0.990357	1.5228
1800	1.42433e+09	15	5	18	875	181	1.16679	1.26876	0.000145131	0.0276459	0	0	0	0	0	0.850062	0.655724	5.0193	0.990357	1.5228
1801	1.42433e+09	15	5	18	955	181	1.16679	1.26876	0.000145131	0.0276459	0	0	0	0	0	0.852479	0.759278	5.02449	0.990357	1.5228
1802	1.42433e+09	15	5	19	79	182	1.16679	1.26876	0.000145131	0.0276459	0	0	0	0	0	0.852479	0.759278	4.97759	0.990357	1.5228
1803	1.42433e+09	15	5	19	159	182	1.16679	1.26876	0.000145131	0.0276459	0	0	0	0	0	0.852479	0.759278	4.96965	0.990357	1.5228
1804	1.42433e+09	15	5	19	280	182	1.16679	1.26876	0.000145131	0.0276459	0	0	0	0	0	0.852479	0.759278	4.97	0.990357	1.5228
1805	1.42433e+09	15	5	19	360	182	1.16679	1.26876	0.000145131	0.0276459	0	0	0	0	0	0.844437	0.884974	4.96488	0.990357	1.5228
1806	1.42433e+09	15	5	19	481	182	1.16679	1.26876	0.000145131	0.0276459	0	0	0	0	0	0.844437	0.884974	4.95971	0.990357	1.5228
1807	1.42433e+09	15	5	19	562	182	1.16679	1.26876	0.000145131	0.0276459	0	0	0	0	0	0.844437	0.884974	4.9296	0.990357	1.5228
1808	1.42433e+09	15	5	19	683	182	1.16679	1.26876	0.000145131	0.0276459	0	0	0	0	0	0.844437	0.884974	4.9296	0.990357	1.5228
1809	1.42433e+09	15	5	19	763	182	1.16679	1.26876	0.000145131	0.0276459	0	0	0	0	0	0.844437	0.884974	4.9296	0.990357	1.5228
1810	1.42433e+09	15	5	19	884	182	1.16679	1.26876	0.000145131	0.0276459	0	0	0	0	0	0.844437	0.884974	4.9296	0.990357	1.5228
1811	1.42433e+09	15	5	20	81	183	1.16679	1.26876	0.000145131	0.0276459	0	0	0	0	0	0.844437	0.884974	4.9296	0.990357	1.5228
1812	1.42433e+09	15	5	20	202	183	1.16679	1.26876	0.000145131	0.0276459	0	0	0	0	0	0.844437	0.884974	4.9296	0.990357	1.5228
1813	1.42433e+09	15	5	20	283	183	1.16679	1.26876	0.000145131	0.0276459	0	0	0	0	0	0.844437	0.884974	4.92134	0.990357	1.5228
1814	1.42433e+09	15	5	20	396	183	1.16679	1.26876	0.000145131	0.0276459	0	0	0	0	0	0.8645	1.02404	4.90255	0.990357	1.5228
1815	1.42433e+09	15	5	20	487	183	1.16679	1.26876	0.000145131	0.0276459	0	0	0	0	0	0.8645	1.02404	4.82928	0.990357	1.5228
1816	1.42433e+09	15	5	20	608	183	1.16679	1.26876	0.000145131	0.0276459	0	0	0	0	0	0.8645	1.02404	4.86728	0.990357	1.5228
1817	1.42433e+09	15	5	20	689	183	1.16679	1.26876	0.000145131	0.0276459	0	0	0	0	0	0.8645	1.02404	4.85507	0.990357	1.5228
1818	1.42433e+09	15	5	20	809	183	1.16679	1.26876	0.000145131	0.0276459	0	0	0	0	0	0.8645	1.02404	4.85507	0.990357	1.5228
1819	1.42433e+09	15	5	20	890	183	1.16679	1.26876	0.000145131	0.0276459	0	0	0	0	0	0.836438	1.1617	4.8419	0.990357	1.5228
1820	1.42433e+09	15	5	21	11	184	1.16679	1.26876	0.000145131	0.0276459	0	0	0	0	0	0.836438	1.1617	4.79581	0.990357	1.5228
1821	1.42433e+09	15	5	21	91	184	1.16679	1.26876	0.000145131	0.0276459	0	0	0	0	0	0.836438	1.1617	4.79581	0.990357	1.5228
1822	1.42433e+09	15	5	21	212	184	1.16679	1.26876	0.000145131	0.0276459	0	0	0	0	0	0.836438	1.1617	4.79581	0.990357	1.5228
1823	1.42433e+09	15	5	21	293	184	1.16679	1.26876	0.000145131	0.0276459	0	0	0	0	0	0.836438	1.1617	4.79581	0.990357	1.5228
1824	1.42433e+09	15	5	21	414	184	1.16679	1.26876	0.000145131	0.0276459	0	0	0	0	0	0.836438	1.1617	4.79581	0.990357	1.5228
1825	1.42433e+09	15	5	21	562	184	1.16679	1.26876	0.000145131	0.0276459	0	0	0	0	0	0.836438	1.1617	4.79581	0.990357	1.5228
1826	1.42433e+09	15	5	21	602	184	1.16679	1.26876	0.000145131	0.0276459	0	0	0	0	0	0.836438	1.1617	4.79581	0.990357	1.5228
1827	1.42433e+09	15	5	21	682	184	1.16679	1.26876	0.000145131	0.0276459	0	0	0	0	0	0.836438	1.1617	4.79581	0.990357	1.5228
1828	1.42433e+09	15	5	21	814	184	1.16679	1.26876	0.000145131	0.0276459	0	0	0	0	0	0.836438	1.1617	4.79582	0.990357	1.5228
1829	1.42433e+09	15	5	21	895	184	1.16679	1.26876	0.000145131	0.0276459	0	0	0	0	0	0.821896	1.2936	4.77232	0.990357	1.5228
1830	1.42433e+09	15	5	22	16	185	1.16679	1.26876	0.000145131	0.0276459	0	0	0	0	0	0.821896	1.2936	4.77048	0.990357	1.5228
1831	1.42433e+09	15	5	22	96	185	1.16679	1.26876	0.000145131	0.0276459	0	0	0	0	0	0.821896	1.2936	4.70809	0.990357	1.5228
1832	1.42433e+09	15	5	22	217	185	1.16679	1.26876	0.000145131	0.0276459	0	0	0	0	0	0.821896	1.2936	4.72805	0.990357	1.5228
1833	1.42433e+09	15	5	22	297	185	1.16679	1.26876	0.000145131	0.0276459	0	0	0	0	0	0.821896	1.2936	4.74183	0.990357	1.5228
1834	1.42433e+09	15	5	22	418	185	1.16679	1.26876	0.000145131	0.0276459	0	0	0	0	0	0.821896	1.2936	4.74183	0.990357	1.5228
1835	1.42433e+09	15	5	22	499	185	1.16679	1.26876	0.000145131	0.0276459	0	0	0	0	0	0.821896	1.2936	4.71428	0.990357	1.5228
1836	1.42433e+09	15	5	22	620	185	1.16679	1.26876	0.000145131	0.0276459	0	0	0	0	0	0.821896	1.2936	4.71428	0.990357	1.5228
1837	1.42433e+09	15	5	22	700	185	1.16679	1.26876	0.000145131	0.0276459	0	0	0	0	0	0.821896	1.2936	4.71428	0.990357	1.5228
1838	1.42433e+09	15	5	22	821	185	1.16679	1.26876	0.000145131	0.0276459	0	0	0	0	0	0.821896	1.2936	4.71428	0.990357	1.5228
1839	1.42433e+09	15	5	22	901	185	1.16679	1.26876	0.000145131	0.0276459	0	0	0	0	0	0.821896	1.2936	4.71428	0.990357	1.5228
1840	1.42433e+09	15	5	22	992	185	1.16679	1.26876	0.000145131	0.0276459	0	0	0	0	0	0.821896	1.2936	4.71428	0.990357	1.5228
1841	1.42433e+09	15	5	23	113	186	1.16679	1.26876	0.000145131	0.0276459	0	0	0	0	0	0.821896	1.2936	4.71428	0.990357	1.5228
1842	1.42433e+09	15	5	23	194	186	1.16679	1.26876	0.000145131	0.0276459	0	0	0	0	0	0.821896	1.2936	4.71428	0.990357	1.5228
1843	1.42433e+09	15	5	23	315	186	1.16679	1.26876	0.000145131	0.0276459	0	0	0	0	0	0.821896	1.2936	4.71722	0.990357	1.5228
1844	1.42433e+09	15	5	23	397	186	1.16679	1.26876	0.000145131	0.0276459	0	0	0	0	0	0.849667	1.39767	4.69611	0.990357	1.5228
1845	1.42433e+09	15	5	23	518	186	1.16679	1.26876	0.000145131	0.0276459	0	0	0	0	0	0.849667	1.39767	4.68447	0.990357	1.5228
1846	1.42433e+09	15	5	23	598	186	1.16679	1.26876	0.000145131	0.0276459	0	0	0	0	0	0.849667	1.39767	4.67167	0.990357	1.5228
1847	1.42433e+09	15	5	23	719	186	1.16679	1.26876	0.000145131	0.0276459	0	0	0	0	0	0.849667	1.39767	4.66684	0.990357	1.5228
1848	1.42433e+09	15	5	23	800	186	1.16679	1.26876	0.000145131	0.0276459	0	0	0	0	0	0.849667	1.39767	4.64684	0.990357	1.5228
1849	1.42433e+09	15	5	23	921	186	1.16679	1.26876	0.000145131	0.0276459	0	0	0	0	0	0.899542	1.45826	4.65307	0.990357	1.5228
1850	1.42433e+09	15	5	24	1	187	1.16679	1.26876	0.000145131	0.0276459	0	0	0	0	0	0.899542	1.45826	4.62207	0.990357	1.5228
1851	1.42433e+09	15	5	24	82	187	1.16679	1.26876	0.000145131	0.0276459	0	0	0	0	0	0.899542	1.45826	4.62207	0.990357	1.5228
1852	1.42433e+09	15	5	24	202	187	1.16679	1.26876	0.000145131	0.0276459	0	0	0	0	0	0.899542	1.45826	4.62207	0.990357	1.5228
1853	1.42433e+09	15	5	24	283	187	1.16679	1.26876	0.000145131	0.0276459	0	0	0	0	0	0.899542	1.45826	4.62207	0.990357	1.5228
1854	1.42433e+09	15	5	24	404	187	1.16679	1.26876	0.000145131	0.0276459	0	0	0	0	0	0.899542	1.45826	4.62207	0.990357	1.5228
1855	1.42433e+09	15	5	24	484	187	1.16679	1.26876	0.000145131	0.0276459	0	0	0	0	0	0.899542	1.45826	4.62207	0.990357	1.5228
1856	1.42433e+09	15	5	24	605	187	1.16679	1.26876	0.000145131	0.0276459	0	0	0	0	0	0.899542	1.45826	4.62207	0.990357	1.5228
1857	1.42433e+09	15	5	24	685	187	1.16679	1.26876	0.000145131	0.0276459	0	0	0	0	0	0.899542	1.45826	4.62207	0.990357	1.5228
1858	1.42433e+09	15	5	24	817	187	1.16679	1.26876	0.000145131	0.0276459	0	0	0	0	0	0.899542	1.45826	4.58239	0.990357	1.5228
1859	1.42433e+09	15	5	24	897	187	1.16679	1.26876	0.000145131	0.0276459	0	0	0	0	0	0.882104	1.49993	4.59378	0.990357	1.5228
1860	1.42433e+09	15	5	25	18	188	1.16679	1.26876	0.000145131	0.0276459	0	0	0	0	0	0.882104	1.49993	4.54174	0.990357	1.5228
1861	1.42433e+09	15	5	25	98	188	1.16679	1.26876	0.000145131	0.0276459	0	0	0	0	0	0.882104	1.49993	4.52619	0.990357	1.5228
1862	1.42433e+09	15	5	25	219	188	1.16679	1.26876	0.000145131	0.0276459	0	0	0	0	0	0.882104	1.49993	4.54368	0.990357	1.5228
1863	1.42433e+09	15	5	25	299	188	1.16679	1.26876	0.000145131	0.0276459	0	0	0	0	0	0.882104	1.49993	4.54368	0.990357	1.5228
1864	1.42433e+09	15	5	25	420	188	1.16679	1.26876	0.000145131	0.0276459	0	0	0	0	0	0.851125	1.51942	4.54757	0.990357	1.5228
1865	1.42433e+09	15	5	25	501	188	1.16679	1.26876	0.000145131	0.0276459	0	0	0	0	0	0.851125	1.51942	4.51624	0.990357	1.5228
1866	1.42433e+09	15	5	25	621	188	1.16679	1.26876	0.000145131	0.0276459	0	0	0	0	0	0.851125	1.51942	4.51624	0.990357	1.5228
1867	1.42433e+09	15	5	25	702	188	1.16679	1.26876	0.000145131	0.0276459	0	0	0	0	0	0.851125	1.51942	4.51624	0.990357	1.5228
1868	1.42433e+09	15	5	25	783	188	1.16679	1.26876	0.000145131	0.0276459	0	0	0	0	0	0.851125	1.51942	4.51624	0.990357	1.5228
1869	1.42433e+09	15	5	25	903	188	1.16679	1.26876	0.000145131	0.0276459	0	0	0	0	0	0.851125	1.51942	4.51624	0.990357	1.5228
1870	1.42433e+09	15	5	25	996	188	1.16679	1.26876	0.000145131	0.0276459	0	0	0	0	0	0.851125	1.51942	4.51624	0.990357	1.5228
1871	1.42433e+09	15	5	26	117	189	1.16679	1.26876	0.000145131	0.0276459	0	0	0	0	0	0.851125	1.51942	4.51624	0.990357	1.5228
1872	1.42433e+09	15	5	26	197	189	1.16679	1.26876	0.000145131	0.0276459	0	0	0	0	0	0.851125	1.51942	4.51624	0.990357	1.5228
1873	1.42433e+09	15	5	26	422	189	1.16679	1.26876	0.000145131	0.0276459	0	0	0	0	0	0.851125	1.51942	4.475	0.990357	1.5228
1874	1.42433e+09	15	5	26	462	189	1.16679	1.26876	0.000145131	0.0276459	0	0	0	0	0	0.877146	1.5146	4.49256	0.990357	1.5228
1875	1.42433e+09	15	5	26	503	189	1.16679	1.26876	0.000145131	0.0276459	0	0	0	0	0	0.877146	1.5146	4.48261	0.990357	1.5228
1876	1.42433e+09	15	5	26	583	189	1.16679	1.26876	0.000145131	0.0276459	0	0	0	0	0	0.877146	1.5146	4.48222	0.990357	1.5228
1877	1.42433e+09	15	5	26	710	189	1.16679	1.26876	0.000145131	0.0276459	0	0	0	0	0	0.877146	1.5146	4.46612	0.990357	1.5228
1878	1.42433e+09	15	5	26	791	189	1.16679	1.26876	0.000145131	0.0276459	0	0	0	0	0	0.877146	1.5146	4.46018	0.990357	1.5228
1879	1.42433e+09	15	5	26	913	189	1.16679	1.26876	0.000145131	0.0276459	0	0	0	0	0	0.877146	1.5146	4.44975	0.990357	1.5228
1880	1.42433e+09	15	5	26	993	189	1.16679	1.26876	0.000145131	0.0276459	0	0	0	0	0	0.877146	1.5146	4.44475	0.990357	1.5228
1881	1.42433e+09	15	5	27	114	190	1.16679	1.26876	0.000145131	0.0276459	0	0	0	0	0	0.877146	1.5146	4.44475	0.990357	1.5228
1882	1.42433e+09	15	5	27	194	190	1.16679	1.26876	0.000145131	0.0276459	0	0	0	0	0	0.877146	1.5146	4.44475	0.990357	1.5228
1883	1.42433e+09	15	5	27	315	190	1.16679	1.26876	0.000145131	0.0276459	0	0	0	0	0	0.877146	1.5146	4.44475	0.990357	1.5228
1884	1.42433e+09	15	5	27	396	190	1.16679	1.26876	0.000145131	0.0276459	0	0	0	0	0	0.877146	1.5146	4.44475	0.990357	1.5228
1885	1.42433e+09	15	5	27	546	190	1.16679	1.26876	0.000145131	0.0276459	0	0	0	0	0	0.877146	1.5146	4.44475	0.990357	1.5228
1886	1.42433e+09	15	5	27	586	190	1.16679	1.26876	0.000145131	0.0276459	0	0	0	0	0	0.877146	1.5146	4.44475	0.990357	1.5228
1887	1.42433e+09	15	5	27	707	190	1.16679	1.26876	0.000145131	0.0276459	0	0	0	0	0	0.877146	1.5146	4.44475	0.990357	1.5228
1888	1.42433e+09	15	5	27	793	190	1.16679	1.26876	0.000145131	0.0276459	0	0	0	0	0	0.877146	1.5146	4.41456	0.990357	1.5228
1889	1.42433e+09	15	5	27	904	190	1.16679	1.26876	0.000145131	0.0276459	0	0	0	0	0	0.889958	1.46057	4.4329	0.990357	1.5228
1890	1.42433e+09	15	5	27	985	190	1.16679	1.26876	0.000145131	0.0276459	0	0	0	0	0	0.889958	1.46057	4.41777	0.990357	1.5228
1891	1.42433e+09	15	5	28	105	191	1.16679	1.26876	0.000145131	0.0276459	0	0	0	0	0	0.889958	1.46057	4.36247	0.990357	1.5228
1892	1.42433e+09	15	5	28	186	191	1.16679	1.26876	0.000145131	0.0276459	0	0	0	0	0	0.889958	1.46057	4.37686	0.990357	1.5228
1893	1.42433e+09	15	5	28	309	191	1.16679	1.26876	0.000145131	0.0276459	0	0	0	0	0	0.889958	1.46057	4.37686	0.990357	1.5228
1894	1.42433e+09	15	5	28	390	191	1.16679	1.26876	0.000145131	0.0276459	0	0	0	0	0	0.889958	1.46057	4.37679	0.990357	1.5228
1895	1.42433e+09	15	5	28	510	191	1.16679	1.26876	0.000145131	0.0276459	0	0	0	0	0	0.889958	1.46057	4.35928	0.990357	1.5228
1896	1.42433e+09	15	5	28	591	191	1.16679	1.26876	0.000145131	0.0276459	0	0	0	0	0	0.889958	1.46057	4.35928	0.990357	1.5228
1897	1.42433e+09	15	5	28	711	191	1.16679	1.26876	0.000145131	0.0276459	0	0	0	0	0	0.889958	1.46057	4.35928	0.990357	1.5228
1898	1.42433e+09	15	5	28	792	191	1.16679	1.26876	0.000145131	0.0276459	0	0	0	0	0	0.889958	1.46057	4.35928	0.990357	1.5228
1899	1.42433e+09	15	5	28	942	191	1.16679	1.26876	0.000145131	0.0276459	0	0	0	0	0	0.889958	1.46057	4.35928	0.990357	1.5228
1900	1.42433e+09	15	5	28	982	191	1.16679	1.26876	0.000145131	0.0276459	0	0	0	0	0	0.889958	1.46057	4.35928	0.990357	1.5228
1901	1.42433e+09	15	5	29	103	192	1.16679	1.26876	0.000145131	0.0276459	0	0	0	0	0	0.889958	1.46057	4.35928	0.990357	1.5228
1902	1.42433e+09	15	5	29	183	192	1.16679	1.26876	0.000145131	0.0276459	0	0	0	0	0	0.889958	1.46057	4.35928	0.990357	1.5228
1903	1.42433e+09	15	5	29	304	192	1.16679	1.26876	0.000145131	0.0276459	0	0	0	0	0	0.889958	1.46057	4.35928	0.990357	1.5228
1904	1.42433e+09	15	5	29	385	192	1.16679	1.26876	0.000145131	0.0276459	0	0	0	0	0	0.846062	1.41582	4.34342	0.990357	1.5228
1905	1.42433e+09	15	5	29	506	192	1.16679	1.26876	0.000145131	0.0276459	0	0	0	0	0	0.846062	1.41582	4.30584	0.990357	1.5228
1906	1.42433e+09	15	5	29	586	192	1.16679	1.26876	0.000145131	0.0276459	0	0	0	0	0	0.846062	1.41582	4.27573	0.990357	1.5228
1907	1.42433e+09	15	5	29	707	192	1.16679	1.26876	0.000145131	0.0276459	0	0	0	0	0	0.846062	1.41582	4.2924	0.990357	1.5228
1908	1.42433e+09	15	5	29	788	192	1.16679	1.26876	0.000145131	0.0276459	0	0	0	0	0	0.846062	1.41582	4.2959	0.990357	1.5228
1909	1.42433e+09	15	5	29	909	192	1.16679	1.26876	0.000145131	0.0276459	0	0	0	0	0	0.831708	1.37645	4.29045	0.990357	1.5228
1910	1.42433e+09	15	5	29	989	192	1.16679	1.26876	0.000145131	0.0276459	0	0	0	0	0	0.831708	1.37645	4.27512	0.990357	1.5228
1911	1.42433e+09	15	5	30	110	193	1.16679	1.26876	0.000145131	0.0276459	0	0	0	0	0	0.831708	1.37645	4.27512	0.990357	1.5228
1912	1.42433e+09	15	5	30	190	193	1.16679	1.26876	0.000145131	0.0276459	0	0	0	0	0	0.831708	1.37645	4.27512	0.990357	1.5228
1913	1.42433e+09	15	5	30	311	193	1.16679	1.26876	0.000145131	0.0276459	0	0	0	0	0	0.831708	1.37645	4.27512	0.990357	1.5228
1914	1.42433e+09	15	5	30	391	193	1.16679	1.26876	0.000145131	0.0276459	0	0	0	0	0	0.831708	1.37645	4.27512	0.990357	1.5228
1915	1.42433e+09	15	5	30	483	193	1.16679	1.26876	0.000145131	0.0276459	0	0	0	0	0	0.831708	1.37645	4.27512	0.990357	1.5228
1916	1.42433e+09	15	5	30	603	193	1.16679	1.26876	0.000145131	0.0276459	0	0	0	0	0	0.831708	1.37645	4.27512	0.990357	1.5228
1917	1.42433e+09	15	5	30	683	193	1.16679	1.26876	0.000145131	0.0276459	0	0	0	0	0	0.831708	1.37645	4.27512	0.990357	1.5228
1918	1.42433e+09	15	5	30	828	193	1.16679	1.26876	0.000145131	0.0276459	0	0	0	0	0	0.831708	1.37645	4.27427	0.990357	1.5228
1919	1.42433e+09	15	5	30	911	193	1.16679	1.26876	0.000145131	0.0276459	0	0	0	0	0	0.828021	1.33621	4.25463	0.990357	1.5228
1920	1.42433e+09	15	5	30	991	193	1.16679	1.26876	0.000145131	0.0276459	0	0	0	0	0	0.828021	1.33621	4.23655	0.990357	1.5228
1921	1.42433e+09	15	5	31	113	194	1.16679	1.26876	0.000145131	0.0276459	0	0	0	0	0	0.828021	1.33621	4.19644	0.990357	1.5228
1922	1.42433e+09	15	5	31	194	194	1.16679	1.26876	0.000145131	0.0276459	0	0	0	0	0	0.828021	1.33621	4.20668	0.990357	1.5228
1923	1.42433e+09	15	5	31	315	194	1.16679	1.26876	0.000145131	0.0276459	0	0	0	0	0	0.828021	1.33621	4.20668	0.990357	1.5228
1924	1.42433e+09	15	5	31	395	194	1.16679	1.26876	0.000145131	0.0276459	0	0	0	0	0	0.823417	1.29096	4.21239	0.990357	1.5228
1925	1.42433e+09	15	5	31	516	194	1.16679	1.26876	0.000145131	0.0276459	0	0	0	0	0	0.823417	1.29096	4.11995	0.990357	1.5228
1926	1.42433e+09	15	5	31	597	194	1.16679	1.26876	0.000145131	0.0276459	0	0	0	0	0	0.823417	1.29096	4.11995	0.990357	1.5228
1927	1.42433e+09	15	5	31	717	194	1.16679	1.26876	0.000145131	0.0276459	0	0	0	0	0	0.823417	1.29096	4.11995	0.990357	1.5228
1928	1.42433e+09	15	5	31	798	194	1.16679	1.26876	0.000145131	0.0276459	0	0	0	0	0	0.823417	1.29096	4.11995	0.990357	1.5228
1929	1.42433e+09	15	5	31	948	194	1.16679	1.26876	0.000145131	0.0276459	0	0	0	0	0	0.823417	1.29096	4.11995	0.990357	1.5228
1930	1.42433e+09	15	5	31	988	194	1.16679	1.26876	0.000145131	0.0276459	0	0	0	0	0	0.823417	1.29096	4.11995	0.990357	1.5228
1931	1.42433e+09	15	5	32	109	195	1.16679	1.26876	0.000145131	0.0276459	0	0	0	0	0	0.823417	1.29096	4.11995	0.990357	1.5228
1932	1.42433e+09	15	5	32	191	195	1.16679	1.26876	0.000145131	0.0276459	0	0	0	0	0	0.823417	1.29096	4.11995	0.990357	1.5228
1933	1.42433e+09	15	5	32	319	195	1.16679	1.26876	0.000145131	0.0276459	0	0	0	0	0	0.823417	1.29096	4.14593	0.990357	1.5228
1934	1.42433e+09	15	5	32	400	195	1.16679	1.26876	0.000145131	0.0276459	0	0	0	0	0	0.826375	1.25009	4.17038	0.990357	1.5228
1935	1.42433e+09	15	5	32	509	195	1.16679	1.26876	0.000145131	0.0276459	0	0	0	0	0	0.826375	1.25009	4.19462	0.990357	1.5228
1936	1.42433e+09	15	5	32	589	195	1.16679	1.26876	0.000145131	0.0276459	0	0	0	0	0	0.826375	1.25009	4.16918	0.990357	1.5228
1937	1.42433e+09	15	5	32	710	195	1.16679	1.26876	0.000145131	0.0276459	0	0	0	0	0	0.826375	1.25009	4.15972	0.990357	1.5228
1938	1.42433e+09	15	5	32	791	195	1.16679	1.26876	0.000145131	0.0276459	0	0	0	0	0	0.826375	1.25009	4.11137	0.990357	1.5228
1939	1.42433e+09	15	5	32	911	195	1.16679	1.26876	0.000145131	0.0276459	0	0	0	0	0	0.814375	1.21669	4.12386	0.990357	1.5228
1940	1.42433e+09	15	5	32	992	195	1.16679	1.26876	0.000145131	0.0276459	0	0	0	0	0	0.814375	1.21669	4.12913	0.990357	1.5228
1941	1.42433e+09	15	5	33	112	196	1.16679	1.26876	0.000145131	0.0276459	0	0	0	0	0	0.814375	1.21669	4.12913	0.990357	1.5228
1942	1.42433e+09	15	5	33	193	196	1.16679	1.26876	0.000145131	0.0276459	0	0	0	0	0	0.814375	1.21669	4.12913	0.990357	1.5228
1943	1.42433e+09	15	5	33	307	196	1.16679	1.26876	0.000145131	0.0276459	0	0	0	0	0	0.814375	1.21669	4.12913	0.990357	1.5228
1944	1.42433e+09	15	5	33	387	196	1.16679	1.26876	0.000145131	0.0276459	0	0	0	0	0	0.814375	1.21669	4.12913	0.990357	1.5228
1945	1.42433e+09	15	5	33	508	196	1.16679	1.26876	0.000145131	0.0276459	0	0	0	0	0	0.814375	1.21669	4.12913	0.990357	1.5228
1946	1.42433e+09	15	5	33	588	196	1.16679	1.26876	0.000145131	0.0276459	0	0	0	0	0	0.814375	1.21669	4.12913	0.990357	1.5228
1947	1.42433e+09	15	5	33	709	196	1.16679	1.26876	0.000145131	0.0276459	0	0	0	0	0	0.814375	1.21669	4.12913	0.990357	1.5228
1948	1.42433e+09	15	5	33	790	196	1.16679	1.26876	0.000145131	0.0276459	0	0	0	0	0	0.814375	1.21669	4.13043	0.990357	1.5228
1949	1.42433e+09	15	5	33	910	196	1.16679	1.26876	0.000145131	0.0276459	0	0	0	0	0	0.837062	1.19996	4.07631	0.990357	1.5228
1950	1.42433e+09	15	5	33	990	196	1.16679	1.26876	0.000145131	0.0276459	0	0	0	0	0	0.837062	1.19996	4.08759	0.990357	1.5228
1951	1.42433e+09	15	5	34	111	197	1.16679	1.26876	0.000145131	0.0276459	0	0	0	0	0	0.837062	1.19996	4.08384	0.990357	1.5228
1952	1.42433e+09	15	5	34	192	197	1.16679	1.26876	0.000145131	0.0276459	0	0	0	0	0	0.837062	1.19996	4.08177	0.990357	1.5228
1953	1.42433e+09	15	5	34	312	197	1.16679	1.26876	0.000145131	0.0276459	0	0	0	0	0	0.837062	1.19996	4.08177	0.990357	1.5228
1954	1.42433e+09	15	5	34	393	197	1.16679	1.26876	0.000145131	0.0276459	0	0	0	0	0	0.837062	1.19996	4.06198	0.990357	1.5228
1955	1.42433e+09	15	5	34	513	197	1.16679	1.26876	0.000145131	0.0276459	0	0	0	0	0	0.837062	1.19996	4.02331	0.990357	1.5228
1956	1.42433e+09	15	5	34	594	197	1.16679	1.26876	0.000145131	0.0276459	0	0	0	0	0	0.837062	1.19996	4.03106	0.990357	1.5228
1957	1.42433e+09	15	5	34	714	197	1.16679	1.26876	0.000145131	0.0276459	0	0	0	0	0	0.837062	1.19996	4.03106	0.990357	1.5228
1958	1.42433e+09	15	5	34	943	197	1.16679	1.26876	0.000145131	0.0276459	0	0	0	0	0	0.837062	1.19996	4.03106	0.990357	1.5228
1959	1.42433e+09	15	5	34	984	197	1.16679	1.26876	0.000145131	0.0276459	0	0	0	0	0	0.837062	1.19996	4.03106	0.990357	1.5228
1960	1.42433e+09	15	5	35	104	198	1.16679	1.26876	0.000145131	0.0276459	0	0	0	0	0	0.837062	1.19996	4.03106	0.990357	1.5228
1961	1.42433e+09	15	5	35	185	198	1.16679	1.26876	0.000145131	0.0276459	0	0	0	0	0	0.837062	1.19996	4.03106	0.990357	1.5228
1962	1.42433e+09	15	5	35	305	198	1.16679	1.26876	0.000145131	0.0276459	0	0	0	0	0	0.837062	1.19996	4.03684	0.990357	1.5228
1963	1.42433e+09	15	5	35	392	198	1.16679	1.26876	0.000145131	0.0276459	0	0	0	0	0	0.886875	1.24026	4.02267	0.990357	1.5228
1964	1.42433e+09	15	5	35	513	198	1.16679	1.26876	0.000145131	0.0276459	0	0	0	0	0	0.886875	1.24026	4.01895	0.990357	1.5228
1965	1.42433e+09	15	5	35	593	198	1.16679	1.26876	0.000145131	0.0276459	0	0	0	0	0	0.886875	1.24026	3.98209	0.990357	1.5228
1966	1.42433e+09	15	5	35	714	198	1.16679	1.26876	0.000145131	0.0276459	0	0	0	0	0	0.886875	1.24026	3.98796	0.990357	1.5228
1967	1.42433e+09	15	5	35	795	198	1.16679	1.26876	0.000145131	0.0276459	0	0	0	0	0	0.886875	1.24026	3.98796	0.990357	1.5228
1968	1.42433e+09	15	5	35	915	198	1.16679	1.26876	0.000145131	0.0276459	0	0	0	0	0	0.886875	1.24026	3.99384	0.990357	1.5228
1969	1.42433e+09	15	5	35	996	198	1.16679	1.26876	0.000145131	0.0276459	0	0	0	0	0	0.886875	1.24026	3.99223	0.990357	1.5228
1970	1.42433e+09	15	5	36	117	199	1.16679	1.26876	0.000145131	0.0276459	0	0	0	0	0	0.886875	1.24026	3.978	0.990357	1.5228
1971	1.42433e+09	15	5	36	197	199	1.16679	1.26876	0.000145131	0.0276459	0	0	0	0	0	0.886875	1.24026	3.978	0.990357	1.5228
1972	1.42433e+09	15	5	36	304	199	1.16679	1.26876	0.000145131	0.0276459	0	0	0	0	0	0.886875	1.24026	3.978	0.990357	1.5228
1973	1.42433e+09	15	5	36	384	199	1.16679	1.26876	0.000145131	0.0276459	0	0	0	0	0	0.886875	1.24026	3.978	0.990357	1.5228
1974	1.42433e+09	15	5	36	505	199	1.16679	1.26876	0.000145131	0.0276459	0	0	0	0	0	0.886875	1.24026	3.978	0.990357	1.5228
1975	1.42433e+09	15	5	36	585	199	1.16679	1.26876	0.000145131	0.0276459	0	0	0	0	0	0.886875	1.24026	3.978	0.990357	1.5228
1976	1.42433e+09	15	5	36	717	199	1.16679	1.26876	0.000145131	0.0276459	0	0	0	0	0	0.886875	1.24026	3.978	0.990357	1.5228
1977	1.42433e+09	15	5	36	797	199	1.16679	1.26876	0.000145131	0.0276459	0	0	0	0	0	0.886875	1.24026	3.94148	0.990357	1.5228
1978	1.42433e+09	15	5	36	891	199	1.16679	1.26876	0.000145131	0.0276459	0	0	0	0	0	0.86975	1.31179	3.96241	0.990357	1.5228
1979	1.42433e+09	15	5	37	12	200	1.16679	1.26876	0.000145131	0.0276459	0	0	0	0	0	0.86975	1.31179	3.90476	0.990357	1.5228
1980	1.42433e+09	15	5	37	92	200	1.16679	1.26876	0.000145131	0.0276459	0	0	0	0	0	0.86975	1.31179	3.92566	0.990357	1.5228
1981	1.42433e+09	15	5	37	213	200	1.16679	1.26876	0.000145131	0.0276459	0	0	0	0	0	0.86975	1.31179	3.92566	0.990357	1.5228
1982	1.42433e+09	15	5	37	293	200	1.16679	1.26876	0.000145131	0.0276459	0	0	0	0	0	0.86975	1.31179	3.93012	0.990357	1.5228
1983	1.42433e+09	15	5	37	414	200	1.16679	1.26876	0.000145131	0.0276459	0	0	0	0	0	0.832354	1.41925	3.9318	0.990357	1.5228
1984	1.42433e+09	15	5	37	494	200	1.16679	1.26876	0.000145131	0.0276459	0	0	0	0	0	0.832354	1.41925	3.91123	0.990357	1.5228
1985	1.42433e+09	15	5	37	616	200	1.16679	1.26876	0.000145131	0.0276459	0	0	0	0	0	0.832354	1.41925	3.90662	0.990357	1.5228
1986	1.42433e+09	15	5	37	696	200	1.16679	1.26876	0.000145131	0.0276459	0	0	0	0	0	0.832354	1.41925	3.90662	0.990357	1.5228
1987	1.42433e+09	15	5	37	809	200	1.16679	1.26876	0.000145131	0.0276459	0	0	0	0	0	0.832354	1.41925	3.90662	0.990357	1.5228
1988	1.42433e+09	15	5	37	890	200	1.16679	1.26876	0.000145131	0.0276459	0	0	0	0	0	0.832354	1.41925	3.90662	0.990357	1.5228
1989	1.42433e+09	15	5	38	10	201	1.16679	1.26876	0.000145131	0.0276459	0	0	0	0	0	0.832354	1.41925	3.90662	0.990357	1.5228
1990	1.42433e+09	15	5	38	91	201	1.16679	1.26876	0.000145131	0.0276459	0	0	0	0	0	0.832354	1.41925	3.90662	0.990357	1.5228
1991	1.42433e+09	15	5	38	212	201	1.16679	1.26876	0.000145131	0.0276459	0	0	0	0	0	0.832354	1.41925	3.90662	0.990357	1.5228
1992	1.42433e+09	15	5	38	292	201	1.16679	1.26876	0.000145131	0.0276459	0	0	0	0	0	0.832354	1.41925	3.82914	0.990357	1.5228
1993	1.42433e+09	15	5	38	413	201	1.16679	1.26876	0.000145131	0.0276459	0	0	0	0	0	0.861208	1.55697	3.84857	0.990357	1.5228
1994	1.42433e+09	15	5	38	493	201	1.16679	1.26876	0.000145131	0.0276459	0	0	0	0	0	0.861208	1.55697	3.86672	0.990357	1.5228
1995	1.42433e+09	15	5	38	617	201	1.16679	1.26876	0.000145131	0.0276459	0	0	0	0	0	0.861208	1.55697	3.88002	0.990357	1.5228
1996	1.42433e+09	15	5	38	697	201	1.16679	1.26876	0.000145131	0.0276459	0	0	0	0	0	0.861208	1.55697	3.87137	0.990357	1.5228
1997	1.42433e+09	15	5	38	818	201	1.16679	1.26876	0.000145131	0.0276459	0	0	0	0	0	0.861208	1.55697	3.87137	0.990357	1.5228
1998	1.42433e+09	15	5	38	898	201	1.16679	1.26876	0.000145131	0.0276459	0	0	0	0	0	0.888479	1.72977	3.83748	0.990357	1.5228
1999	1.42433e+09	15	5	39	19	202	1.16679	1.26876	0.000145131	0.0276459	0	0	0	0	0	0.888479	1.72977	3.82896	0.990357	1.5228
2000	1.42433e+09	15	5	39	99	202	1.16679	1.26876	0.000145131	0.0276459	0	0	0	0	0	0.888479	1.72977	3.83465	0.990357	1.5228
2001	1.42433e+09	15	5	39	220	202	1.16679	1.26876	0.000145131	0.0276459	0	0	0	0	0	0.888479	1.72977	3.83465	0.990357	1.5228
2002	1.42433e+09	15	5	39	329	202	1.16679	1.26876	0.000145131	0.0276459	0	0	0	0	0	0.888479	1.72977	3.83465	0.990357	1.5228
2003	1.42433e+09	15	5	39	410	202	1.16679	1.26876	0.000145131	0.0276459	0	0	0	0	0	0.888479	1.72977	3.83465	0.990357	1.5228
2004	1.42433e+09	15	5	39	490	202	1.16679	1.26876	0.000145131	0.0276459	0	0	0	0	0	0.888479	1.72977	3.83465	0.990357	1.5228
2005	1.42433e+09	15	5	39	611	202	1.16679	1.26876	0.000145131	0.0276459	0	0	0	0	0	0.888479	1.72977	3.83465	0.990357	1.5228
2006	1.42433e+09	15	5	39	692	202	1.16679	1.26876	0.000145131	0.0276459	0	0	0	0	0	0.888479	1.72977	3.83465	0.990357	1.5228
2007	1.42433e+09	15	5	39	870	202	1.16679	1.26876	0.000145131	0.0276459	0	0	0	0	0	0.888479	1.72977	3.83745	0.990357	1.5228
2008	1.42433e+09	15	5	39	910	202	1.16679	1.26876	0.000145131	0.0276459	0	0	0	0	0	0.889562	1.92823	3.82623	0.990357	1.5228
2009	1.42433e+09	15	5	39	991	202	1.16679	1.26876	0.000145131	0.0276459	0	0	0	0	0	0.889562	1.92823	3.82829	0.990357	1.5228
2010	1.42433e+09	15	5	40	111	203	1.16679	1.26876	0.000145131	0.0276459	0	0	0	0	0	0.889562	1.92823	3.82094	0.990357	1.5228
2011	1.42433e+09	15	5	40	192	203	1.16679	1.26876	0.000145131	0.0276459	0	0	0	0	0	0.889562	1.92823	3.81179	0.990357	1.5228
2012	1.42433e+09	15	5	40	316	203	1.16679	1.26876	0.000145131	0.0276459	0	0	0	0	0	0.889562	1.92823	3.81179	0.990357	1.5228
2013	1.42433e+09	15	5	40	397	203	1.16679	1.26876	0.000145131	0.0276459	0	0	0	0	0	0.889562	1.92823	3.78209	0.990357	1.5228
2014	1.42433e+09	15	5	40	517	203	1.16679	1.26876	0.000145131	0.0276459	0	0	0	0	0	0.889562	1.92823	3.7602	0.990357	1.5228
2015	1.42433e+09	15	5	40	598	203	1.16679	1.26876	0.000145131	0.0276459	0	0	0	0	0	0.889562	1.92823	3.76927	0.990357	1.5228
2016	1.42433e+09	15	5	40	719	203	1.16679	1.26876	0.000145131	0.0276459	0	0	0	0	0	0.889562	1.92823	3.76927	0.990357	1.5228
2017	1.42433e+09	15	5	40	799	203	1.16679	1.26876	0.000145131	0.0276459	0	0	0	0	0	0.889562	1.92823	3.76927	0.990357	1.5228
2018	1.42433e+09	15	5	40	923	203	1.16679	1.26876	0.000145131	0.0276459	0	0	0	0	0	0.889562	1.92823	3.76927	0.990357	1.5228
2019	1.42433e+09	15	5	41	3	204	1.16679	1.26876	0.000145131	0.0276459	0	0	0	0	0	0.889562	1.92823	3.76927	0.990357	1.5228
2020	1.42433e+09	15	5	41	124	204	1.16679	1.26876	0.000145131	0.0276459	0	0	0	0	0	0.889562	1.92823	3.76927	0.990357	1.5228
2021	1.42433e+09	15	5	41	204	204	1.16679	1.26876	0.000145131	0.0276459	0	0	0	0	0	0.889562	1.92823	3.76927	0.990357	1.5228
2022	1.42433e+09	15	5	41	285	204	1.16679	1.26876	0.000145131	0.0276459	0	0	0	0	0	0.889562	1.92823	3.778	0.990357	1.5228
2023	1.42433e+09	15	5	41	408	204	1.16679	1.26876	0.000145131	0.0276459	0	0	0	0	0	0.846333	2.14417	3.77714	0.990357	1.5228
2024	1.42433e+09	15	5	41	489	204	1.16679	1.26876	0.000145131	0.0276459	0	0	0	0	0	0.845563	2.36602	3.73946	0.990357	1.5228
2025	1.42433e+09	15	5	41	609	204	1.16679	1.26876	0.000145131	0.0276459	0	0	0	0	0	0.845563	2.36602	3.74788	0.990357	1.5228
2026	1.42433e+09	15	5	41	690	204	1.16679	1.26876	0.000145131	0.0276459	0	0	0	0	0	0.845563	2.36602	3.71924	0.990357	1.5228
2027	1.42433e+09	15	5	41	810	204	1.16679	1.26876	0.000145131	0.0276459	0	0	0	0	0	0.845563	2.36602	3.71924	0.990357	1.5228
2028	1.42433e+09	15	5	41	891	204	1.16679	1.26876	0.000145131	0.0276459	0	0	0	0	0	0.845563	2.36602	3.68494	0.990357	1.5228
2029	1.42433e+09	15	5	42	11	205	1.16679	1.26876	0.000145131	0.0276459	0	0	0	0	0	0.845563	2.36602	3.70621	0.990357	1.5228
2030	1.42433e+09	15	5	42	92	205	1.16679	1.26876	0.000145131	0.0276459	0	0	0	0	0	0.845563	2.36602	3.73825	0.990357	1.5228
2031	1.42433e+09	15	5	42	213	205	1.16679	1.26876	0.000145131	0.0276459	0	0	0	0	0	0.845563	2.36602	3.73825	0.990357	1.5228
2032	1.42433e+09	15	5	42	323	205	1.16679	1.26876	0.000145131	0.0276459	0	0	0	0	0	0.845563	2.36602	3.73825	0.990357	1.5228
2033	1.42433e+09	15	5	42	404	205	1.16679	1.26876	0.000145131	0.0276459	0	0	0	0	0	0.845563	2.36602	3.73825	0.990357	1.5228
2034	1.42433e+09	15	5	42	484	205	1.16679	1.26876	0.000145131	0.0276459	0	0	0	0	0	0.845563	2.36602	3.73825	0.990357	1.5228
2035	1.42433e+09	15	5	42	605	205	1.16679	1.26876	0.000145131	0.0276459	0	0	0	0	0	0.845563	2.36602	3.73825	0.990357	1.5228
2036	1.42433e+09	15	5	42	686	205	1.16679	1.26876	0.000145131	0.0276459	0	0	0	0	0	0.845563	2.36602	3.73825	0.990357	1.5228
2037	1.42433e+09	15	5	42	807	205	1.16679	1.26876	0.000145131	0.0276459	0	0	0	0	0	0.845563	2.36602	3.72859	0.990357	1.5228
2038	1.42433e+09	15	5	42	887	205	1.16679	1.26876	0.000145131	0.0276459	0	0	0	0	0	0.855896	2.54661	3.71711	0.990357	1.5228
2039	1.42433e+09	15	5	43	8	206	1.16679	1.26876	0.000145131	0.0276459	0	0	0	0	0	0.855896	2.54661	3.68067	0.990357	1.5228
2040	1.42433e+09	15	5	43	88	206	1.16679	1.26876	0.000145131	0.0276459	0	0	0	0	0	0.855896	2.54661	3.68587	0.990357	1.5228
2041	1.42433e+09	15	5	43	209	206	1.16679	1.26876	0.000145131	0.0276459	0	0	0	0	0	0.855896	2.54661	3.68792	0.990357	1.5228
2042	1.42433e+09	15	5	43	290	206	1.16679	1.26876	0.000145131	0.0276459	0	0	0	0	0	0.855896	2.54661	3.65727	0.990357	1.5228
2043	1.42433e+09	15	5	43	410	206	1.16679	1.26876	0.000145131	0.0276459	0	0	0	0	0	0.855896	2.54661	3.66422	0.990357	1.5228
2044	1.42433e+09	15	5	43	491	206	1.16679	1.26876	0.000145131	0.0276459	0	0	0	0	0	0.860042	2.65873	3.6422	0.990357	1.5228
2045	1.42433e+09	15	5	43	612	206	1.16679	1.26876	0.000145131	0.0276459	0	0	0	0	0	0.860042	2.65873	3.6422	0.990357	1.5228
2046	1.42433e+09	15	5	43	692	206	1.16679	1.26876	0.000145131	0.0276459	0	0	0	0	0	0.860042	2.65873	3.6422	0.990357	1.5228
2047	1.42433e+09	15	5	43	813	206	1.16679	1.26876	0.000145131	0.0276459	0	0	0	0	0	0.860042	2.65873	3.6422	0.990357	1.5228
2048	1.42433e+09	15	5	43	893	206	1.16679	1.26876	0.000145131	0.0276459	0	0	0	0	0	0.860042	2.65873	3.6422	0.990357	1.5228
2049	1.42433e+09	15	5	44	6	207	1.16679	1.26876	0.000145131	0.0276459	0	0	0	0	0	0.860042	2.65873	3.6422	0.990357	1.5228
2050	1.42433e+09	15	5	44	86	207	1.16679	1.26876	0.000145131	0.0276459	0	0	0	0	0	0.860042	2.65873	3.6422	0.990357	1.5228
2051	1.42433e+09	15	5	44	207	207	1.16679	1.26876	0.000145131	0.0276459	0	0	0	0	0	0.860042	2.65873	3.6422	0.990357	1.5228
2052	1.42433e+09	15	5	44	289	207	1.16679	1.26876	0.000145131	0.0276459	0	0	0	0	0	0.860042	2.65873	3.65118	0.990357	1.5228
2053	1.42433e+09	15	5	44	410	207	1.16679	1.26876	0.000145131	0.0276459	0	0	0	0	0	0.819646	2.65759	3.66337	0.990357	1.5228
2054	1.42433e+09	15	5	44	492	207	1.16679	1.26876	0.000145131	0.0276459	0	0	0	0	0	0.819646	2.65759	3.63035	0.990357	1.5228
2055	1.42433e+09	15	5	44	612	207	1.16679	1.26876	0.000145131	0.0276459	0	0	0	0	0	0.819646	2.65759	3.63266	0.990357	1.5228
2056	1.42433e+09	15	5	44	693	207	1.16679	1.26876	0.000145131	0.0276459	0	0	0	0	0	0.819646	2.65759	3.61792	0.990357	1.5228
2057	1.42433e+09	15	5	44	813	207	1.16679	1.26876	0.000145131	0.0276459	0	0	0	0	0	0.819646	2.65759	3.61792	0.990357	1.5228
2058	1.42433e+09	15	5	44	894	207	1.16679	1.26876	0.000145131	0.0276459	0	0	0	0	0	0.815375	2.52783	3.62658	0.990357	1.5228
2059	1.42433e+09	15	5	45	14	208	1.16679	1.26876	0.000145131	0.0276459	0	0	0	0	0	0.815375	2.52783	3.62023	0.990357	1.5228
2060	1.42433e+09	15	5	45	95	208	1.16679	1.26876	0.000145131	0.0276459	0	0	0	0	0	0.815375	2.52783	3.61492	0.990357	1.5228
2061	1.42433e+09	15	5	45	215	208	1.16679	1.26876	0.000145131	0.0276459	0	0	0	0	0	0.815375	2.52783	3.61492	0.990357	1.5228
2062	1.42433e+09	15	5	45	296	208	1.16679	1.26876	0.000145131	0.0276459	0	0	0	0	0	0.815375	2.52783	3.61492	0.990357	1.5228
2063	1.42433e+09	15	5	45	419	208	1.16679	1.26876	0.000145131	0.0276459	0	0	0	0	0	0.815375	2.52783	3.61492	0.990357	1.5228
2064	1.42433e+09	15	5	45	502	208	1.16679	1.26876	0.000145131	0.0276459	0	0	0	0	0	0.815375	2.52783	3.61492	0.990357	1.5228
2065	1.42433e+09	15	5	45	623	208	1.16679	1.26876	0.000145131	0.0276459	0	0	0	0	0	0.815375	2.52783	3.61492	0.990357	1.5228
2066	1.42433e+09	15	5	45	704	208	1.16679	1.26876	0.000145131	0.0276459	0	0	0	0	0	0.815375	2.52783	3.61492	0.990357	1.5228
2067	1.42433e+09	15	5	45	784	208	1.16679	1.26876	0.000145131	0.0276459	0	0	0	0	0	0.815375	2.52783	3.58255	0.990357	1.5228
2068	1.42433e+09	15	5	45	909	208	1.16679	1.26876	0.000145131	0.0276459	0	0	0	0	0	0.838271	2.32817	3.57941	0.990357	1.5228
2069	1.42433e+09	15	5	45	990	208	1.16679	1.26876	0.000145131	0.0276459	0	0	0	0	0	0.838271	2.32817	3.5827	0.990357	1.5228
2070	1.42433e+09	15	5	46	111	209	1.16679	1.26876	0.000145131	0.0276459	0	0	0	0	0	0.838271	2.32817	3.58598	0.990357	1.5228
2071	1.42433e+09	15	5	46	192	209	1.16679	1.26876	0.000145131	0.0276459	0	0	0	0	0	0.838271	2.32817	3.58938	0.990357	1.5228
2072	1.42433e+09	15	5	46	312	209	1.16679	1.26876	0.000145131	0.0276459	0	0	0	0	0	0.838271	2.32817	3.58938	0.990357	1.5228
2073	1.42433e+09	15	5	46	393	209	1.16679	1.26876	0.000145131	0.0276459	0	0	0	0	0	0.838271	2.32817	3.5464	0.990357	1.5228
2074	1.42433e+09	15	5	46	513	209	1.16679	1.26876	0.000145131	0.0276459	0	0	0	0	0	0.838271	2.32817	3.54827	0.990357	1.5228
2075	1.42433e+09	15	5	46	594	209	1.16679	1.26876	0.000145131	0.0276459	0	0	0	0	0	0.838271	2.32817	3.54616	0.990357	1.5228
2076	1.42433e+09	15	5	46	715	209	1.16679	1.26876	0.000145131	0.0276459	0	0	0	0	0	0.838271	2.32817	3.54616	0.990357	1.5228
2077	1.42433e+09	15	5	46	795	209	1.16679	1.26876	0.000145131	0.0276459	0	0	0	0	0	0.838271	2.32817	3.54616	0.990357	1.5228
2078	1.42433e+09	15	5	46	916	209	1.16679	1.26876	0.000145131	0.0276459	0	0	0	0	0	0.838271	2.32817	3.54616	0.990357	1.5228
2079	1.42433e+09	15	5	47	2	210	1.16679	1.26876	0.000145131	0.0276459	0	0	0	0	0	0.838271	2.32817	3.54616	0.990357	1.5228
2080	1.42433e+09	15	5	47	123	210	1.16679	1.26876	0.000145131	0.0276459	0	0	0	0	0	0.838271	2.32817	3.54616	0.990357	1.5228
2081	1.42433e+09	15	5	47	203	210	1.16679	1.26876	0.000145131	0.0276459	0	0	0	0	0	0.838271	2.32817	3.54616	0.990357	1.5228
2082	1.42433e+09	15	5	47	284	210	1.16679	1.26876	0.000145131	0.0276459	0	0	0	0	0	0.838271	2.32817	3.55161	0.990357	1.5228
2083	1.42433e+09	15	5	47	399	210	1.16679	1.26876	0.000145131	0.0276459	0	0	0	0	0	0.815687	1.83333	3.53566	0.990357	1.5228
2084	1.42433e+09	15	5	47	520	210	1.16679	1.26876	0.000145131	0.0276459	0	0	0	0	0	0.815687	1.83333	3.49994	0.990357	1.5228
2085	1.42433e+09	15	5	47	600	210	1.16679	1.26876	0.000145131	0.0276459	0	0	0	0	0	0.815687	1.83333	3.49874	0.990357	1.5228
2086	1.42433e+09	15	5	47	721	210	1.16679	1.26876	0.000145131	0.0276459	0	0	0	0	0	0.815687	1.83333	3.49874	0.990357	1.5228
2087	1.42433e+09	15	5	47	801	210	1.16679	1.26876	0.000145131	0.0276459	0	0	0	0	0	0.815687	1.83333	3.50229	0.990357	1.5228
2088	1.42433e+09	15	5	47	922	210	1.16679	1.26876	0.000145131	0.0276459	0	0	0	0	0	0.815687	1.83333	3.48274	0.990357	1.5228
2089	1.42433e+09	15	5	48	2	211	1.16679	1.26876	0.000145131	0.0276459	0	0	0	0	0	0.815687	1.83333	3.48979	0.990357	1.5228
2090	1.42433e+09	15	5	48	123	211	1.16679	1.26876	0.000145131	0.0276459	0	0	0	0	0	0.815687	1.83333	3.49403	0.990357	1.5228
2091	1.42433e+09	15	5	48	204	211	1.16679	1.26876	0.000145131	0.0276459	0	0	0	0	0	0.815687	1.83333	3.49403	0.990357	1.5228
2092	1.42433e+09	15	5	48	284	211	1.16679	1.26876	0.000145131	0.0276459	0	0	0	0	0	0.815687	1.83333	3.49403	0.990357	1.5228
2093	1.42433e+09	15	5	48	405	211	1.16679	1.26876	0.000145131	0.0276459	0	0	0	0	0	0.815687	1.83333	3.49403	0.990357	1.5228
2094	1.42433e+09	15	5	48	501	211	1.16679	1.26876	0.000145131	0.0276459	0	0	0	0	0	0.815687	1.83333	3.49403	0.990357	1.5228
2095	1.42433e+09	15	5	48	622	211	1.16679	1.26876	0.000145131	0.0276459	0	0	0	0	0	0.815687	1.83333	3.49403	0.990357	1.5228
2096	1.42433e+09	15	5	48	708	211	1.16679	1.26876	0.000145131	0.0276459	0	0	0	0	0	0.815687	1.83333	3.49403	0.990357	1.5228
2097	1.42433e+09	15	5	48	789	211	1.16679	1.26876	0.000145131	0.0276459	0	0	0	0	0	0.815687	1.83333	3.47523	0.990357	1.5228
2098	1.42433e+09	15	5	48	914	211	1.16679	1.26876	0.000145131	0.0276459	0	0	0	0	0	0.808708	1.60011	3.47942	0.990357	1.5228
2099	1.42433e+09	15	5	48	995	211	1.16679	1.26876	0.000145131	0.0276459	0	0	0	0	0	0.798583	1.42142	3.50689	0.990357	1.5228
2100	1.42433e+09	15	5	49	115	212	1.16679	1.26876	0.000145131	0.0276459	0	0	0	0	0	0.798583	1.42142	3.52861	0.990357	1.5228
2101	1.42433e+09	15	5	49	196	212	1.16679	1.26876	0.000145131	0.0276459	0	0	0	0	0	0.798583	1.42142	3.51237	0.990357	1.5228
2102	1.42433e+09	15	5	49	317	212	1.16679	1.26876	0.000145131	0.0276459	0	0	0	0	0	0.798583	1.42142	3.51237	0.990357	1.5228
2103	1.42433e+09	15	5	49	397	212	1.16679	1.26876	0.000145131	0.0276459	0	0	0	0	0	0.798583	1.42142	3.47781	0.990357	1.5228
2104	1.42433e+09	15	5	49	518	212	1.16679	1.26876	0.000145131	0.0276459	0	0	0	0	0	0.798583	1.42142	3.4533	0.990357	1.5228
2105	1.42433e+09	15	5	49	598	212	1.16679	1.26876	0.000145131	0.0276459	0	0	0	0	0	0.798583	1.42142	3.45521	0.990357	1.5228
2106	1.42433e+09	15	5	49	719	212	1.16679	1.26876	0.000145131	0.0276459	0	0	0	0	0	0.798583	1.42142	3.45521	0.990357	1.5228
2107	1.42433e+09	15	5	49	799	212	1.16679	1.26876	0.000145131	0.0276459	0	0	0	0	0	0.798583	1.42142	3.45521	0.990357	1.5228
2108	1.42433e+09	15	5	49	920	212	1.16679	1.26876	0.000145131	0.0276459	0	0	0	0	0	0.798583	1.42142	3.45521	0.990357	1.5228
2109	1424325950	15	5	50	0	213	1.16679	1.26876	0.000145131	0.0276459	0	0	0	0	0	0.798583	1.42142	3.45521	0.990357	1.5228
2110	1.42433e+09	15	5	50	121	213	1.16679	1.26876	0.000145131	0.0276459	0	0	0	0	0	0.798583	1.42142	3.45521	0.990357	1.5228
2111	1.42433e+09	15	5	50	201	213	1.16679	1.26876	0.000145131	0.0276459	0	0	0	0	0	0.798583	1.42142	3.45521	0.990357	1.5228
2112	1.42433e+09	15	5	50	342	213	1.16679	1.26876	0.000145131	0.0276459	0	0	0	0	0	0.798583	1.42142	3.45531	0.990357	1.5228
2113	1.42433e+09	15	5	50	423	213	1.16679	1.26876	0.000145131	0.0276459	0	0	0	0	0	0.730542	1.16963	3.41882	0.990357	1.5228
2114	1.42433e+09	15	5	50	503	213	1.16679	1.26876	0.000145131	0.0276459	0	0	0	0	0	0.730542	1.16963	3.42868	0.990357	1.5228
2115	1.42433e+09	15	5	50	584	213	1.16679	1.26876	0.000145131	0.0276459	0	0	0	0	0	0.730542	1.16963	3.43739	0.990357	1.5228
2116	1.42433e+09	15	5	50	704	213	1.16679	1.26876	0.000145131	0.0276459	0	0	0	0	0	0.730542	1.16963	3.43787	0.990357	1.5228
2117	1.42433e+09	15	5	50	785	213	1.16679	1.26876	0.000145131	0.0276459	0	0	0	0	0	0.730542	1.16963	3.43787	0.990357	1.5228
2118	1.42433e+09	15	5	50	905	213	1.16679	1.26876	0.000145131	0.0276459	0	0	0	0	0	0.730542	1.16963	3.43969	0.990357	1.5228
2119	1.42433e+09	15	5	50	986	213	1.16679	1.26876	0.000145131	0.0276459	0	0	0	0	0	0.730542	1.16963	3.42447	0.990357	1.5228
2120	1.42433e+09	15	5	51	107	214	1.16679	1.26876	0.000145131	0.0276459	0	0	0	0	0	0.730542	1.16963	3.41829	0.990357	1.5228
2121	1.42433e+09	15	5	51	187	214	1.16679	1.26876	0.000145131	0.0276459	0	0	0	0	0	0.730542	1.16963	3.41829	0.990357	1.5228
2122	1.42433e+09	15	5	51	308	214	1.16679	1.26876	0.000145131	0.0276459	0	0	0	0	0	0.730542	1.16963	3.41829	0.990357	1.5228
2123	1.42433e+09	15	5	51	388	214	1.16679	1.26876	0.000145131	0.0276459	0	0	0	0	0	0.730542	1.16963	3.41829	0.990357	1.5228
2124	1.42433e+09	15	5	51	491	214	1.16679	1.26876	0.000145131	0.0276459	0	0	0	0	0	0.730542	1.16963	3.41829	0.990357	1.5228
2125	1.42433e+09	15	5	51	613	214	1.16679	1.26876	0.000145131	0.0276459	0	0	0	0	0	0.730542	1.16963	3.41829	0.990357	1.5228
2126	1.42433e+09	15	5	51	694	214	1.16679	1.26876	0.000145131	0.0276459	0	0	0	0	0	0.730542	1.16963	3.41829	0.990357	1.5228
2127	1.42433e+09	15	5	51	819	214	1.16679	1.26876	0.000145131	0.0276459	0	0	0	0	0	0.730542	1.16963	3.41829	0.990357	1.5228
2128	1.42433e+09	15	5	51	900	214	1.16679	1.26876	0.000145131	0.0276459	0	0	0	0	0	0.714063	1.08763	3.39911	0.990357	1.5228
2129	1.42433e+09	15	5	52	20	215	1.16679	1.26876	0.000145131	0.0276459	0	0	0	0	0	0.714063	1.08763	3.33598	0.990357	1.5228
2130	1.42433e+09	15	5	52	101	215	1.16679	1.26876	0.000145131	0.0276459	0	0	0	0	0	0.714063	1.08763	3.37837	0.990357	1.5228
2131	1.42433e+09	15	5	52	221	215	1.16679	1.26876	0.000145131	0.0276459	0	0	0	0	0	0.714063	1.08763	3.37474	0.990357	1.5228
2132	1.42433e+09	15	5	52	303	215	1.16679	1.26876	0.000145131	0.0276459	0	0	0	0	0	0.714063	1.08763	3.37474	0.990357	1.5228
2133	1.42433e+09	15	5	52	423	215	1.16679	1.26876	0.000145131	0.0276459	0	0	0	0	0	0.714063	1.08763	3.35846	0.990357	1.5228
2134	1.42433e+09	15	5	52	504	215	1.16679	1.26876	0.000145131	0.0276459	0	0	0	0	0	0.714063	1.08763	3.37748	0.990357	1.5228
2135	1.42433e+09	15	5	52	584	215	1.16679	1.26876	0.000145131	0.0276459	0	0	0	0	0	0.714063	1.08763	3.37333	0.990357	1.5228
2136	1.42433e+09	15	5	52	705	215	1.16679	1.26876	0.000145131	0.0276459	0	0	0	0	0	0.714063	1.08763	3.37333	0.990357	1.5228
2137	1.42433e+09	15	5	52	786	215	1.16679	1.26876	0.000145131	0.0276459	0	0	0	0	0	0.714063	1.08763	3.37333	0.990357	1.5228
2138	1.42433e+09	15	5	52	906	215	1.16679	1.26876	0.000145131	0.0276459	0	0	0	0	0	0.714063	1.08763	3.37333	0.990357	1.5228
2139	1.42433e+09	15	5	52	993	215	1.16679	1.26876	0.000145131	0.0276459	0	0	0	0	0	0.714063	1.08763	3.37333	0.990357	1.5228
2140	1.42433e+09	15	5	53	113	216	1.16679	1.26876	0.000145131	0.0276459	0	0	0	0	0	0.714063	1.08763	3.37333	0.990357	1.5228
2141	1.42433e+09	15	5	53	194	216	1.16679	1.26876	0.000145131	0.0276459	0	0	0	0	0	0.714063	1.08763	3.37333	0.990357	1.5228
2142	1.42433e+09	15	5	53	315	216	1.16679	1.26876	0.000145131	0.0276459	0	0	0	0	0	0.714063	1.08763	3.36991	0.990357	1.5228
2143	1.42433e+09	15	5	53	395	216	1.16679	1.26876	0.000145131	0.0276459	0	0	0	0	0	0.716187	1.11139	3.35011	0.990357	1.5228
2144	1.42433e+09	15	5	53	516	216	1.16679	1.26876	0.000145131	0.0276459	0	0	0	0	0	0.705354	1.17168	3.35971	0.990357	1.5228
2145	1.42433e+09	15	5	53	596	216	1.16679	1.26876	0.000145131	0.0276459	0	0	0	0	0	0.705354	1.17168	3.35022	0.990357	1.5228
2146	1.42433e+09	15	5	53	718	216	1.16679	1.26876	0.000145131	0.0276459	0	0	0	0	0	0.705354	1.17168	3.34048	0.990357	1.5228
2147	1.42433e+09	15	5	53	798	216	1.16679	1.26876	0.000145131	0.0276459	0	0	0	0	0	0.705354	1.17168	3.33375	0.990357	1.5228
2148	1.42433e+09	15	5	53	919	216	1.16679	1.26876	0.000145131	0.0276459	0	0	0	0	0	0.684958	1.26099	3.32805	0.990357	1.5228
2149	1.42433e+09	15	5	53	999	216	1.16679	1.26876	0.000145131	0.0276459	0	0	0	0	0	0.684958	1.26099	3.33182	0.990357	1.5228
2150	1.42433e+09	15	5	54	120	217	1.16679	1.26876	0.000145131	0.0276459	0	0	0	0	0	0.684958	1.26099	3.29765	0.990357	1.5228
2151	1.42433e+09	15	5	54	201	217	1.16679	1.26876	0.000145131	0.0276459	0	0	0	0	0	0.684958	1.26099	3.29765	0.990357	1.5228
2152	1.42433e+09	15	5	54	321	217	1.16679	1.26876	0.000145131	0.0276459	0	0	0	0	0	0.684958	1.26099	3.29765	0.990357	1.5228
2153	1.42433e+09	15	5	54	402	217	1.16679	1.26876	0.000145131	0.0276459	0	0	0	0	0	0.684958	1.26099	3.29765	0.990357	1.5228
2154	1.42433e+09	15	5	54	490	217	1.16679	1.26876	0.000145131	0.0276459	0	0	0	0	0	0.684958	1.26099	3.29765	0.990357	1.5228
2155	1.42433e+09	15	5	54	611	217	1.16679	1.26876	0.000145131	0.0276459	0	0	0	0	0	0.684958	1.26099	3.29765	0.990357	1.5228
2156	1.42433e+09	15	5	54	691	217	1.16679	1.26876	0.000145131	0.0276459	0	0	0	0	0	0.684958	1.26099	3.29765	0.990357	1.5228
2157	1.42433e+09	15	5	54	812	217	1.16679	1.26876	0.000145131	0.0276459	0	0	0	0	0	0.684958	1.26099	3.29765	0.990357	1.5228
2158	1.42433e+09	15	5	54	893	217	1.16679	1.26876	0.000145131	0.0276459	0	0	0	0	0	0.695125	1.39741	3.3147	0.990357	1.5228
2159	1.42433e+09	15	5	55	13	218	1.16679	1.26876	0.000145131	0.0276459	0	0	0	0	0	0.695125	1.39741	3.30894	0.990357	1.5228

## Sheet: 1) num41_sub16_W_TR1_L1
counter [counts the number of data samples]	unix_time: [Unix time(ms) in GMT/UTC timezone]	JST hour: [wall clock hours in JST timezone]	JST minute: [wall clock minutes in JST timezone]	JST second: [wall clock seconds in JST timezone]	JST millisecond: [wall clock milliseconds in JST timezone]	elapsed time (from 0 seconds) : [total appended time in seconds from start to end]	elapsed travel distance: [Travel distance(m)]	x position: [coordinate x(m)]	y position: [coordinate y(m)]	yaw: [yaw angle (rad)]	velocity: [velocity(m/s)]	angular velocity: [angular vel.(rad/s)] absolute value	joystick x direction movement: [Joystick x] -1<jx<1	joystick y direction movement: [Joystick y] -1<jy<1	stop button push (0=did not push, 1=push)	Interbeat interval heart measure: [Heart R-R interval(sec.)]	Low frequency high frequency heart ratio: [LF/HF ratio]	GSR: [Skin conductance]	distance to objects: [Distance to obstacle in map(m)]	dir obj: [Direction of obstacle(rad)]		counter	JST hour	JST minutes	JST seconds	JST milliseconds	blink strength (0 - 255)	mindwave attention score (0-100)	mindwave meditation score (0-100)	delta	theta	low_alpha	high_alpha	low_beta	high_beta	low_gamma	high_gamma
2804	1.42433e+09	15	7	0	65	283	2.2732	2.32054	-0.0566986	-0.0142943	0.516667	0	0.296296	0	1	0.826208	4.77261	11.6233	0.949251	-1.57516		1	15	7	7	0.334	0	27	47	206933	71133	9911	19577	11460	6965	4721	2981
2805	1.42433e+09	15	7	0	146	283	2.31284	2.36018	-0.0571844	-0.0114615	0.4875	0.0460405	0.296296	0.037037	1	0.826208	4.77261	11.2577	0.947876	-1.57952		2	15	7	7	0.567001	0	27	51	475646	102887	26499	19153	9077	9366	5044	5494
2806	1.42433e+09	15	7	0	267	283	2.37041	2.41774	-0.0576255	-0.00532662	0.4875	0.0460405	0.333333	0	1	0.826208	4.77261	11.2577	0.938697	-1.52716		3	15	7	9	0.333	41	27	50	1169449	109950	12832	12155	14694	14845	9608	3068
2807	1.42433e+09	15	7	0	348	283	2.40945	2.45537	-0.0680579	-0.00415996	0.477778	0.0511561	0.296296	0.0740741	1	0.826208	4.77261	11.2577	0.940728	-1.59261		4	15	7	10	0.330002	0	24	61	124555	57133	10150	19250	2512	8130	3491	1474
2808	1.42433e+09	15	7	0	468	283	2.46676	2.51192	-0.0773621	-0.00114148	0.469444	0.0204625	0.296296	0.037037	1	0.826208	4.77261	11.2577	0.941109	-1.53589		5	15	7	11	0.331001	0	24	61	1327649	15037	8519	7271	2127	4040	733	587
2809	1.42433e+09	15	7	0	549	283	2.5046	2.54975	-0.077365	0.000333824	0.469444	0.0204625	0.333333	0.111111	1	0.826208	4.77261	11.2577	0.921659	-1.53589		6	15	7	12	0.309998	0	24	64	97111	11473	5458	1979	2769	1371	1486	542
2810	1.42433e+09	15	7	0	670	283	2.56288	2.60665	-0.0899833	-0.000907285	0.469444	0.0204625	0.333333	0.222222	1	0.826208	4.77261	11.2577	0.921659	-1.53589		7	15	7	13	0.311996	0	30	64	193068	148240	22706	52110	28949	28501	10133	9927
2811	1.42433e+09	15	7	0	750	283	2.6037	2.64358	-0.107388	-0.00551736	0.4875	0.0153468	0.407407	0.222222	1	0.826208	4.77261	11.2577	0.923781	-1.59698		8	15	7	14	0.323997	0	29	78	848471	70862	6304	82979	35321	13895	7675	10771
2812	1.42433e+09	15	7	0	882	283	2.66771	2.70759	-0.108051	-0.0155139	0.4875	0.0153468	0.37037	0.296296	1	0.826208	4.77261	11.2577	0.923781	-1.59698		9	15	7	14	0.346001	0	35	83	103431	39432	71376	75215	139212	29403	15874	5640
2813	1.42433e+09	15	7	0	963	283	2.70615	2.74601	-0.109026	-0.0307603	0.477778	-0.143237	0.444444	0.296296	1	0.792667	4.77669	11.4449	0.896707	-1.70606		10	15	7	15	0.903	43	41	80	367291	34433	10684	7521	4365	11245	1709	1983
2814	1.42433e+09	15	7	1	43	284	2.74829	2.78594	-0.122495	-0.0536176	0.477778	-0.143237	0.333333	0.37037	1	0.792667	4.77669	11.3407	0.900961	-1.75406		11	15	7	17	0.306	50	41	78	85207	31573	9281	5943	10200	6217	3883	1854
2815	1.42433e+09	15	7	1	165	284	2.81114	2.84861	-0.127241	-0.0903631	0.508333	-0.255781	0.407407	0.481481	1	0.792667	4.77669	11.3427	0.900961	-1.75406		12	15	7	18	0.297997	0	44	80	156835	62472	9595	95432	36762	24495	14806	11651
2816	1.42433e+09	15	7	1	245	284	2.85363	2.89084	-0.131904	-0.119026	0.525	-0.347862	0.37037	0.37037	1	0.792667	4.77669	11.3189	0.891373	-1.81951		13	15	7	19	0.309998	0	47	80	64844	59866	27501	46473	16189	28779	13602	7169
2817	1.42433e+09	15	7	1	366	284	2.92647	2.95745	-0.161395	-0.175227	0.525	-0.347862	0.37037	0.444444	1	0.792667	4.77669	11.3189	0.892957	-1.84132		14	15	7	20	0.287003	0	44	88	2029553	69368	23996	63571	8582	24612	9510	9689
2818	1.42433e+09	15	7	1	447	284	2.9695	2.9996	-0.170034	-0.215371	0.534722	-0.445058	0.37037	0.481481	1	0.792667	4.77669	11.2041	0.893242	-1.8675		15	15	7	21	0.0619965	0	48	91	1102599	116235	37495	45555	28395	47327	10182	11707
2819	1.42433e+09	15	7	1	567	284	3.03618	3.06415	-0.186754	-0.27704	0.534722	-0.445058	0.333333	0.555556	1	0.792667	4.77669	11.19	0.874891	-1.88059		16	15	7	22	0.275002	65	43	88	256919	233802	67446	70011	11742	23957	18236	14201
2820	1.42433e+09	15	7	1	648	284	3.08254	3.10893	-0.198767	-0.314085	0.555556	-0.521793	0.333333	0.481481	1	0.792667	4.77669	11.19	0.874891	-1.88059		17	15	7	22	0.502998	0	43	90	246883	21034	609	33940	6932	9252	7300	3729
2821	1.42433e+09	15	7	1	769	284	3.14844	3.17075	-0.221594	-0.377389	0.555556	-0.521793	0.37037	0.407407	1	0.792667	4.77669	11.19	0.875061	-1.91986		18	15	7	24	0.262001	73	48	75	712487	39870	2257	9042	2964	14644	3741	3109
2822	1.42433e+09	15	7	1	849	284	3.19146	3.21026	-0.238598	-0.41919	0.543056	-0.506446	0.37037	0.518519	1	0.792667	4.77669	11.19	0.881673	-1.95041		19	15	7	24	0.667	0	43	81	1770494	107678	87745	85055	41380	35687	18292	7156
2823	1.42433e+09	15	7	1	970	284	3.25782	3.26472	-0.276524	-0.481927	0.543056	-0.506446	0.333333	0.481481	1	0.792667	4.77669	11.19	0.881673	-1.95041		20	15	7	25	0.447998	58	47	80	316865	61652	13960	15489	3384	8450	5377	3631
2824	1.42433e+09	15	7	2	51	285	3.29952	3.30113	-0.296844	-0.522081	0.534722	-0.506446	0.407407	0.333333	1	0.792667	4.77669	11.19	0.883798	-1.92423		21	15	7	27	0.263	54	43	64	83250	37523	3433	4568	2447	6021	1862	597
2825	1.42433e+09	15	7	2	132	285	3.33998	3.33564	-0.31797	-0.561605	0.5125	-0.496214	0.62963	0	1	0.792667	4.77669	11.19	0.883798	-1.92423		22	15	7	28	0.250999	0	30	81	1719707	216448	34825	288272	18448	30226	13699	10961
2826	1.42433e+09	15	7	2	280	285	3.41079	3.39386	-0.358286	-0.607397	0.5125	-0.496214	0.740741	-0.037037	1	0.792667	4.77669	11.19	0.873476	-1.92423		23	15	7	30	0.265999	0	24	67	546229	302269	36286	69533	51050	23740	13025	4592
2827	1.42433e+09	15	7	2	360	285	3.45275	3.42802	-0.382646	-0.624326	0.504167	-0.363209	0.740741	-0.37037	1	0.792667	4.77669	11.291	0.877033	-1.95041		24	15	7	31	0.238998	0	38	64	113336	64511	1999	11900	6709	17828	3300	1534
2828	1.42433e+09	15	7	2	441	285	3.49557	3.46253	-0.407999	-0.638025	0.530556	-0.173931	0.740741	-0.444444	1	0.820875	4.42148	11.4848	0.877033	-1.95041		25	15	7	32	0.246002	0	35	60	680910	253719	9939	196020	14870	18309	16396	8832
2829	1.42433e+09	15	7	2	562	285	3.56856	3.52151	-0.450982	-0.638449	0.530556	-0.173931	0.740741	-0.37037	1	0.820875	4.42148	11.6171	0.900887	-2.04204		26	15	7	32	0.902	0	41	64	585159	48167	24586	8501	16033	10193	1799	2132
2830	1.42433e+09	15	7	2	642	285	3.62041	3.5658	-0.477958	-0.624426	0.623611	0.0153468	0.740741	-0.444444	1	0.820875	4.42148	11.5205	0.910955	-2.05949		27	15	7	34	0.216003	61	30	56	403826	392602	21409	41814	16340	25989	11544	5065
2831	1.42433e+09	15	7	2	763	285	3.70785	3.63754	-0.527936	-0.596941	0.623611	0.0153468	0.740741	-0.555556	1	0.820875	4.42148	11.8012	0.951195	-2.14239		28	15	7	35	0.228996	0	24	69	176936	21422	2177	26427	10312	5905	2116	4392
2832	1.42433e+09	15	7	2	844	285	3.7721	3.69142	-0.562938	-0.566331	0.711111	0.204625	0.740741	-0.518519	1	0.820875	4.42148	11.8012	1.03372	-2.26456		29	15	7	36	0.223	0	38	70	664842	106790	15624	107899	15741	46476	12319	5185
2833	1.42433e+09	15	7	2	964	285	3.86927	3.77711	-0.608754	-0.504396	0.711111	0.204625	0.666667	-0.407407	1	0.820875	4.42148	12.1199	1.03372	-2.26456		30	15	7	37	0.216003	0	34	69	1998287	162366	22003	72578	35565	16003	8799	14417
2834	1.42433e+09	15	7	3	45	286	3.94199	3.84171	-0.642153	-0.464694	0.830556	0.429711	0.259259	-0.037037	1	0.820875	4.42148	12.1887	0.972777	0.667588		31	15	7	38	0.213997	0	41	90	42669	79976	32678	119285	19665	44423	23503	16384
2835	1.42433e+09	15	7	3	165	286	4.05205	3.94134	-0.688906	-0.427285	0.830556	0.429711	0	0.111111	1	0.820875	4.42148	12.1887	0.972777	0.667588		32	15	7	39	0.207001	0	47	87	109312	22046	3309	20592	12938	11244	2404	1530
2836	1.42433e+09	15	7	3	246	286	4.11995	4.0071	-0.705834	-0.402123	0.908333	0.491099	0	1	1	0.820875	4.42148	12.1887	0.81137	0.658862		33	15	7	40	0.194	0	43	87	368819	112766	96655	95245	64796	38708	45154	8975
2837	1.42433e+09	15	7	3	367	286	4.21118	4.09145	-0.740587	-0.384814	0.826389	0.158584	0	1	1	0.820875	4.42148	12.1887	0.71412	0.654498		34	15	7	41	0.202003	0	47	93	1365960	106040	53486	62445	23364	22958	25598	9997
2838	1.42433e+09	15	7	3	447	286	4.27106	4.14969	-0.754531	-0.373109	0.826389	0.158584	0	1	1	0.820875	4.42148	12.1887	0.674344	0.733038		35	15	7	41	0.731003	0	47	88	104716	112103	14763	102115	16248	40045	19754	15461
2839	1.42433e+09	15	7	3	568	286	4.34085	4.21426	-0.780999	-0.400534	0.719444	0.0818498	0	1	1	0.820875	4.42148	12.1887	0.60516	0.741765		36	15	7	43	0.178001	47	43	93	2209203	147874	49826	113405	10777	41422	9106	15669
2840	1.42433e+09	15	7	3	648	286	4.3773	4.25052	-0.78474	-0.418504	0.551389	-0.250665	0	1	1	0.820875	4.42148	12.1887	0.60516	0.741765		37	15	7	44	0.205002	0	47	84	1150556	131377	13422	53766	16715	36015	19406	7080
2841	1.42433e+09	15	7	3	778	286	4.40987	4.27986	-0.798869	-0.47274	0.344444	-0.378555	0	0.703704	1	0.820875	4.42148	12.1887	0.540487	0.898844		38	15	7	45	0.107002	0	51	88	1078253	53047	10478	83916	9556	31686	13936	7842
2842	1.42433e+09	15	7	3	858	286	4.42597	4.29594	-0.797876	-0.500312	0.293056	-0.414365	0	0	1	0.820875	4.42148	12.1887	0.509248	1.00356		39	15	7	47	0.182999	39	41	80	1611461	60813	35234	21790	7890	9465	5746	4898
2843	1.42433e+09	15	7	3	942	286	4.43152	4.30077	-0.800604	-0.519934	0.293056	-0.414365	0	0	1	0.806917	4.04869	12.1254	0.509248	1.00356		40	15	7	47	0.625999	0	43	91	432940	22424	78609	35788	33531	32884	9593	8903
2844	1.42433e+09	15	7	4	63	287	4.43332	4.30233	-0.80151	-0.532727	0.116667	-0.399018	0	0	1	0.806917	4.04869	12.2028	0.51169	1.20428		41	15	7	49	0.167999	43	47	81	82502	59187	11784	24625	10633	26719	10282	1655
2845	1.42433e+09	15	7	4	143	287	4.43433	4.30147	-0.800996	-0.537436	0.116667	-0.399018	0.481481	0.407407	1	0.806917	4.04869	12.1678	0.51169	1.20428		42	15	7	50	0.0139999	0	54	88	152260	121707	57067	57067	12220	42721	20874	7069
2846	1.42433e+09	15	7	4	264	287	4.43479	4.30107	-0.800761	-0.54392	-0.0125	-0.0767342	0.62963	0.37037	1	0.806917	4.04869	12.1779	0.515221	1.21737		43	15	7	51	0.150002	246	54	88	1034687	23158	4999	6860	6300	4467	773	719
2847	1.42433e+09	15	7	4	345	287	4.43526	4.30147	-0.801003	-0.547625	0.00416667	-0.0460405	0.851852	0.37037	1	0.806917	4.04869	12.1846	0.518214	1.22609		44	15	7	52	0.138	0	54	80	92398	5082	616	951	114	498	428	99
2848	1.42433e+09	15	7	4	467	287	4.4407	4.3061	-0.803858	-0.55341	0.00416667	-0.0460405	0.962963	0.259259	1	0.806917	4.04869	12.1205	0.518214	1.22609		45	15	7	53	0.152	0	50	63	92451	12378	3142	916	3287	2473	1361	933
2849	1.42433e+09	15	7	4	547	287	4.44811	4.31239	-0.807776	-0.558946	0.0208333	-0.0460405	1	0.185185	1	0.787979	3.6273	12.1714	0.520574	1.23482		46	15	7	54	0.139	0	48	64	932013	170686	20417	100948	9902	63433	14910	9556
2850	1.42433e+09	15	7	4	668	287	4.46812	4.32928	-0.818518	-0.572206	0.0208333	-0.0460405	1	0.259259	1	0.787979	3.6273	12.1714	0.520574	1.23482		47	15	7	55	0.0210037	0	48	77	47416	28375	63523	147736	13501	42232	8588	5053
2851	1.42433e+09	15	7	4	749	287	4.48548	4.34376	-0.828088	-0.589089	0.0986111	-0.0767342	1	0.185185	1	0.787979	3.6273	12.1714	0.519788	1.24355		48	15	7	56	0.136002	43	47	77	135982	102211	20312	11219	3960	9869	2953	1844
2852	1.42433e+09	15	7	4	869	287	4.52026	4.37228	-0.848007	-0.620593	0.215278	-0.219971	1	0	1	0.787979	3.6273	12.1714	0.520805	1.33954		49	15	7	57	0.129997	0	44	88	1489280	31768	3219	31010	5042	8757	3382	1531
2853	1.42433e+09	15	7	4	950	287	4.55497	4.40021	-0.868594	-0.640628	0.340278	-0.271127	1	-0.740741	1	0.787979	3.6273	12.1714	0.520805	1.33954		50	15	7	58	0.115997	0	41	75	1908502	170792	14541	8696	13158	23078	38604	11751
2854	1.42433e+09	15	7	5	71	288	4.61811	4.45062	-0.906625	-0.656958	0.438889	-0.255781	1	-0.888889	1	0.787979	3.6273	12.1714	0.530683	1.50971		51	15	7	59	0.126999	0	43	69	38425	24500	122851	26545	48274	39919	13154	9795
2855	1.42433e+09	15	7	5	151	288	4.6658	4.48843	-0.935691	-0.653737	0.559722	-0.0358093	1	-0.851852	1	0.787979	3.6273	12.1714	0.542548	1.6537		52	15	8	0	0.124001	0	53	74	447841	182228	80375	21842	10580	80928	28147	9229
2856	1.42433e+09	15	7	5	257	288	4.73696	4.54568	-0.977949	-0.623725	0.559722	-0.0358093	1	-0.888889	1	0.787979	3.6273	12.1714	0.547607	1.72351		53	15	8	1	0.112	0	51	63	1728286	188084	30692	35802	24581	24435	11216	6887
2857	1.42433e+09	15	7	5	337	288	4.79345	4.59234	-1.00979	-0.58684	0.680556	0.286474	1	-0.925926	1	0.787979	3.6273	11.9537	0.558006	1.81514		54	15	8	2	0.107002	0	61	80	390062	16109	17571	6165	6363	16426	1494	2046
2858	1.42433e+09	15	7	5	464	288	4.89409	4.67892	-1.06111	-0.503525	0.680556	0.286474	0.851852	-1	1	0.778604	3.17908	12.049	0.558006	1.81514		55	15	8	3	0.0970001	0	66	64	1345886	50328	19163	14140	31178	34292	21209	16514
2859	1.42433e+09	15	7	5	545	288	4.95718	4.73455	-1.09086	-0.438905	0.766667	0.634336	0.888889	-0.962963	1	0.778604	3.17908	12.2498	0.574043	1.90241		56	15	8	4	0.0920029	0	57	70	212227	120658	51125	73858	27185	23238	21043	20747
2860	1.42433e+09	15	7	5	666	288	5.06378	4.83369	-1.13003	-0.338498	0.8625	0.79292	0.703704	-0.555556	1	0.778604	3.17908	12.4795	0.574043	1.90241		57	15	8	5	0.100998	0	64	70	142032	40482	9680	8311	4978	14609	3652	2715
2861	1.42433e+09	15	7	5	747	288	5.13647	4.9033	-1.15099	-0.272496	0.8625	0.79292	0.407407	-0.0740741	1	0.778604	3.17908	12.7223	0.595953	1.81514		58	15	8	6	0.0920029	0	57	75	152127	26078	17601	14429	3145	10714	2225	2179
2862	1.42433e+09	15	7	5	867	288	5.24061	5.00274	-1.18189	-0.208646	0.895833	0.79292	0	0	1	0.778604	3.17908	12.7223	0.595953	1.81514		59	15	8	7	0.0859985	0	43	83	726711	390445	255635	101729	30612	42363	40730	18940
2863	1.42433e+09	15	7	5	948	288	5.30783	5.06879	-1.19445	-0.17881	0.844444	0.378555	0	0	1	0.739583	2.78053	13.3286	0.595024	1.71915		60	15	8	8	0.0889969	0	41	64	681714	392926	10889	38104	27308	32457	12815	9397
2864	1.42433e+09	15	7	6	69	289	5.39704	5.15562	-1.21486	-0.143795	0.844444	0.378555	0	0	1	0.739583	2.78053	13.4944	0.606142	1.6537		61	15	8	9	0.0709991	0	35	70	407400	133042	37715	69153	15611	26759	12480	14822
2865	1.42433e+09	15	7	6	150	289	5.44805	5.20617	-1.22168	-0.129697	0.754167	0.271127	0	0	1	0.739583	2.78053	13.4944	0.606142	1.6537		62	15	8	9	0.661003	0	26	60	2084056	591592	128452	18576	4893	45855	8173	9813
2866	1.42433e+09	15	7	6	270	289	5.49408	5.25177	-1.228	-0.120424	0.754167	0.271127	0.222222	-0.185185	1	0.739583	2.78053	13.4944	0.6147	1.6057		63	15	8	11	0.0970001	40	34	63	164585	22554	11696	35075	12977	10030	5873	3076
2867	1.42433e+09	15	7	6	351	289	5.52092	5.27843	-1.23115	-0.115787	0.422222	0.0613874	0.518519	-0.148148	1	0.739583	2.78053	13.4944	0.619897	1.57952		64	15	8	12	0.072998	0	34	63	1041240	32825	3640	3942	3772	3615	524	340
2868	1.42433e+09	15	7	6	431	289	5.54337	5.2996	-1.23861	-0.111711	0.422222	0.0613874	0.518519	-0.037037	1	0.739583	2.78053	13.4944	0.619897	1.57952		65	15	8	13	0.064003	0	26	75	703333	15934	1441	4714	639	618	608	141
2869	1.42433e+09	15	7	6	552	289	5.57492	5.33095	-1.24213	-0.112664	0.305556	0.0818498	0.555556	0	1	0.739583	2.78053	13.4944	0.609591	1.25664		66	15	8	14	0.0690002	0	26	64	340910	35616	3587	8678	6660	5906	3168	3346
2870	1.42433e+09	15	7	6	632	289	5.59736	5.35325	-1.24464	-0.111333	0.279167	0.0153468	0.481481	0	1	0.739583	2.78053	13.4944	0.609591	1.25664		67	15	8	15	0.0619965	0	29	78	700840	81951	20307	96122	41416	19128	11846	11410
2871	1.42433e+09	15	7	6	753	289	5.62845	5.37834	-1.26301	-0.122068	0.279167	0.0153468	0.555556	0	1	0.739583	2.78053	13.4944	0.607068	1.32645		68	15	8	15	0.124001	0	34	74	870339	70780	60376	44358	68293	33395	16500	4059
2872	1.42433e+09	15	7	6	837	289	5.65608	5.40563	-1.26733	-0.12373	0.275	0	0.555556	0	1	0.739583	2.78053	13.4153	0.601296	1.40063		69	15	8	18	0.195999	55	41	81	287340	22506	24293	3848	1990	4418	1823	898
2873	1.42433e+09	15	7	6	937	289	5.69744	5.44665	-1.27253	-0.126966	0.275	0	0.555556	0	1	0.739583	2.78053	13.5634	0.601296	1.40063		70	15	8	20	0.124001	0	38	91	1440060	24561	9184	5372	5553	5803	626	876
2874	1.42433e+09	15	7	7	57	290	5.75938	5.50808	-1.28048	-0.129885	0.3875	-0.0358093	0.518519	-0.111111	1	0.702896	2.44897	13.651	0.618237	1.50535		71	15	8	20	0.230003	0	35	87	2900780	67631	58267	34581	13576	20167	2720	7249
2875	1.42433e+09	15	7	7	138	290	5.80669	5.55498	-1.28671	-0.133272	0.533333	-0.0306937	0.407407	0	1	0.702896	2.44897	13.7859	0.625053	1.66243		72	15	8	22	0.0500031	130	35	87	1029910	46257	11609	6955	3106	3169	1197	1185
2876	1.42433e+09	15	7	7	259	290	5.88533	5.63249	-1.30002	-0.136753	0.533333	-0.0306937	0.444444	-0.111111	1	0.702896	2.44897	13.8564	0.625053	1.66243		73	15	8	23	0.0159988	0	41	75	1467488	203836	67702	23947	33648	69671	24768	16318
2877	1.42433e+09	15	7	7	339	290	5.94158	5.68513	-1.31986	-0.143755	0.680556	0	0.407407	-0.037037	1	0.702896	2.44897	13.8865	0.63893	1.59261		74	15	8	24	0.00800323	0	48	75	2372463	123944	51948	96067	59156	56927	24314	9476
2878	1.42433e+09	15	7	7	460	290	6.02707	5.76975	-1.33201	-0.141277	0.680556	0	0.407407	-0.037037	1	0.702896	2.44897	13.9352	0.63893	1.59261		75	15	8	25	0.0159988	0	54	70	1070624	205869	13855	47781	34007	54703	11522	7179
2879	1.42433e+09	15	7	7	541	290	6.08461	5.82673	-1.34	-0.138109	0.713889	0.0306937	0.407407	-0.0740741	1	0.762292	2.16663	13.6467	0.674055	1.67988		76	15	8	26	0.0110016	0	54	64	1433400	228822	74698	56669	40211	46490	24483	10561
2880	1.42433e+09	15	7	7	662	290	6.16888	5.90666	-1.3667	-0.138703	0.713889	0.0306937	0.481481	-0.0740741	1	0.762292	2.16663	13.7558	0.686755	1.67552		77	15	8	26	0.634003	0	54	75	102244	4026	4712	2366	1619	2461	1337	1160
2881	1.42433e+09	15	7	7	742	290	6.22324	5.96052	-1.37405	-0.13444	0.688889	0.092081	0.37037	-0.111111	1	0.762292	2.16663	13.7558	0.710063	1.68424		78	15	8	27	0.991997	122	53	67	1144068	465646	124281	69723	23879	107211	13721	18138
2882	1.42433e+09	15	7	7	863	290	6.30663	6.04145	-1.39416	-0.133017	0.668056	0.0460405	0.407407	-0.0740741	1	0.762292	2.16663	13.7558	0.719479	1.61007		79	15	8	28	0.989998	0	48	78	1562742	44341	7413	30626	4384	8114	2349	2074
2883	1.42433e+09	15	7	7	944	290	6.35896	6.09333	-1.40099	-0.129595	0.655556	0.0306937	0.444444	-0.037037	1	0.762292	2.16663	13.7558	0.719479	1.61007		80	15	8	29	0.899002	0	40	80	886686	304392	88029	98044	3935	22691	17066	10357
2884	1.42433e+09	15	7	8	64	291	6.44401	6.1757	-1.42215	-0.126952	0.655556	0.0306937	0.481481	-0.0740741	1	0.762292	2.16663	13.7558	0.742753	1.67115		81	15	8	30	0.994003	87	34	81	439198	251219	281623	55635	54085	52262	13828	17136
2885	1.42433e+09	15	7	8	145	291	6.49594	6.22723	-1.4286	-0.123638	0.654167	0.066503	0.444444	-0.0740741	1	0.762292	2.16663	13.7558	0.767239	1.6057		82	15	8	31	0.0350037	0	26	88	822346	55290	30485	13360	7571	7419	7305	4287
2886	1.42433e+09	15	7	8	288	291	6.59582	6.32484	-1.44983	-0.116678	0.654167	0.066503	0.444444	-0.037037	1	0.762292	2.16663	13.7558	0.767239	1.6057		83	15	8	32	0.171997	56	30	87	322321	22339	11217	4741	2124	6055	4705	2168
2887	1.42433e+09	15	7	8	369	291	6.64971	6.37835	-1.45609	-0.116285	0.655556	0.0306937	0.37037	0	1	0.762292	2.16663	13.9358	0.775631	1.66243		84	15	8	33	0.967003	32	29	81	394407	38904	9247	6360	4904	1986	2197	500
2888	1.42433e+09	15	7	8	449	291	6.70451	6.4328	-1.46236	-0.114125	0.655556	0.0306937	0.444444	-0.037037	1	0.744438	1.96978	14.1336	0.775631	1.66243		85	15	8	34	0.977997	0	29	83	287234	124263	103289	76946	19483	27595	17742	12354
2889	1.42433e+09	15	7	8	571	291	6.78544	6.51144	-1.48146	-0.11531	0.680556	0.0306937	0.444444	-0.037037	1	0.744438	1.96978	14.2746	0.799068	1.59698		86	15	8	35	0.503998	0	30	69	1071170	406905	16156	55298	13350	38949	11335	4830
2890	1.42433e+09	15	7	8	651	291	6.84075	6.5664	-1.48771	-0.112416	0.680556	0.0613874	0.481481	0	1	0.744438	1.96978	14.4526	0.796831	1.35699		87	15	8	36	0.955002	54	37	63	165268	48240	5788	13025	3891	19477	5287	1804
2891	1.42433e+09	15	7	8	731	291	6.89666	6.62197	-1.49384	-0.108207	0.680556	0.0613874	0.407407	0	1	0.744438	1.96978	14.623	0.796831	1.35699		88	15	8	37	0.959999	0	43	67	941396	52044	5502	38028	2521	8010	3230	1850
2892	1.42433e+09	15	7	8	860	291	6.98577	6.70796	-1.5172	-0.106924	0.697222	0.0613874	0.481481	-0.037037	1	0.744438	1.96978	14.6593	0.786407	1.52716		89	15	8	38	0.950996	0	54	48	535913	33590	1265	7505	12174	18232	4098	1570
2893	1.42433e+09	15	7	8	940	291	7.04145	6.76333	-1.5231	-0.105691	0.697222	0.0613874	0.407407	0	1	0.800083	1.85798	14.8413	0.786407	1.52716
2894	1.42433e+09	15	7	9	61	292	7.12805	6.84744	-1.54368	-0.108927	0.693056	0.0153468	0.407407	0	1	0.800083	1.85798	14.8413	0.808396	1.59261
2895	1.42433e+09	15	7	9	142	292	7.18252	6.9016	-1.54957	-0.108143	0.676389	0.0153468	0.407407	0	1	0.800083	1.85798	15.0069	0.808396	1.59261
2896	1.42433e+09	15	7	9	262	292	7.26687	6.98317	-1.57105	-0.112866	0.676389	0.0153468	0.481481	0	1	0.800083	1.85798	15.0258	0.832114	1.59261
2897	1.42433e+09	15	7	9	343	292	7.32136	7.03732	-1.57711	-0.110786	0.676389	-0.0153468	0.444444	0.037037	1	0.800083	1.85798	15.0258	0.859235	1.65806
2898	1.42433e+09	15	7	9	463	292	7.40534	7.12016	-1.59092	-0.109117	0.676389	-0.0153468	0.37037	0.296296	1	0.800083	1.85798	15.0258	0.859235	1.65806
2899	1.42433e+09	15	7	9	544	292	7.45952	7.17399	-1.59704	-0.116217	0.680556	0	0.37037	0.37037	1	0.800083	1.85798	15.0258	0.8723	1.60134
2900	1.42433e+09	15	7	9	664	292	7.53689	7.25071	-1.60704	-0.138658	0.658333	-0.143237	0.37037	0.333333	1	0.800083	1.85798	15.0258	0.8723	1.60134
2901	1.42433e+09	15	7	9	745	292	7.58778	7.30104	-1.61457	-0.151604	0.658333	-0.143237	0.259259	0.518519	1	0.800083	1.85798	15.0258	0.890332	1.61007
2902	1.42433e+09	15	7	9	865	292	7.6599	7.37219	-1.62639	-0.175385	0.645833	-0.158584	0.185185	0.592593	1	0.800083	1.85798	15.0258	0.915208	1.64497
2903	1.42433e+09	15	7	9	946	292	7.70381	7.41461	-1.63775	-0.197445	0.559722	-0.250665	0.185185	0.62963	1	0.818625	1.84092	14.4373	0.924349	1.70606
2904	1.42433e+09	15	7	10	66	293	7.75638	7.46585	-1.64946	-0.244781	0.529167	-0.301821	0.185185	0.62963	1	0.818625	1.84092	14.47	0.955103	1.74097
2905	1.42433e+09	15	7	10	147	293	7.78115	7.48989	-1.65545	-0.284707	0.447222	-0.378555	0.185185	0.666667	1	0.818625	1.84092	14.8842	0.955103	1.74097
2906	1.42433e+09	15	7	10	268	293	7.8146	7.52163	-1.666	-0.351644	0.447222	-0.378555	0.148148	0.592593	1	0.818625	1.84092	15.0063	0.998569	1.81951
2907	1.42433e+09	15	7	10	348	293	7.83281	7.53849	-1.67287	-0.402516	0.280556	-0.552486	0.185185	0.62963	1	0.818625	1.84092	15.0033	1.02792	-1.42681
2908	1.42433e+09	15	7	10	469	293	7.85878	7.56254	-1.68266	-0.480751	0.280556	-0.552486	0.222222	0.592593	1	0.818625	1.84092	14.6123	1.02436	-1.41808
2909	1.42433e+09	15	7	10	549	293	7.87468	7.57634	-1.69056	-0.538907	0.225	-0.634336	0.185185	0.481481	1	0.838333	1.85208	14.6869	0.985808	-1.33081
2910	1.42433e+09	15	7	10	670	293	7.9012	7.59836	-1.70534	-0.619581	0.198611	-0.731533	0.185185	0.37037	1	0.838333	1.85208	14.754	0.985808	-1.33081
2911	1.42433e+09	15	7	10	751	293	7.91911	7.61258	-1.71623	-0.669835	0.198611	-0.731533	0.111111	0.148148	1	0.838333	1.85208	14.754	0.941039	-1.23918
2912	1.42433e+09	15	7	10	831	293	7.93648	7.62585	-1.72743	-0.712267	0.215278	-0.598527	0.148148	0	1	0.838333	1.85208	14.754	0.941039	-1.23918
2913	1.42433e+09	15	7	10	952	293	7.95886	7.6388	-1.7457	-0.752853	0.215278	-0.598527	0.185185	0.111111	1	0.838333	1.85208	14.754	0.882401	-1.13883
2914	1.42433e+09	15	7	11	44	294	7.97834	7.65278	-1.75927	-0.779752	0.215278	-0.475752	0.407407	0.0740741	1	0.838333	1.85208	14.754	0.856705	-1.09519
2915	1.42433e+09	15	7	11	165	294	8.00735	7.6729	-1.78016	-0.817447	0.215278	-0.475752	0.555556	0.037037	1	0.838333	1.85208	14.754	0.856705	-1.09519
2916	1.42433e+09	15	7	11	246	294	8.02839	7.68714	-1.79565	-0.831116	0.229167	-0.332515	0.518519	0.0740741	1	0.838333	1.85208	14.754	0.818754	-1.11701
2917	1.42433e+09	15	7	11	367	294	8.07023	7.71514	-1.82673	-0.841015	0.259722	-0.158584	0.518519	0.111111	1	0.838333	1.85208	14.754	0.818754	-1.11701
2918	1.42433e+09	15	7	11	451	294	8.1062	7.73902	-1.85364	-0.846222	0.375	-0.0818498	0.555556	0.0740741	1	0.838333	1.85208	14.7516	0.77622	-1.10392
2919	1.42433e+09	15	7	11	532	294	8.14591	7.76524	-1.88345	-0.850901	0.422222	-0.0613874	0.518519	0.111111	1	0.794917	1.88671	14.6026	0.77622	-1.10392
2920	1.42433e+09	15	7	11	652	294	8.21543	7.81077	-1.93599	-0.859851	0.508333	-0.0613874	0.444444	0.0740741	1	0.794917	1.88671	14.4976	0.750808	-1.18682
2921	1.42433e+09	15	7	11	733	294	8.26417	7.84366	-1.97197	-0.859873	0.508333	-0.0613874	0.481481	0.185185	1	0.794917	1.88671	13.4465	0.71908	-1.26973
2922	1.42433e+09	15	7	11	853	294	8.34109	7.89721	-2.02719	-0.853458	0.611111	-0.0613874	0.555556	0.0740741	1	0.794917	1.88671	13.4465	0.71908	-1.26973
2923	1.42433e+09	15	7	11	934	294	8.40109	7.93647	-2.07256	-0.859684	0.719444	-0.0511561	0.555556	0.185185	1	0.794917	1.88671	14.0959	0.704807	-1.47917
2924	1.42433e+09	15	7	12	55	295	8.49476	7.99707	-2.14399	-0.872649	0.719444	-0.0511561	0.555556	0.259259	1	0.788708	1.97646	14.287	0.704807	-1.47917
2925	1.42433e+09	15	7	12	217	295	8.62312	8.08272	-2.23959	-0.898247	0.797222	-0.143237	0.407407	0.407407	1	0.788708	1.97646	14.2889	0.691003	-1.73224
2926	1.42433e+09	15	7	12	257	295	8.65534	8.10253	-2.26499	-0.910619	0.797222	-0.143237	0.407407	0.407407	1	0.788708	1.97646	14.2889	0.691003	-1.73224
2927	1.42433e+09	15	7	12	338	295	8.71939	8.14091	-2.31627	-0.93589	0.797222	-0.143237	0.37037	0.518519	1	0.788708	1.97646	14.2889	0.691003	-1.73224
2928	1.42433e+09	15	7	12	459	295	8.81531	8.19612	-2.39472	-0.966982	0.8	-0.317168	0.37037	0.518519	1	0.788708	1.97646	14.2889	0.719798	-1.95477
2929	1.42433e+09	15	7	12	540	295	8.87261	8.22772	-2.44252	-0.996685	0.8	-0.317168	0.333333	0.518519	1	0.788708	1.97646	14.2889	0.749847	-2.07258
2930	1.42433e+09	15	7	12	661	295	8.9513	8.26705	-2.51067	-1.04714	0.705556	-0.378555	0.37037	0.518519	1	0.788708	1.97646	14.2889	0.749847	-2.07258
2931	1.42433e+09	15	7	12	741	295	8.99744	8.2872	-2.55218	-1.08578	0.672222	-0.409249	0.37037	0.555556	1	0.788708	1.97646	14.2889	0.786772	-2.14239
2932	1.42433e+09	15	7	12	941	295	9.1021	8.32573	-2.64948	-1.21014	0.543056	-0.537139	0.333333	0.592593	1	0.788708	1.97646	14.2889	0.786772	-2.14239
2933	1.42433e+09	15	7	12	983	295	9.12069	8.33189	-2.66703	-1.2387	0.443056	-0.680377	0.37037	0.481481	1	0.780417	2.09912	13.7288	0.803788	-2.05076
2934	1.42433e+09	15	7	13	64	296	9.15633	8.34221	-2.70114	-1.29343	0.443056	-0.680377	0.37037	0.555556	1	0.780417	2.09912	13.8111	0.7986	-1.95477
2935	1.42433e+09	15	7	13	146	296	9.19246	8.35068	-2.73626	-1.353	0.443056	-0.680377	0.37037	0.296296	1	0.780417	2.09912	13.9105	0.7986	-1.95477
2936	1.42433e+09	15	7	13	267	296	9.24753	8.34978	-2.79132	-1.44303	0.438889	-0.726417	0.296296	0.222222	1	0.780417	2.09912	13.9707	0.782849	-1.9155
2937	1.42433e+09	15	7	13	348	296	9.2827	8.3531	-2.82633	-1.49022	0.438889	-0.726417	0.407407	0	1	0.780417	2.09912	13.9707	0.782849	-1.9155
2938	1.42433e+09	15	7	13	468	296	9.33724	8.3557	-2.88081	-1.54062	0.434722	-0.618989	0.481481	0.037037	1	0.780417	2.09912	14.0322	0.746935	-1.74097
2939	1.42433e+09	15	7	13	549	296	9.37376	8.356	-2.91733	-1.57157	0.447222	-0.378555	0.592593	0	1	0.79725	2.25961	13.9159	0.720361	-1.71915
2940	1.42433e+09	15	7	13	669	296	9.42775	8.35895	-2.97125	-1.60469	0.452778	-0.399018	0.555556	0	1	0.79725	2.25961	13.9159	0.720361	-1.71915
2941	1.42433e+09	15	7	13	750	296	9.46809	8.35724	-3.01155	-1.61678	0.469444	-0.296706	0.518519	-0.148148	1	0.79725	2.25961	13.9159	0.702872	-1.58389
2942	1.42433e+09	15	7	13	870	296	9.53588	8.35385	-3.07925	-1.62137	0.469444	-0.296706	0.518519	-0.148148	1	0.79725	2.25961	13.9159	0.702872	-1.58389
2943	1.42433e+09	15	7	13	951	296	9.58871	8.34577	-3.13145	-1.62282	0.559722	-0.0358093	0.481481	-0.0740741	1	0.79725	2.25961	13.9159	0.688808	-1.55771
2944	1.42433e+09	15	7	14	32	297	9.6451	8.34309	-3.18779	-1.61636	0.559722	-0.0358093	0.592593	-0.185185	1	0.79725	2.25961	13.9159	0.685755	-1.55771
2945	1.42433e+09	15	7	14	152	297	9.73465	8.33973	-3.27727	-1.60309	0.676389	0.0767342	0.592593	-0.0740741	1	0.79725	2.25961	13.9159	0.685755	-1.55771
2946	1.42433e+09	15	7	14	233	297	9.79963	8.33381	-3.34198	-1.59556	0.770833	0.107428	0.592593	-0.148148	1	0.79725	2.25961	13.9159	0.677202	-1.64061
2947	1.42433e+09	15	7	14	331	297	9.88623	8.32376	-3.428	-1.58468	0.770833	0.107428	0.555556	-0.0740741	1	0.79725	2.25961	13.835	0.666422	-1.65806
2948	1.42433e+09	15	7	14	452	297	9.99107	8.32323	-3.53283	-1.572	0.847222	0.143237	0.555556	-0.037037	1	0.79725	2.25961	13.8428	0.666422	-1.65806
2949	1.42433e+09	15	7	14	532	297	10.0644	8.3259	-3.60609	-1.56182	0.847222	0.143237	0.518519	0	1	0.787646	2.44075	13.621	0.674141	-1.68424
2950	1.42433e+09	15	7	14	653	297	10.1719	8.32721	-3.71357	-1.55817	0.877778	0.0613874	0.518519	0	1	0.787646	2.44075	13.1391	0.674141	-1.68424
2951	1.42433e+09	15	7	14	743	297	10.2506	8.34417	-3.79048	-1.55041	0.894444	0	0.555556	0	1	0.787646	2.44075	13.6293	0.680199	-1.61879
2952	1.42433e+09	15	7	14	864	297	10.3616	8.358	-3.90057	-1.55002	0.894444	0	0.518519	0.037037	1	0.787646	2.44075	13.6293	0.70157	-1.69297
2953	1.42433e+09	15	7	14	944	297	10.4347	8.36783	-3.97302	-1.54846	0.9	-0.0511561	0.555556	0.037037	1	0.787646	2.44075	13.1805	0.70157	-1.69297
2954	1.42433e+09	15	7	15	65	298	10.5452	8.37399	-4.0834	-1.54973	0.9	-0.0511561	0.481481	0	1	0.756021	2.6065	12.986	0.725378	-1.62752
2955	1.42433e+09	15	7	15	146	298	10.6149	8.37532	-4.15306	-1.55258	0.886111	-0.0306937	0.555556	0	1	0.756021	2.6065	12.986	0.731585	-1.62316
2956	1.42433e+09	15	7	15	267	298	10.7247	8.39183	-4.26161	-1.54968	0.856944	-0.0460405	0.518519	0	1	0.756021	2.6065	12.986	0.731917	-1.62316
2957	1.42433e+09	15	7	15	348	298	10.7928	8.39315	-4.32967	-1.55215	0.856944	-0.0460405	0.592593	0	1	0.756021	2.6065	12.986	0.749445	-1.69733
2958	1.42433e+09	15	7	15	468	298	10.8934	8.40352	-4.42977	-1.54911	0.852778	-0.0306937	0.592593	0	1	0.756021	2.6065	12.986	0.749445	-1.69733
2959	1.42433e+09	15	7	15	549	298	10.9616	8.40508	-4.49792	-1.54884	0.848611	0.0153468	0.518519	0	1	0.756021	2.6065	12.986	0.759987	-1.62316
2960	1.42433e+09	15	7	15	670	298	11.0646	8.40908	-4.6009	-1.54645	0.848611	0.0153468	0.481481	0	1	0.756021	2.6065	12.986	0.759987	-1.62316
2961	1.42433e+09	15	7	15	750	298	11.1334	8.4112	-4.66964	-1.54743	0.836111	0	0.518519	0	1	0.756021	2.6065	12.986	0.768977	-1.75842
2962	1.42433e+09	15	7	15	871	298	11.2423	8.41911	-4.77828	-1.5434	0.836111	0	0.592593	0	1	0.756021	2.6065	12.986	0.79305	-1.88496
2963	1.42433e+09	15	7	15	951	298	11.3099	8.42071	-4.84585	-1.54573	0.852778	0	0.518519	0.037037	1	0.756021	2.6065	13.711	0.817357	-2.00277
2964	1.42433e+09	15	7	16	31	299	11.3762	8.42123	-4.91209	-1.54641	0.852778	0	0.518519	0.037037	1	0.797958	2.71723	13.5511	0.82812	-1.68861
2965	1.42433e+09	15	7	16	154	299	11.4793	8.42256	-5.01518	-1.54571	0.852778	-0.0306937	0.592593	0	1	0.797958	2.71723	13.5688	0.82812	-1.68861
2966	1.42433e+09	15	7	16	235	299	11.5449	8.42083	-5.08075	-1.54452	0.844444	0	0.518519	0	1	0.797958	2.71723	13.3299	0.830946	-1.68861
2967	1.42433e+09	15	7	16	355	299	11.6485	8.42319	-5.18438	-1.54355	0.844444	0	0.555556	0	1	0.797958	2.71723	13.3299	0.830265	-1.62752
2968	1.42433e+09	15	7	16	446	299	11.7277	8.42447	-5.2635	-1.54126	0.856944	0.0153468	0.555556	0	1	0.797958	2.71723	13.3844	0.831731	-1.62752
2969	1.42433e+09	15	7	16	567	299	11.8364	8.41987	-5.37212	-1.53907	0.881944	0.0460405	0.592593	0	1	0.797958	2.71723	13.4923	0.835081	-1.69297
2970	1.42433e+09	15	7	16	647	299	11.908	8.41969	-5.44373	-1.53792	0.890278	0.0153468	0.555556	0	1	0.797958	2.71723	13.509	0.835081	-1.69297
2971	1.42433e+09	15	7	16	768	299	12.0171	8.42163	-5.55286	-1.53412	0.895833	0.0358093	0.555556	0	1	0.797958	2.71723	13.509	0.830865	-1.63188
2972	1.42433e+09	15	7	16	848	299	12.0913	8.4239	-5.62702	-1.53474	0.895833	0.0358093	0.592593	0	1	0.797958	2.71723	13.509	0.834567	-1.69733
2973	1.42433e+09	15	7	16	970	299	12.1995	8.42851	-5.73514	-1.53361	0.918056	0.0153468	0.518519	0	1	0.797958	2.71723	13.509	0.834567	-1.69733
2974	1.42433e+09	15	7	17	50	300	12.2736	8.43119	-5.8091	-1.53529	0.918056	-0.0153468	0.592593	0	1	0.797958	2.71723	13.509	0.848397	-1.81951
2975	1.42433e+09	15	7	17	171	300	12.3868	8.43949	-5.92209	-1.53548	0.918056	-0.0153468	0.518519	0.037037	1	0.797958	2.71723	13.509	0.848397	-1.81951
2976	1.42433e+09	15	7	17	251	300	12.4585	8.44196	-5.99372	-1.5367	0.922222	-0.0306937	0.555556	0.037037	1	0.797958	2.71723	13.509	0.874572	-1.93295
2977	1.42433e+09	15	7	17	352	300	12.5486	8.43766	-6.08366	-1.53945	0.922222	-0.0306937	0.592593	0	1	0.797958	2.71723	13.5586	0.874572	-1.93295
2978	1.42433e+09	15	7	17	432	300	12.619	8.43991	-6.15407	-1.53882	0.869444	0.0306937	0.62963	0	1	0.812271	2.77049	13.542	0.898416	-1.62752
2979	1.42433e+09	15	7	17	553	300	12.7251	8.43394	-6.26003	-1.54369	0.881944	-0.0153468	0.62963	0	1	0.849854	2.76871	13.5054	0.898416	-1.62752
2980	1.42433e+09	15	7	17	633	300	12.7957	8.43121	-6.33053	-1.54506	0.890278	-0.0153468	0.592593	0	1	0.849854	2.76871	13.4882	0.901432	-1.68424
2981	1.42433e+09	15	7	17	754	300	12.9033	8.42853	-6.43811	-1.54458	0.877778	0	0.555556	0	1	0.849854	2.76871	13.4794	0.894886	-1.68424
2982	1.42433e+09	15	7	17	837	300	12.975	8.4252	-6.50978	-1.54357	0.877778	0	0.592593	0	1	0.849854	2.76871	13.4058	0.894886	-1.68424
2983	1.42433e+09	15	7	17	958	300	13.0873	8.42824	-6.62196	-1.54403	0.9	0.0204625	0.592593	0	1	0.849854	2.76871	13.1406	0.884694	-1.68424
2984	1.42433e+09	15	7	18	38	301	13.1579	8.41678	-6.6917	-1.54538	0.934722	-0.0153468	0.62963	0	1	0.849854	2.76871	13.0165	0.884694	-1.68424
2985	1.42433e+09	15	7	18	159	301	13.2706	8.41827	-6.80435	-1.54706	0.938889	0	0.592593	0	1	0.849854	2.76871	12.6458	0.887198	-1.68424
2986	1.42433e+09	15	7	18	240	301	13.3458	8.4185	-6.87959	-1.55069	0.951389	-0.0153468	0.62963	0	1	0.849854	2.76871	12.6458	0.877483	-1.68424
2987	1.42433e+09	15	7	18	360	301	13.4627	8.42135	-6.99641	-1.54951	0.951389	-0.0153468	0.62963	0	1	0.849854	2.76871	12.6458	0.877483	-1.68424
2988	1.42433e+09	15	7	18	443	301	13.5431	8.42314	-7.0768	-1.54803	0.955556	-0.0306937	0.740741	0	1	0.849854	2.76871	12.6458	0.876072	-1.67552
2989	1.42433e+09	15	7	18	564	301	13.6602	8.41378	-7.19351	-1.55464	0.976389	0.0153468	0.740741	0	1	0.849854	2.76871	12.6458	0.876072	-1.67552
2990	1.42433e+09	15	7	18	645	301	13.7405	8.41531	-7.27379	-1.55049	0.981944	0.0358093	0.703704	0.037037	1	0.849854	2.76871	12.6458	0.881783	-1.67988
2991	1.42433e+09	15	7	18	790	301	13.884	8.42374	-7.41707	-1.53873	0.981944	0.0358093	0.703704	0	1	0.849854	2.76871	12.6458	0.881783	-1.67988
2992	1.42433e+09	15	7	18	870	301	13.9666	8.42779	-7.49959	-1.53396	1.0375	0.0153468	0.777778	0	1	0.849854	2.76871	13.2197	0.891545	-1.80205
2993	1.42433e+09	15	7	18	956	301	14.0589	8.43123	-7.59181	-1.53385	1.0375	0.0153468	0.851852	0	1	0.824313	2.73047	13.3088	0.891545	-1.80205
2994	1.42433e+09	15	7	19	36	302	14.1461	8.43781	-7.67878	-1.52961	1.08611	0	0.740741	0	1	0.824313	2.73047	13.3688	0.944017	-1.63188
2995	1.42433e+09	15	7	19	157	302	14.2822	8.4455	-7.81464	-1.52979	1.08611	0	0.703704	0	1	0.824313	2.73047	13.2637	0.944017	-1.63188
2996	1.42433e+09	15	7	19	238	302	14.3764	8.44274	-7.90883	-1.54355	1.1625	-0.0971966	0.740741	0	1	0.824313	2.73047	13.1907	0.95775	-1.63625
2997	1.42433e+09	15	7	19	367	302	14.5289	8.44167	-8.06128	-1.55277	1.1625	-0.0971966	0.777778	0	1	0.824313	2.73047	13.1907	0.95775	-1.63625
2998	1.42433e+09	15	7	19	448	302	14.6268	8.44335	-8.15919	-1.55401	1.16667	-0.0818498	0.777778	0	1	0.834854	2.63912	13.1012	0.952436	-1.61879
2999	1.42433e+09	15	7	19	569	302	14.7732	8.44171	-8.3056	-1.55739	1.16667	-0.0818498	0.777778	0	1	0.834854	2.63912	13.088	0.952436	-1.61879
3000	1.42433e+09	15	7	19	649	302	14.8685	8.43619	-8.40073	-1.55888	1.21806	-0.0153468	0.62963	0	1	0.834854	2.63912	13.088	0.949746	-1.61443
3001	1.42433e+09	15	7	19	770	302	15.0116	8.43815	-8.54379	-1.55501	1.22222	0	0.592593	0	1	0.834854	2.63912	13.088	0.946863	-1.66679
3002	1.42433e+09	15	7	19	850	302	15.1061	8.43549	-8.63824	-1.55038	1.22222	0	0.62963	0	1	0.834854	2.63912	13.088	0.943532	-1.61007
3003	1.42433e+09	15	7	19	931	302	15.2063	8.41922	-8.7371	-1.55435	1.11528	0.0767342	0.592593	0	1	0.834854	2.63912	13.088	0.943532	-1.61007
3004	1.42433e+09	15	7	20	52	303	15.3449	8.41528	-8.87566	-1.55238	1.11528	0.0767342	0.592593	0	1	0.834854	2.63912	13.088	0.931943	-1.67115
3005	1.42433e+09	15	7	20	133	303	15.4288	8.41682	-8.95953	-1.55251	1.08611	0	0.592593	0	1	0.834854	2.63912	13.088	0.926385	-1.61443
3006	1.42433e+09	15	7	20	260	303	15.5502	8.40785	-9.08058	-1.55699	1.08611	0	0.592593	0	1	0.834854	2.63912	13.088	0.922957	-1.61443
3007	1.42433e+09	15	7	20	340	303	15.6239	8.40037	-9.15389	-1.56051	0.995833	-0.0153468	0.592593	0	1	0.834854	2.63912	13.1056	0.922957	-1.61443
3008	1.42433e+09	15	7	20	487	303	15.7497	8.38919	-9.27924	-1.56349	0.918056	-0.0153468	0.62963	0	1	0.834854	2.63912	12.7871	0.913474	-1.61007
3009	1.42433e+09	15	7	20	568	303	15.8191	8.3853	-9.34848	-1.56393	0.856944	0.0153468	0.62963	0	1	0.849083	2.52107	12.9226	0.906412	-1.61007
3010	1.42433e+09	15	7	20	648	303	15.8882	8.38426	-9.41757	-1.56161	0.856944	0.0153468	0.592593	0	1	0.849083	2.52107	13.1886	0.906412	-1.61007
3011	1.42433e+09	15	7	20	769	303	15.988	8.37621	-9.51709	-1.55887	0.856944	0.0460405	0.592593	0	1	0.849083	2.52107	13.2068	0.917856	-1.88932
3012	1.42433e+09	15	7	20	850	303	16.0513	8.36815	-9.57986	-1.55714	0.856944	0.0460405	0.592593	0	1	0.849083	2.52107	13.2068	0.917856	-1.88932
3013	1.42433e+09	15	7	20	970	303	16.1588	8.36971	-9.68733	-1.55625	0.873611	0.0153468	0.555556	0	1	0.849083	2.52107	13.0924	0.929958	-1.61007
3014	1.42433e+09	15	7	21	51	304	16.2281	8.36999	-9.75664	-1.55401	0.905556	0	0.555556	0	1	0.866667	2.38056	13.1218	0.924389	-1.66679
3015	1.42433e+09	15	7	21	171	304	16.3415	8.37192	-9.87001	-1.55354	0.905556	0	0.592593	0	1	0.866667	2.38056	13.1262	0.924389	-1.66679
3016	1.42433e+09	15	7	21	252	304	16.414	8.37157	-9.94256	-1.55286	0.938889	0	0.518519	0	1	0.866667	2.38056	13.1262	0.927139	-1.66679
3017	1.42433e+09	15	7	21	332	304	16.4887	8.37283	-10.0172	-1.5546	0.938889	0	0.555556	0	1	0.866667	2.38056	13.1262	0.927139	-1.66679
3018	1.42433e+09	15	7	21	453	304	16.5956	8.37597	-10.1241	-1.5552	0.934722	-0.0153468	0.592593	0	1	0.866667	2.38056	13.1262	0.927912	-1.67115
3019	1.42433e+09	15	7	21	533	304	16.669	8.37712	-10.1975	-1.55484	0.913889	0	0.444444	0	1	0.866667	2.38056	13.1262	0.931512	-1.61443
3020	1.42433e+09	15	7	21	654	304	16.7656	8.36936	-10.2938	-1.55416	0.913889	0	0.518519	0	1	0.866667	2.38056	13.1262	0.931512	-1.61443
3021	1.42433e+09	15	7	21	735	304	16.8288	8.36814	-10.3569	-1.55696	0.852778	0.0306937	0.518519	0	1	0.866667	2.38056	13.1262	0.924888	-1.66679
3022	1.42433e+09	15	7	21	837	304	16.9085	8.36799	-10.4366	-1.55466	0.852778	0.0306937	0.444444	0	1	0.866667	2.38056	13.1262	0.925182	-1.61007
3023	1.42433e+09	15	7	21	958	304	17.0003	8.36852	-10.5284	-1.54996	0.8	0.0306937	0.481481	0	1	0.866667	2.38056	13.1344	0.925182	-1.61007
3024	1.42433e+09	15	7	22	38	305	17.0633	8.36984	-10.5914	-1.54989	0.7875	0.0153468	0.555556	0	1	0.833792	2.23099	13.1723	0.925279	-1.67115
3025	1.42433e+09	15	7	22	159	305	17.1491	8.37248	-10.6772	-1.54792	0.7875	0.0153468	0.555556	0	1	0.833792	2.23099	13.3498	0.925279	-1.67115
3026	1.42433e+09	15	7	22	239	305	17.2106	8.37383	-10.7387	-1.54971	0.7625	-0.0153468	0.444444	0	1	0.833792	2.23099	13.5355	0.930322	-1.67552
3027	1.42433e+09	15	7	22	371	305	17.302	8.37347	-10.8301	-1.55768	0.7625	-0.0153468	0.518519	0	1	0.833792	2.23099	13.5355	0.930322	-1.67552
3028	1.42433e+09	15	7	22	452	305	17.3619	8.37438	-10.89	-1.55443	0.754167	-0.0460405	0.518519	0	1	0.833792	2.23099	13.6381	0.92834	-1.66679
3029	1.42433e+09	15	7	22	532	305	17.4178	8.37991	-10.9456	-1.55146	0.754167	-0.0460405	0.555556	0	1	0.838604	2.09777	13.7257	0.92834	-1.66679
3030	1.42433e+09	15	7	22	653	305	17.5061	8.38138	-11.0339	-1.55578	0.736111	0.0511561	0.481481	0	1	0.838604	2.09777	13.7248	0.929828	-1.61007
3031	1.42433e+09	15	7	22	733	305	17.5633	8.38477	-11.091	-1.5527	0.736111	0.0511561	0.444444	0	1	0.838604	2.09777	13.7248	0.929828	-1.61007
3032	1.42433e+09	15	7	22	854	305	17.6531	8.38646	-11.1808	-1.55234	0.731944	-0.0358093	0.481481	0	1	0.838604	2.09777	13.7248	0.936767	-1.66679
3033	1.42433e+09	15	7	22	935	305	17.7144	8.3904	-11.242	-1.55096	0.7375	0.0153468	0.481481	0	1	0.838604	2.09777	13.7248	0.942513	-1.61443
3034	1.42433e+09	15	7	23	55	306	17.8076	8.39209	-11.3351	-1.55387	0.7375	0.0153468	0.518519	0	1	0.838604	2.09777	13.7248	0.942513	-1.61443
3035	1.42433e+09	15	7	23	136	306	17.8728	8.38967	-11.4002	-1.55421	0.775	0	0.444444	0	1	0.838604	2.09777	13.7248	0.947675	-1.67115
3036	1.42433e+09	15	7	23	258	306	17.9696	8.38988	-11.4971	-1.55499	0.779167	-0.0153468	0.518519	0	1	0.838604	2.09777	13.7248	0.947675	-1.67115
3037	1.42433e+09	15	7	23	339	306	18.038	8.38566	-11.5653	-1.56341	0.775	0	0.481481	0	1	0.838604	2.09777	13.7145	0.945296	-1.66679
3038	1.42433e+09	15	7	23	459	306	18.1339	8.38505	-11.6613	-1.56733	0.7875	-0.0153468	0.481481	0	1	0.838604	2.09777	13.7245	0.945398	-1.66679
3039	1.42433e+09	15	7	23	540	306	18.1944	8.3842	-11.7218	-1.56745	0.795833	-0.0153468	0.407407	0	1	0.836646	1.98482	13.7297	0.941087	-1.71042
3040	1.42433e+09	15	7	23	660	306	18.2877	8.38428	-11.8151	-1.56874	0.795833	-0.0153468	0.518519	0	1	0.836646	1.98482	13.6926	0.944857	-1.76278
3041	1.42433e+09	15	7	23	741	306	18.3447	8.37775	-11.8716	-1.57379	0.779167	-0.0153468	0.444444	0	1	0.836646	1.98482	13.3897	0.963679	-1.8675
3042	1.42433e+09	15	7	23	862	306	18.4348	8.37696	-11.9618	-1.57423	0.754167	0.0153468	0.481481	0	1	0.836646	1.98482	13.3897	0.963679	-1.8675
3043	1.42433e+09	15	7	23	942	306	18.4954	8.37682	-12.0224	-1.57352	0.745833	-0.0153468	0.481481	0	1	0.836646	1.98482	13.4397	0.976162	-1.59261
3044	1.42433e+09	15	7	24	63	307	18.585	8.37656	-12.1119	-1.5737	0.741667	-0.0306937	0.407407	0.037037	1	0.836646	1.98482	13.4523	0.975068	-1.64061
3045	1.42433e+09	15	7	24	211	307	18.6867	8.36837	-12.2133	-1.57394	0.709722	0.0153468	0.37037	0.185185	1	0.836646	1.98482	13.3746	0.975599	-1.59261
3046	1.42433e+09	15	7	24	252	307	18.7153	8.3683	-12.2419	-1.57332	0.709722	0.0153468	0.37037	0.185185	1	0.836646	1.98482	13.3746	0.967206	-1.59261
3047	1.42433e+09	15	7	24	332	307	18.7714	8.36818	-12.2981	-1.57334	0.709722	0.0153468	0.444444	0.222222	1	0.836646	1.98482	13.3746	0.967206	-1.59261
3048	1.42433e+09	15	7	24	454	307	18.85	8.36449	-12.3766	-1.58314	0.701389	0.0153468	0.444444	0.259259	1	0.836646	1.98482	13.3746	0.967206	-1.59261
3049	1.42433e+09	15	7	24	534	307	18.9016	8.36353	-12.4281	-1.592	0.701389	0.0153468	0.481481	0.407407	1	0.836646	1.98482	13.3746	0.967788	-1.59261
3050	1.42433e+09	15	7	24	655	307	18.9795	8.358	-12.5058	-1.6113	0.6375	-0.12789	0.407407	0.555556	1	0.836646	1.98482	13.3746	0.958072	-1.63188
3051	1.42433e+09	15	7	24	735	307	19.0281	8.35543	-12.5544	-1.62943	0.611111	-0.225087	0.407407	0.592593	1	0.836646	1.98482	13.3746	0.958072	-1.63188
3052	1.42433e+09	15	7	24	856	307	19.0933	8.3477	-12.6191	-1.66429	0.611111	-0.225087	0.444444	0.481481	1	0.836646	1.98482	13.3746	0.93865	-1.54462
3053	1.42433e+09	15	7	24	977	307	19.1644	8.33903	-12.6897	-1.71182	0.590278	-0.363209	0.444444	0.592593	1	0.814958	1.89649	13.2235	0.918723	-1.56643
3054	1.42433e+09	15	7	25	58	308	19.2123	8.33099	-12.7369	-1.74736	0.590278	-0.363209	0.444444	0.592593	1	0.796854	1.85753	13.2235	0.918723	-1.56643
3055	1.42433e+09	15	7	25	138	308	19.2607	8.32104	-12.7842	-1.79084	0.590278	-0.363209	0.444444	0.555556	1	0.796854	1.85753	13.0887	0.877912	-1.54898
3056	1.42433e+09	15	7	25	259	308	19.335	8.30149	-12.8559	-1.86581	0.586111	-0.542255	0.444444	0.592593	1	0.796854	1.85753	13.128	0.877912	-1.54898
3057	1.42433e+09	15	7	25	339	308	19.3904	8.27916	-12.9067	-1.92522	0.6375	-0.700839	0.444444	0.592593	1	0.796854	1.85753	13.0424	0.841947	-1.59261
3058	1.42433e+09	15	7	25	497	308	19.4941	8.23607	-13.001	-2.04265	0.645833	-0.731533	0.481481	0.518519	1	0.796854	1.85753	13.0502	0.794968	-1.5708
3059	1.42433e+09	15	7	25	537	308	19.5211	8.22316	-13.0247	-2.07333	0.670833	-0.762226	0.444444	0.555556	1	0.796854	1.85753	12.9773	0.748758	-1.62752
3060	1.42433e+09	15	7	25	658	308	19.6	8.17584	-13.0879	-2.17307	0.670833	-0.762226	0.444444	0.481481	1	0.796854	1.85753	12.9773	0.739717	-1.6057
3061	1.42433e+09	15	7	25	738	308	19.6526	8.14426	-13.1299	-2.23266	0.658333	-0.808267	0.481481	0.444444	1	0.796854	1.85753	12.9773	0.695621	-1.64061
3062	1.42433e+09	15	7	25	859	308	19.7301	8.09367	-13.1886	-2.31216	0.658333	-0.808267	0.481481	0.407407	1	0.796854	1.85753	12.9773	0.695621	-1.64061
3063	1.42433e+09	15	7	25	940	308	19.785	8.05636	-13.2288	-2.36102	0.641667	-0.654798	0.444444	0.555556	1	0.796854	1.85753	12.9773	0.648324	-1.66679
3064	1.42433e+09	15	7	26	61	309	19.8588	8.00156	-13.2783	-2.43574	0.641667	-0.654798	0.481481	0.444444	1	0.796854	1.85753	12.9773	0.648324	-1.66679
3065	1.42433e+09	15	7	26	141	309	19.9073	7.96366	-13.3085	-2.48183	0.615278	-0.618989	0.481481	0.444444	1	0.796854	1.85753	12.9773	0.620995	-1.75406
3066	1.42433e+09	15	7	26	277	309	19.99	7.89607	-13.3563	-2.55116	0.602778	-0.572949	0.481481	0.555556	1	0.796854	1.85753	12.9773	0.599108	-1.77587
3067	1.42433e+09	15	7	26	358	309	20.0372	7.85604	-13.3813	-2.59732	0.602778	-0.572949	0.518519	0.481481	1	0.796854	1.85753	13.067	0.594375	-1.82387
3068	1.42433e+09	15	7	26	439	309	20.0861	7.81348	-13.4052	-2.64401	0.586111	-0.572949	0.444444	0.481481	1	0.827958	1.86994	13.1446	0.58693	-1.94168
3069	1.42433e+09	15	7	26	531	309	20.1444	7.76174	-13.4321	-2.69539	0.586111	-0.572949	0.481481	0.518519	1	0.827958	1.86994	13.0923	0.58693	-1.94168
3070	1.42433e+09	15	7	26	659	309	20.2239	7.68878	-13.4637	-2.77085	0.602778	-0.572949	0.407407	0.555556	1	0.827958	1.86994	13.2839	0.58196	-2.01586
3071	1.42433e+09	15	7	26	739	309	20.2721	7.64325	-13.4797	-2.81987	0.602778	-0.603642	0.481481	0.444444	1	0.827958	1.86994	12.9092	0.590223	-2.08131
3072	1.42433e+09	15	7	26	861	309	20.3466	7.57638	-13.5124	-2.8865	0.602778	-0.603642	0.481481	0.518519	1	0.827958	1.86994	13.0742	0.590223	-2.08131
3073	1.42433e+09	15	7	26	947	309	20.3986	7.52566	-13.5239	-2.93407	0.602778	-0.603642	0.481481	0.148148	1	0.827958	1.86994	13.3864	0.600525	-1.93295
3074	1.42433e+09	15	7	27	68	310	20.4719	7.45346	-13.5368	-2.9797	0.598611	-0.526908	0.481481	0.0740741	1	0.858229	1.96523	13.4587	0.600525	-1.93295
3075	1.42433e+09	15	7	27	149	310	20.5221	7.40595	-13.5528	-3.00468	0.606944	-0.424596	0.481481	0.0740741	1	0.858229	1.96523	13.4768	0.594045	-1.79769
3076	1.42433e+09	15	7	27	269	310	20.5949	7.3336	-13.5611	-3.03913	0.615278	-0.301821	0.518519	0.0740741	1	0.858229	1.96523	13.4777	0.594045	-1.79769
3077	1.42433e+09	15	7	27	350	310	20.6448	7.28388	-13.5656	-3.05806	0.615278	-0.301821	0.555556	0.0740741	1	0.858229	1.96523	13.4777	0.601387	-1.74969
3078	1.42433e+09	15	7	27	470	310	20.7263	7.20423	-13.5829	-3.0765	0.606944	-0.271127	0.555556	0.0740741	1	0.858229	1.96523	13.4777	0.595395	-1.69733
3079	1.42433e+09	15	7	27	551	310	20.7819	7.14872	-13.5862	-3.08661	0.641667	-0.173931	0.555556	0.0740741	1	0.858229	1.96523	13.4777	0.595395	-1.69733
3080	1.42433e+09	15	7	27	655	310	20.8648	7.07114	-13.6153	-3.09651	0.641667	-0.173931	0.555556	0.111111	1	0.858229	1.96523	13.4777	0.605946	-1.74533
3081	1.42433e+09	15	7	27	736	310	20.9252	7.01075	-13.6178	-3.10147	0.736111	-0.0818498	0.555556	0.259259	1	0.858229	1.96523	13.4777	0.631429	-1.6537
3082	1.42433e+09	15	7	27	857	310	21.0209	6.91516	-13.621	-3.11267	0.736111	-0.0818498	0.592593	0.333333	1	0.858229	1.96523	13.4777	0.631429	-1.6537
3083	1.42433e+09	15	7	27	970	310	21.1131	6.82523	-13.6417	-3.12758	0.7875	-0.0767342	0.518519	0.444444	1	0.859896	2.12146	13.3352	0.632061	-1.64061
3084	1.42433e+09	15	7	28	51	311	21.1781	6.76028	-13.6417	3.13558	0.818056	-0.158584	0.518519	0.37037	1	0.859896	2.12146	13.3021	0.632061	-1.64061
3085	1.42433e+09	15	7	28	132	311	21.2429	6.69995	-13.6654	3.1245	0.818056	-0.158584	0.518519	0.444444	1	0.859896	2.12146	13.1792	0.645787	-1.76278
3086	1.42433e+09	15	7	28	253	311	21.3409	6.60207	-13.6615	3.08597	0.805556	-0.266012	0.518519	0.518519	1	0.859896	2.12146	12.9546	0.645787	-1.76278
3087	1.42433e+09	15	7	28	333	311	21.4035	6.54174	-13.6783	3.05415	0.805556	-0.266012	0.518519	0.592593	1	0.859896	2.12146	13.0935	0.679146	-1.85005
3088	1.42433e+09	15	7	28	464	311	21.5051	6.441	-13.6654	2.98691	0.8	-0.347862	0.592593	0.518519	1	0.859896	2.12146	13.0848	0.715134	-1.92423
3089	1.42433e+09	15	7	28	545	311	21.5691	6.38102	-13.6877	2.95311	0.770833	-0.526908	0.518519	0.592593	1	0.880208	2.37103	12.9869	0.723924	-2.02895
3090	1.42433e+09	15	7	28	666	311	21.6576	6.29495	-13.6669	2.87505	0.770833	-0.526908	0.62963	0.555556	1	0.880208	2.37103	12.9727	0.723924	-2.02895
3091	1.42433e+09	15	7	28	746	311	21.7151	6.24106	-13.687	2.82651	0.727778	-0.654798	0.592593	0.555556	1	0.880208	2.37103	12.9727	0.764181	-1.9155
3092	1.42433e+09	15	7	28	867	311	21.8012	6.16074	-13.656	2.73954	0.727778	-0.654798	0.555556	0.592593	1	0.880208	2.37103	12.9727	0.798043	-1.93732
3093	1.42433e+09	15	7	28	948	311	21.8512	6.11084	-13.659	2.68179	0.731944	-0.700839	0.555556	0.592593	1	0.880208	2.37103	12.9727	0.798043	-1.93732
3094	1.42433e+09	15	7	29	68	312	21.9372	6.03611	-13.6165	2.58905	0.706944	-0.762226	0.555556	0.592593	1	0.880208	2.37103	12.9727	0.801437	-1.95477
3095	1.42433e+09	15	7	29	149	312	21.9825	5.99077	-13.6164	2.52569	0.706944	-0.762226	0.518519	0.62963	1	0.880208	2.37103	12.9727	0.811058	-1.90241
3096	1.42433e+09	15	7	29	270	312	22.0706	5.92214	-13.5612	2.42815	0.706944	-0.79292	0.555556	0.62963	1	0.880208	2.37103	12.9727	0.810019	-1.88932
3097	1.42433e+09	15	7	29	457	312	22.1946	5.82675	-13.482	2.28008	0.736111	-0.808267	0.518519	0.592593	1	0.880208	2.37103	12.7844	0.815509	-1.8675
3098	1.42433e+09	15	7	29	579	312	22.2872	5.77094	-13.4081	2.18078	0.736111	-0.808267	0.518519	0.592593	1	0.895187	2.66589	12.7844	0.816281	-1.88496
3099	1.42433e+09	15	7	29	660	312	22.3299	5.74165	-13.3771	2.12253	0.756944	-0.823614	0.518519	0.555556	1	0.895187	2.66589	12.7116	0.816281	-1.88496
3100	1.42433e+09	15	7	29	781	312	22.417	5.69908	-13.3011	2.03087	0.756944	-0.823614	0.555556	0.592593	1	0.895187	2.66589	12.7178	0.810915	-1.92423
3101	1.42433e+09	15	7	29	861	312	22.4767	5.67476	-13.2465	1.97142	0.752778	-0.777573	0.592593	0.555556	1	0.895187	2.66589	12.7178	0.811467	-1.92859
3102	1.42433e+09	15	7	29	982	312	22.5489	5.6486	-13.1792	1.88621	0.752778	-0.777573	0.555556	0.592593	1	0.895187	2.66589	12.6836	0.811467	-1.92859
3103	1.42433e+09	15	7	30	62	313	22.6072	5.63274	-13.1231	1.82806	0.736111	-0.685492	0.518519	0.518519	1	0.895187	2.66589	12.4172	0.812827	-1.92423
3104	1.42433e+09	15	7	30	183	313	22.6839	5.61501	-13.0485	1.74082	0.736111	-0.685492	0.481481	0.592593	1	0.895187	2.66589	12.4172	0.812827	-1.92423
3105	1.42433e+09	15	7	30	264	313	22.7411	5.60758	-12.9917	1.68374	0.715278	-0.700839	0.555556	0.481481	1	0.895187	2.66589	12.4172	0.806242	-1.85005
3106	1.42433e+09	15	7	30	384	313	22.8241	5.59982	-12.9091	1.60073	0.709722	-0.680377	0.518519	0.333333	1	0.895187	2.66589	12.4172	0.779747	-1.7017
3107	1.42433e+09	15	7	30	465	313	22.8801	5.59967	-12.8531	1.54773	0.709722	-0.680377	0.555556	0.185185	1	0.895187	2.66589	12.4172	0.779747	-1.7017
3108	1.42433e+09	15	7	30	586	313	22.9662	5.60494	-12.7672	1.4916	0.701389	-0.649683	0.555556	0.0740741	1	0.895187	2.66589	12.4172	0.757996	-1.55771
3109	1.42433e+09	15	7	30	667	313	23.0155	5.60138	-12.7181	1.46692	0.701389	-0.649683	0.814815	0	1	0.895187	2.66589	12.4172	0.719019	-1.45735
3110	1.42433e+09	15	7	30	796	313	23.1113	5.61356	-12.6231	1.43067	0.723611	-0.352977	0.777778	-0.037037	1	0.895187	2.66589	12.4172	0.719019	-1.45735
3111	1.42433e+09	15	7	30	877	313	23.1707	5.61157	-12.5637	1.42837	0.745833	-0.271127	0.851852	-0.037037	1	0.895187	2.66589	12.4966	0.68883	-1.46608
3112	1.42433e+09	15	7	30	962	313	23.2421	5.62212	-12.4931	1.42051	0.745833	-0.271127	0.888889	-0.037037	1	0.876667	2.94585	12.525	0.68883	-1.46608
3113	1.42433e+09	15	7	31	83	314	23.341	5.61231	-12.3946	1.43539	0.877778	-0.0306937	0.925926	-0.148148	1	0.826854	3.21736	12.6095	0.678811	-1.38317
3114	1.42433e+09	15	7	31	163	314	23.4204	5.6227	-12.3159	1.44189	0.877778	-0.0306937	1	-0.259259	1	0.826854	3.21736	12.5206	0.689472	-1.46608
3115	1.42433e+09	15	7	31	285	314	23.5448	5.62546	-12.1915	1.47047	1.02917	0.138122	1	-0.296296	1	0.826854	3.21736	12.5357	0.689472	-1.46608
3116	1.42433e+09	15	7	31	366	314	23.6359	5.63198	-12.1007	1.48979	1.02917	0.138122	1	-0.222222	1	0.826854	3.21736	12.5357	0.67832	-1.41372
3117	1.42433e+09	15	7	31	487	314	23.7773	5.61444	-11.9604	1.53428	1.10694	0.20974	1	0	1	0.826854	3.21736	12.5375	0.67832	-1.41372
3118	1.42433e+09	15	7	31	567	314	23.8785	5.61556	-11.8591	1.54844	1.19722	0.255781	1	0.259259	1	0.826854	3.21736	12.4887	0.690009	-1.53589
3119	1.42433e+09	15	7	31	682	314	24.024	5.60748	-11.7139	1.56035	1.19722	0.255781	1	0.37037	1	0.826854	3.21736	12.4887	0.726132	-1.57516
3120	1.42433e+09	15	7	31	763	314	24.1307	5.609	-11.6072	1.55383	1.2875	0.107428	1	0.37037	1	0.826854	3.21736	12.4887	0.726132	-1.57516
3121	1.42433e+09	15	7	31	884	314	24.2886	5.57903	-11.4522	1.53668	1.2875	0.107428	1	0.333333	1	0.826854	3.21736	12.4887	0.745448	-1.71915
3122	1.42433e+09	15	7	31	964	314	24.3899	5.55652	-11.3535	1.52601	1.34444	-0.286474	1	0.0740741	1	0.826854	3.21736	12.4887	0.752534	-1.77587
3123	1.42433e+09	15	7	32	85	315	24.5534	5.54102	-11.1907	1.5212	1.34444	-0.286474	1	0.185185	1	0.826854	3.21736	12.4887	0.752534	-1.77587
3124	1.42433e+09	15	7	32	166	315	24.6622	5.54309	-11.0818	1.51709	1.39167	-0.173931	1	0.111111	1	0.826854	3.21736	12.4887	0.843669	-1.49226
3125	1.42433e+09	15	7	32	289	315	24.8305	5.52421	-10.9146	1.51092	1.35694	-0.0460405	1	0	1	0.826854	3.21736	12.4887	0.843669	-1.49226
3126	1.42433e+09	15	7	32	370	315	24.9473	5.51003	-10.7987	1.51261	1.3875	-0.12789	1	0.185185	1	0.826854	3.21736	12.3807	0.860474	-1.54462
3127	1.42433e+09	15	7	32	491	315	25.1124	5.5086	-10.6336	1.50744	1.3875	-0.12789	1	0.185185	1	0.837917	3.35865	12.3165	0.860474	-1.54462
3128	1.42433e+09	15	7	32	571	315	25.2275	5.50243	-10.5186	1.50623	1.4125	-0.066503	1	0.148148	1	0.837917	3.35865	12.4016	0.8716	-1.47917
3129	1.42433e+09	15	7	32	692	315	25.3971	5.50487	-10.3491	1.4986	1.4125	-0.066503	1	0.037037	1	0.837917	3.35865	12.4481	0.8716	-1.47917
3130	1.42433e+09	15	7	32	772	315	25.5154	5.51359	-10.2311	1.49651	1.4375	-0.0971966	1	0.037037	1	0.837917	3.35865	12.3515	0.872107	-1.53153
3131	1.42433e+09	15	7	32	893	315	25.6884	5.52802	-10.0587	1.49479	1.4375	-0.0971966	1	0	1	0.837917	3.35865	12.3515	0.872107	-1.53153
3132	1.42433e+09	15	7	32	974	315	25.811	5.54704	-9.93754	1.48639	1.48472	-0.0153468	1	0	1	0.820687	3.31779	12.3982	0.868986	-1.63188
3133	1.42433e+09	15	7	33	95	316	25.9999	5.5673	-9.7498	1.48394	1.55833	-0.0306937	1	0.037037	1	0.820687	3.31779	11.8013	0.837965	-1.28282
3134	1.42433e+09	15	7	33	175	316	26.1308	5.57596	-9.61915	1.48244	1.55833	-0.0306937	1	0.037037	1	0.820687	3.31779	11.8013	0.837965	-1.28282
3135	1.42433e+09	15	7	33	296	316	26.3241	5.59037	-9.42644	1.48361	1.59861	-0.0460405	1	0	1	0.820687	3.31779	11.8013	0.800384	-1.50971
3136	1.42433e+09	15	7	33	532	316	26.7021	5.63489	-9.05101	1.48497	1.60694	0.0153468	1	0	1	0.820687	3.31779	11.8013	0.784736	-1.38754
3137	1.42433e+09	15	7	33	572	316	26.7691	5.64327	-8.98453	1.48473	1.61944	0	1	0	1	0.820687	3.31779	11.8013	0.777711	-1.38754
3138	1.42433e+09	15	7	33	693	316	26.9645	5.67015	-8.79106	1.48523	1.61944	0	1	0	1	0.820687	3.31779	11.8013	0.777711	-1.38754
3139	1.42433e+09	15	7	33	775	316	27.1044	5.67928	-8.65143	1.4879	1.68056	0.0306937	0.62963	0	1	0.820687	3.31779	11.8013	0.723773	-1.31772
3140	1.42433e+09	15	7	33	896	316	27.3067	5.7065	-8.45095	1.47965	1.68056	0.0306937	0.592593	0	1	0.820687	3.31779	11.8917	0.692188	-1.44862
3141	1.42433e+09	15	7	33	976	316	27.4392	5.72174	-8.31936	1.47933	1.6625	-0.0358093	0.37037	0	1	0.761208	3.23482	12.3247	0.68909	-1.44862
3142	1.42433e+09	15	7	34	97	317	27.6237	5.73799	-8.13551	1.47165	1.6625	-0.0358093	0.037037	0	1	0.761208	3.23482	12.1956	0.693231	-1.81078
3143	1.42433e+09	15	7	34	177	317	27.7488	5.74147	-8.01045	1.47545	1.64028	-0.0153468	0	0	1	0.761208	3.23482	12.6899	0.693231	-1.81078
3144	1.42433e+09	15	7	34	299	317	27.9318	5.75546	-7.82799	1.48497	1.54583	0.0153468	0	0	1	0.761208	3.23482	12.9417	0.676705	-1.50535
3145	1.42433e+09	15	7	34	380	317	28.0375	5.76235	-7.72251	1.48757	1.37361	0.0460405	0	0	1	0.761208	3.23482	12.9417	0.66962	-1.51407
3146	1.42433e+09	15	7	34	501	317	28.1785	5.77334	-7.58195	1.49609	1.31806	0.066503	0	0	1	0.778063	3.15621	13.0776	0.66962	-1.51407
3147	1.42433e+09	15	7	34	581	317	28.2638	5.77431	-7.49668	1.50051	1.09444	0.0306937	0	0	1	0.778063	3.15621	13.2172	0.653416	-1.45735
3148	1.42433e+09	15	7	34	702	317	28.3575	5.77455	-7.40298	1.50538	1.09444	0.0306937	0.111111	0	1	0.778063	3.15621	13.2172	0.65188	-1.46171
3149	1.42433e+09	15	7	34	783	317	28.4083	5.77784	-7.35231	1.5059	0.836111	0.0306937	0.111111	0	1	0.778063	3.15621	13.2172	0.65188	-1.46171
3150	1.42433e+09	15	7	34	903	317	28.4703	5.77535	-7.29038	1.50679	0.836111	0.0306937	0.148148	0	1	0.778063	3.15621	13.2172	0.651042	-1.46608
3151	1.42433e+09	15	7	34	984	317	28.5026	5.78122	-7.25858	1.50158	0.533333	0	0.555556	0	1	0.778063	3.15621	13.2172	0.652059	-1.54025
3152	1.42433e+09	15	7	35	105	318	28.5437	5.78405	-7.2176	1.50272	0.352778	0	0.777778	0	1	0.778063	3.15621	13.2172	0.652059	-1.54025
3153	1.42433e+09	15	7	35	185	318	28.567	5.78736	-7.19448	1.50343	0.352778	0	0.851852	-0.037037	1	0.778063	3.15621	13.2172	0.643254	-1.53589
3154	1.42433e+09	15	7	35	309	318	28.6081	5.79017	-7.15355	1.50207	0.315278	0.0153468	1	0	1	0.778063	3.15621	13.2172	0.643254	-1.53589
3155	1.42433e+09	15	7	35	389	318	28.6355	5.79208	-7.12616	1.50115	0.315278	0.0153468	0.925926	0	1	0.778063	3.15621	13.3515	0.638725	-1.54025
3156	1.42433e+09	15	7	35	510	318	28.6871	5.79567	-7.07471	1.50083	0.336111	-0.0306937	0.962963	0	1	0.810604	3.10086	13.4884	0.634254	-1.53589
3157	1.42433e+09	15	7	35	597	318	28.7329	5.79483	-7.0289	1.50133	0.438889	0	1	0	1	0.810604	3.10086	13.4289	0.6319	-1.46171
3158	1.42433e+09	15	7	35	677	318	28.7846	5.79837	-6.97734	1.50256	0.438889	0	0.962963	0	1	0.810604	3.10086	13.4423	0.6319	-1.46171
3159	1.42433e+09	15	7	35	798	318	28.8782	5.80455	-6.88394	1.50652	0.615278	0.0153468	1	-0.111111	1	0.810604	3.10086	13.3485	0.63076	-1.46171
3160	1.42433e+09	15	7	35	891	318	28.9629	5.80973	-6.79945	1.51108	0.615278	0.0153468	1	-0.037037	1	0.810604	3.10086	13.3765	0.625662	-1.54025
3161	1.42433e+09	15	7	36	12	319	29.0831	5.81304	-6.67921	1.51806	0.9	0.0511561	1	-0.037037	1	0.835875	3.09842	13.1341	0.625662	-1.54025
3162	1.42433e+09	15	7	36	93	319	29.173	5.81758	-6.58946	1.52154	1.04167	0.0306937	1	-0.037037	1	0.835875	3.09842	13.2364	0.618739	-1.54898
3163	1.42433e+09	15	7	36	174	319	29.2687	5.82194	-6.4939	1.52629	1.04167	0.0306937	1	-0.111111	1	0.835875	3.09842	13.2364	0.615281	-1.55771
3164	1.42433e+09	15	7	36	294	319	29.4159	5.83009	-6.34691	1.53378	1.16667	0.0818498	0.888889	-0.444444	1	0.835875	3.09842	13.2364	0.615281	-1.55771
3165	1.42433e+09	15	7	36	376	319	29.5187	5.83068	-6.24413	1.55704	1.16667	0.0818498	0.740741	-0.740741	1	0.835875	3.09842	13.2364	0.607404	-1.5708
3166	1.42433e+09	15	7	36	501	319	29.6747	5.82698	-6.08817	1.60835	1.24861	0.219971	0.703704	-0.814815	1	0.835875	3.09842	13.2364	0.607404	-1.5708
3167	1.42433e+09	15	7	36	581	319	29.7716	5.82403	-5.99129	1.64025	1.25278	0.429711	0.62963	-0.703704	1	0.835875	3.09842	13.2364	0.624348	-1.54025
3168	1.42433e+09	15	7	36	702	319	29.9123	5.80339	-5.85212	1.68848	1.25278	0.429711	0.481481	-0.777778	1	0.835875	3.09842	13.2364	0.624348	-1.54025
3169	1.42433e+09	15	7	36	782	319	30	5.79095	-5.76532	1.72558	1.16667	0.399018	0.407407	-1	1	0.835875	3.09842	13.2364	0.65493	-1.61007
3170	1.42433e+09	15	7	36	963	319	30.1799	5.75185	-5.58964	1.8313	1.16667	0.399018	0.333333	-1	1	0.835875	3.09842	13.1971	0.70398	-1.74533
3171	1.42433e+09	15	7	37	8	320	30.2213	5.74014	-5.54997	1.86196	1.0375	0.526908	0.259259	-1	1	0.82025	3.1602	12.9748	0.71415	-1.69297
3172	1.42433e+09	15	7	37	91	320	30.2845	5.72052	-5.48985	1.92379	0.904167	0.670145	0.259259	-1	1	0.82025	3.1602	13.1116	0.789789	-1.86314
3173	1.42433e+09	15	7	37	211	320	30.3667	5.68803	-5.4144	2.03024	0.904167	0.670145	0.185185	-1	1	0.82025	3.1602	13.1098	0.789789	-1.86314
3174	1.42433e+09	15	7	37	292	320	30.4158	5.67452	-5.36719	2.10292	0.706944	0.854307	0.222222	-1	1	0.82025	3.1602	12.6115	0.86699	-2.02022
3175	1.42433e+09	15	7	37	372	320	30.4609	5.64954	-5.32962	2.1832	0.706944	0.854307	0.185185	-1	1	0.82025	3.1602	12.6115	0.893678	0.946841
3176	1.42433e+09	15	7	37	479	320	30.5158	5.61867	-5.28426	2.29153	0.5375	0.997545	0.259259	-0.777778	1	0.82025	3.1602	12.8581	0.893678	0.946841
3177	1.42433e+09	15	7	37	600	320	30.5732	5.57791	-5.24381	2.39744	0.491667	0.982198	0.740741	-0.185185	1	0.861938	3.34262	12.8567	0.807234	0.855211
3178	1.42433e+09	15	7	37	681	320	30.6078	5.55284	-5.21996	2.44657	0.491667	0.982198	1	-0.148148	1	0.861938	3.34262	12.8567	0.807234	0.855211
3179	1.42433e+09	15	7	37	801	320	30.6657	5.50685	-5.18483	2.51367	0.451389	0.588295	1	-0.0740741	1	0.861938	3.34262	12.8567	0.721218	0.641408
3180	1.42433e+09	15	7	37	882	320	30.7045	5.47484	-5.16285	2.55078	0.477778	0.491099	1	-0.037037	1	0.861938	3.34262	12.8567	0.619981	0.584685
3181	1.42433e+09	15	7	38	4	321	30.7496	5.45132	-5.12435	2.57879	0.477778	0.491099	1	0	1	0.861938	3.34262	12.8567	0.619981	0.584685
3182	1.42433e+09	15	7	38	84	321	30.795	5.41266	-5.10066	2.59643	0.5125	0.393902	1	0	1	0.861938	3.34262	12.8567	0.589576	0.545415
3183	1.42433e+09	15	7	38	205	321	30.8706	5.34776	-5.06179	2.6025	0.5125	0.393902	1	-0.037037	1	0.861938	3.34262	12.8567	0.589576	0.545415
3184	1.42433e+09	15	7	38	364	321	30.9814	5.25957	-4.99466	2.57783	0.590278	0.107428	1	0	1	0.861938	3.34262	12.8567	0.521298	0.597775
3185	1.42433e+09	15	7	38	405	321	31.0167	5.22984	-4.97578	2.57551	0.895833	-0.066503	1	0	1	0.852229	3.62871	12.7624	0.450211	0.728675
3186	1.42433e+09	15	7	38	485	321	31.0914	5.16696	-4.93543	2.56873	0.895833	-0.066503	1	0	1	0.852229	3.62871	12.7624	0.450211	0.728675
3187	1.42433e+09	15	7	38	606	321	31.2134	5.06482	-4.8686	2.55825	0.895833	-0.066503	1	0	1	0.852229	3.62871	12.6223	0.377628	1.18246
3188	1.42433e+09	15	7	38	686	321	31.2979	5.01249	-4.80235	2.52068	1.025	-0.092081	1	0	1	0.852229	3.62871	12.5395	0.377628	1.18246
3189	1.42433e+09	15	7	38	806	321	31.4346	4.9018	-4.72214	2.51189	1.025	-0.092081	1	-0.0740741	1	0.852229	3.62871	12.5419	0.365919	1.62752
3190	1.42433e+09	15	7	38	887	321	31.531	4.82397	-4.66522	2.5098	1.11111	-0.092081	1	-0.666667	1	0.852229	3.62871	12.5419	0.446811	2.01149
3191	1.42433e+09	15	7	39	7	322	31.6812	4.72292	-4.55407	2.50177	1.20972	-0.0153468	1	-0.851852	1	0.852229	3.62871	12.7867	0.446811	2.01149
3192	1.42433e+09	15	7	39	88	322	31.7776	4.6446	-4.49784	2.52722	1.20972	-0.0153468	0.851852	-1	1	0.852229	3.62871	13.0156	0.562994	1.88496
3193	1.42433e+09	15	7	39	208	322	31.9202	4.53459	-4.40717	2.56434	1.20139	0.301821	0.851852	-1	1	0.852229	3.62871	13.0156	0.562994	1.88496
3194	1.42433e+09	15	7	39	289	322	32.0103	4.45924	-4.35771	2.60441	1.175	0.399018	0.666667	-1	1	0.852229	3.62871	13.0156	0.647098	2.15112
3195	1.42433e+09	15	7	39	623	322	32.3089	4.19352	-4.22151	2.86556	1.175	0.399018	0.333333	-1	1	0.852229	3.62871	13.0156	0.77413	2.2122
3196	1.42433e+09	15	7	39	663	322	32.3365	4.16729	-4.21286	2.91684	0.969444	0.746879	0.185185	-1	1	0.852229	3.62871	13.0156	0.912164	2.29511
3197	1.42433e+09	15	7	39	784	322	32.4127	4.09189	-4.20211	3.05178	0.969444	0.746879	0.185185	-1	1	0.852229	3.62871	13.0156	0.912164	2.29511
3198	1.42433e+09	15	7	39	864	322	32.4531	4.05649	-4.18254	3.1413	0.616667	1.09474	0.148148	-1	1	0.852229	3.62871	12.9791	0.928812	2.24711
3199	1.42433e+09	15	7	39	971	322	32.5096	4.00023	-4.18686	-3.01804	0.616667	1.09474	0.148148	-1	1	0.819479	3.9539	13.1611	0.928812	2.24711
3200	1.42433e+09	15	7	40	92	323	32.5584	3.95222	-4.1777	-2.86909	0.508333	1.20728	0.148148	-1	1	0.828562	4.25234	13.0612	0.937316	2.16421
3201	1.42433e+09	15	7	40	172	323	32.5914	3.92119	-4.18893	-2.75858	0.508333	1.20728	0.185185	-1	1	0.828562	4.25234	13.4421	0.927234	2.05513
3202	1.42433e+09	15	7	40	302	323	32.6385	3.87969	-4.21111	-2.57971	0.426389	1.34541	0.148148	-1	1	0.828562	4.25234	13.4319	0.927234	2.05513
3203	1.42433e+09	15	7	40	382	323	32.6756	3.87426	-4.17443	-2.47511	0.3625	1.36587	0.111111	-1	1	0.828562	4.25234	13.4319	0.870698	1.84569
3204	1.42433e+09	15	7	40	463	323	32.697	3.85845	-4.18891	-2.36214	0.3625	1.36587	0.222222	-1	1	0.828562	4.25234	12.9971	0.860972	1.80642
3205	1.42433e+09	15	7	40	584	323	32.7426	3.85535	-4.14346	-2.20588	0.248611	1.39656	0.259259	-1	1	0.828562	4.25234	13.1812	0.860972	1.80642
3206	1.42433e+09	15	7	40	665	323	32.7605	3.84589	-4.15876	-2.0885	0.223611	1.45795	0.703704	-1	1	0.828562	4.25234	13.1802	0.827084	1.62752
3207	1.42433e+09	15	7	40	786	323	32.7784	3.8369	-4.17424	-1.93167	0.223611	1.45795	1	-0.851852	1	0.828562	4.25234	13.1802	0.782258	1.36136
3208	1.42433e+09	15	7	40	873	323	32.8378	3.84572	-4.11554	-1.85237	0.233333	1.26867	1	-0.666667	1	0.828562	4.25234	13.1802	0.782258	1.36136
3209	1.42433e+09	15	7	40	995	323	32.8742	3.83801	-4.1511	-1.74714	0.233333	1.26867	1	-0.148148	1	0.828562	4.25234	13.1802	0.719646	1.12137
3210	1.42433e+09	15	7	41	76	324	32.9168	3.8476	-4.10954	-1.71387	0.297222	0.869654	1	-0.111111	1	0.828562	4.25234	13.1802	0.719646	1.12137
3211	1.42433e+09	15	7	41	196	324	32.9644	3.84271	-4.15682	-1.657	0.297222	0.869654	1	-0.0740741	1	0.828562	4.25234	13.1802	0.665013	1.00793
3212	1.42433e+09	15	7	41	303	324	32.9705	3.84815	-4.15396	-1.65175	0.356944	0.618989	1	-0.185185	1	0.828562	4.25234	13.1802	0.639538	0.859575
3213	1.42433e+09	15	7	41	383	324	33.0152	3.84486	-4.19856	-1.64248	0.518056	0.158584	1	-0.111111	1	0.828562	4.25234	13.1802	0.639538	0.859575
3214	1.42433e+09	15	7	41	495	324	33.0872	3.83991	-4.27035	-1.63841	0.615278	0.0460405	1	-0.148148	1	0.803771	4.52741	13.3252	0.597155	0.890118
3215	1.42433e+09	15	7	41	575	324	33.1474	3.83595	-4.33041	-1.63593	0.615278	0.0460405	1	-0.222222	1	0.803771	4.52741	13.2054	0.597155	0.890118
3216	1.42433e+09	15	7	41	696	324	33.2325	3.82517	-4.4148	-1.64366	0.615278	0.0460405	1	-0.185185	1	0.803771	4.52741	13.1723	0.549611	0.885755
3217	1.42433e+09	15	7	41	777	324	33.2935	3.81557	-4.47503	-1.64851	0.758333	0.0306937	1	-0.222222	1	0.803771	4.52741	13.2511	0.46475	1.18246
3218	1.42433e+09	15	7	41	897	324	33.4124	3.80714	-4.59366	-1.63674	0.9125	0.066503	1	-0.222222	1	0.803771	4.52741	13.2511	0.46475	1.18246
3219	1.42433e+09	15	7	41	978	324	33.4866	3.78435	-4.66424	-1.64452	1.03333	0.122775	1	-0.185185	1	0.7595	4.7743	13.4009	0.422704	1.4748
3220	1.42433e+09	15	7	42	99	325	33.6215	3.77544	-4.79892	-1.63274	1.06389	0.112543	1	-0.222222	1	0.7595	4.7743	13.3239	0.422704	1.4748
3221	1.42433e+09	15	7	42	179	325	33.709	3.76616	-4.88591	-1.63336	1.12361	0.0767342	1	-0.185185	1	0.7595	4.7743	13.4925	0.443642	1.69733
3222	1.42433e+09	15	7	42	304	325	33.8623	3.7579	-5.03898	-1.61989	1.12361	0.0767342	1	-0.111111	1	0.7595	4.7743	13.4925	0.443642	1.69733
3223	1.42433e+09	15	7	42	384	325	33.9623	3.73237	-5.13562	-1.62252	1.21944	0.112543	1	-0.111111	1	0.7595	4.7743	13.4925	0.455972	1.58825
3224	1.42433e+09	15	7	42	465	325	34.0651	3.72292	-5.23799	-1.61536	1.21944	0.112543	1	-0.185185	1	0.7595	4.7743	13.4925	0.484886	1.67552
3225	1.42433e+09	15	7	42	585	325	34.221	3.70704	-5.39313	-1.60127	1.28333	0.092081	1	-0.148148	1	0.7595	4.7743	13.4925	0.484886	1.67552
3226	1.42433e+09	15	7	42	666	325	34.3254	3.68717	-5.49564	-1.5966	1.33056	0.204625	1	-0.222222	1	0.7595	4.7743	13.4925	0.504643	1.56643
3227	1.42433e+09	15	7	42	787	325	34.4814	3.66957	-5.65057	-1.58036	1.33056	0.204625	1	-0.111111	1	0.7595	4.7743	13.4925	0.504643	1.56643
3228	1.42433e+09	15	7	42	867	325	34.5904	3.6637	-5.75943	-1.57064	1.31806	0.158584	1	-0.0740741	1	0.7595	4.7743	13.6242	0.506066	1.26536
3229	1.42433e+09	15	7	42	993	325	34.7616	3.65271	-5.93035	-1.56092	1.31806	0.158584	1	0	1	0.768167	4.92542	13.7033	0.482948	1.52716
3230	1.42433e+09	15	7	43	74	326	34.8711	3.64887	-6.0397	-1.55643	1.32639	0.12789	1	0	1	0.768167	4.92542	13.6824	0.499476	1.41372
3231	1.42433e+09	15	7	43	195	326	35.0338	3.6443	-6.20237	-1.554	1.32639	0.12789	1	0	1	0.768167	4.92542	13.6694	0.499476	1.41372
3232	1.42433e+09	15	7	43	275	326	35.1461	3.62596	-6.3132	-1.56034	1.34306	0.066503	1	0	1	0.768167	4.92542	13.6972	0.50094	1.60134
3233	1.42433e+09	15	7	43	400	326	35.3173	3.62761	-6.48432	-1.55515	1.37361	0.0153468	1	0	1	0.768167	4.92542	13.6972	0.500043	1.60134
3234	1.42433e+09	15	7	43	480	326	35.4322	3.62941	-6.59928	-1.55515	1.37361	0.0153468	1	0	1	0.748417	5.01085	13.4776	0.518743	1.51407
3235	1.42433e+09	15	7	43	601	326	35.61	3.61111	-6.77614	-1.55912	1.43056	0	1	0	1	0.748417	5.01085	13.2859	0.518743	1.51407
3236	1.42433e+09	15	7	43	675	326	35.718	3.59996	-6.88355	-1.56499	1.48056	0	1	0.037037	1	0.748417	5.01085	13.2859	0.534693	1.51407
3237	1.42433e+09	15	7	43	796	326	35.9004	3.59836	-7.06588	-1.56937	1.48056	0	1	0	1	0.748417	5.01085	13.2859	0.547943	1.5228
3238	1.42433e+09	15	7	43	877	326	36.0205	3.59144	-7.1858	-1.57553	1.5375	-0.0460405	1	0.0740741	1	0.748417	5.01085	13.2859	0.548158	1.61443
3239	1.42433e+09	15	7	43	997	326	36.2068	3.59525	-7.37209	-1.57878	1.5375	-0.0460405	1	0.0740741	1	0.748417	5.01085	13.2859	0.506175	1.62316
3240	1.42433e+09	15	7	44	78	327	36.3341	3.59786	-7.49936	-1.58008	1.57222	-0.0511561	1	0	1	0.748417	5.01085	13.2859	0.506175	1.62316
3241	1.42433e+09	15	7	44	201	327	36.5342	3.59813	-7.69949	-1.57538	1.57222	-0.0511561	1	0.0740741	1	0.748417	5.01085	13.2859	0.504452	1.53589
3242	1.42433e+09	15	7	44	287	327	36.6743	3.59427	-7.83953	-1.57265	1.61111	0.0306937	1	0.0740741	1	0.748417	5.01085	13.2859	0.503566	1.53153
3243	1.42433e+09	15	7	44	387	327	36.8359	3.57743	-8.0002	-1.57551	1.64444	0	1	0.111111	1	0.748417	5.01085	13.3636	0.503566	1.53153
3244	1.42433e+09	15	7	44	471	327	36.9773	3.57165	-8.14146	-1.57483	1.64444	0	1	0.111111	1	0.743271	5.11774	13.425	0.524384	1.53153
3245	1.42433e+09	15	7	44	592	327	37.1781	3.5742	-8.34224	-1.57229	1.67639	-0.0153468	1	0	1	0.743271	5.11774	13.2965	0.524384	1.53153
3246	1.42433e+09	15	7	44	673	327	37.3169	3.55382	-8.47962	-1.58038	1.67639	-0.0153468	1	0	1	0.743271	5.11774	12.5423	0.522589	1.15192
3247	1.42433e+09	15	7	44	793	327	37.526	3.53526	-8.68785	-1.58189	1.67639	-0.0153468	1	0	1	0.743271	5.11774	12.9935	0.522589	1.15192
3248	1.42433e+09	15	7	44	874	327	37.67	3.52196	-8.83124	-1.58534	1.68889	0.0306937	1	0	1	0.743271	5.11774	13.0176	0.498957	1.53153
3249	1.42433e+09	15	7	44	995	327	37.8752	3.50593	-9.03576	-1.59863	1.68889	0.0306937	1	0	1	0.743271	5.11774	12.9319	0.532574	1.63188
3250	1.42433e+09	15	7	45	75	328	38.0091	3.48938	-9.16867	-1.60624	1.67083	-0.0971966	1	0.0740741	1	0.724708	5.13692	12.9152	0.532574	1.63188
3251	1.42433e+09	15	7	45	196	328	38.2088	3.47325	-9.36768	-1.61257	1.67083	-0.0971966	1	0.037037	1	0.724708	5.13692	12.9152	0.572734	1.64934
3252	1.42433e+09	15	7	45	277	328	38.3518	3.45484	-9.50957	-1.61619	1.65833	-0.0511561	1	0.0740741	1	0.724708	5.13692	12.9152	0.591036	1.6537
3253	1.42433e+09	15	7	45	397	328	38.5488	3.44131	-9.7061	-1.61653	1.65833	-0.0511561	1	0	1	0.724708	5.13692	12.9152	0.591036	1.6537
3254	1.42433e+09	15	7	45	478	328	38.681	3.42418	-9.83721	-1.62031	1.62361	-0.0153468	1	0.037037	1	0.724708	5.13692	12.9152	0.623678	1.57952
3255	1.42433e+09	15	7	45	598	328	38.8754	3.39922	-10.0299	-1.62741	1.62361	-0.0153468	1	0	1	0.724708	5.13692	12.9152	0.623678	1.57952
3256	1.42433e+09	15	7	45	679	328	39.012	3.40362	-10.1664	-1.62323	1.62361	-0.0153468	1	0	1	0.724708	5.13692	12.9152	0.646074	1.36572
3257	1.42433e+09	15	7	45	800	328	39.2075	3.38775	-10.3613	-1.62612	1.64028	-0.0460405	1	0	1	0.724708	5.13692	12.9152	0.646074	1.36572
3258	1.42433e+09	15	7	45	880	328	39.3371	3.36145	-10.4883	-1.63614	1.64861	-0.0460405	1	0	1	0.724708	5.13692	12.7857	0.617229	1.66679
3259	1.42433e+09	15	7	45	987	328	39.5202	3.35341	-10.6712	-1.6354	1.66667	-0.0204625	1	0	1	0.724708	5.13692	12.6788	0.658369	1.60134
3260	1.42433e+09	15	7	46	67	329	39.6583	3.32871	-10.807	-1.64196	1.66667	-0.0204625	1	0	1	0.771792	5.04821	12.7158	0.658369	1.60134
3261	1.42433e+09	15	7	46	189	329	39.8626	3.31653	-11.011	-1.64151	1.66667	-0.0204625	1	0	1	0.771792	5.04821	12.5603	0.6958	1.67988
3262	1.42433e+09	15	7	46	269	329	39.9911	3.30555	-11.139	-1.63983	1.67639	-0.0153468	1	0	1	0.771792	5.04821	12.5715	0.667162	1.46608
3263	1.42433e+09	15	7	46	390	329	40.1851	3.27424	-11.3305	-1.64787	1.66111	0	0	0	1	0.771792	5.04821	12.5715	0.667162	1.46608
3264	1.42433e+09	15	7	46	470	329	40.3089	3.268	-11.4541	-1.64635	1.64861	-0.0153468	0	0	1	0.795021	5.01495	12.5126	0.696164	1.61443
3265	1.42433e+09	15	7	46	591	329	40.4912	3.24845	-11.6354	-1.64629	1.55833	0.0306937	0	0	1	0.795021	5.01495	12.7518	0.696164	1.61443
3266	1.42433e+09	15	7	46	671	329	40.6008	3.24144	-11.7447	-1.64424	1.43056	0	0	0	1	0.795021	5.01495	12.7518	0.723611	1.68424
3267	1.42433e+09	15	7	46	792	329	40.7471	3.22852	-11.8905	-1.63338	1.43056	0	0	0	1	0.795021	5.01495	12.7518	0.723611	1.68424
3268	1.42433e+09	15	7	46	873	329	40.8269	3.22295	-11.97	-1.62901	1.11944	0.0306937	0.0740741	0	1	0.795021	5.01495	12.7518	0.733965	1.61443
3269	1.42433e+09	15	7	46	993	329	40.9297	3.2064	-12.0715	-1.62761	1.11944	0.0306937	1	-0.0740741	1	0.795021	5.01495	12.7518	0.744902	1.66679
3270	1.42433e+09	15	7	47	74	330	40.9864	3.21374	-12.1277	-1.6196	0.873611	0.0460405	1	0	1	0.795021	5.01495	12.7518	0.744902	1.66679
3271	1.42433e+09	15	7	47	195	330	41.0726	3.21236	-12.214	-1.61738	0.873611	0.0460405	1	0	1	0.795021	5.01495	12.7518	0.76442	1.59698
3272	1.42433e+09	15	7	47	467	330	41.2581	3.19805	-12.3989	-1.60859	0.754167	0.0153468	1	0	1	0.795021	5.01495	12.7518	0.753518	1.64934
3273	1.42433e+09	15	7	47	507	330	41.2872	3.19698	-12.428	-1.60715	0.723611	0.0358093	1	-0.037037	1	0.796333	5.03642	12.8498	0.753634	1.64934
3274	1.42433e+09	15	7	47	628	330	41.3923	3.19623	-12.5331	-1.60212	0.723611	0.0358093	1	-0.037037	1	0.796333	5.03642	12.8498	0.753634	1.64934
3275	1.42433e+09	15	7	47	708	330	41.4667	3.19421	-12.6074	-1.59815	0.861111	0.0306937	1	-0.0740741	1	0.796333	5.03642	12.9512	0.767288	1.63625
3276	1.42433e+09	15	7	47	829	330	41.5896	3.19114	-12.7303	-1.59355	0.861111	0.0306937	1	-0.148148	1	0.796333	5.03642	13.1002	0.767288	1.63625
3277	1.42433e+09	15	7	47	909	330	41.6832	3.17902	-12.8231	-1.59102	0.963889	0.0613874	1	-0.148148	1	0.796333	5.03642	13.2982	0.766308	1.62752
3278	1.42433e+09	15	7	48	30	331	41.8278	3.17772	-12.9677	-1.57515	1.15833	0.112543	1	-0.148148	1	0.791396	5.0886	13.3045	0.766308	1.62752
3279	1.42433e+09	15	7	48	110	331	41.9291	3.18226	-13.0689	-1.56147	1.15833	0.112543	1	-0.185185	1	0.791396	5.0886	13.2087	0.777098	1.55771
3280	1.42433e+09	15	7	48	232	331	42.0904	3.18239	-13.2302	-1.53914	1.30139	0.12789	0.925926	-0.148148	1	0.791396	5.0886	13.2087	0.765656	1.53589
3281	1.42433e+09	15	7	48	312	331	42.2017	3.18706	-13.3414	-1.52422	1.37361	0.179046	0.037037	0	1	0.791396	5.0886	13.2087	0.765656	1.53589
3282	1.42433e+09	15	7	48	433	331	42.3659	3.1909	-13.5055	-1.51475	1.3875	0.189278	0	0	1	0.791396	5.0886	13.2087	0.704316	1.42244
3283	1.42433e+09	15	7	48	515	331	42.4697	3.19491	-13.6093	-1.51194	1.35278	0.0613874	0	0	1	0.791396	5.0886	13.2087	0.694842	1.48789
3284	1.42433e+09	15	7	48	635	331	42.6213	3.19508	-13.7608	-1.50787	1.35278	0.0613874	0	0	1	0.791396	5.0886	13.2087	0.685547	1.47917
3285	1.42433e+09	15	7	48	715	331	42.7041	3.20032	-13.8435	-1.50756	1.24861	0.066503	0	0	1	0.791396	5.0886	13.2087	0.685547	1.47917
3286	1.42433e+09	15	7	48	892	331	42.851	3.20207	-13.9904	-1.503	1.24861	0.066503	0.37037	0	1	0.791396	5.0886	13.2087	0.679609	1.54462
3287	1.42433e+09	15	7	48	933	331	42.8807	3.2041	-14.02	-1.50239	0.7375	0.0153468	1	-0.148148	1	0.81075	5.29938	13.1376	0.674129	1.54462
3288	1.42433e+09	15	7	49	13	332	42.9341	3.19501	-14.0726	-1.50701	0.7375	0.0153468	1	-0.148148	1	0.81075	5.29938	13.1413	0.674129	1.54462
3289	1.42433e+09	15	7	49	134	332	43.0136	3.19821	-14.1521	-1.50198	0.7375	0.0153468	1	-0.111111	1	0.81075	5.29938	12.9609	0.640383	1.31336
3290	1.42433e+09	15	7	49	214	332	43.067	3.19492	-14.2054	-1.49883	0.659722	0.0460405	1	-0.222222	1	0.81075	5.29938	12.9751	0.640383	1.31336
3291	1.42433e+09	15	7	49	335	332	43.1435	3.19726	-14.2819	-1.48955	0.659722	0.0460405	1	-0.185185	1	0.81075	5.29938	12.9751	0.634139	1.46608
3292	1.42433e+09	15	7	49	415	332	43.1942	3.19243	-14.3323	-1.48584	0.6375	0.0971966	1	-0.222222	1	0.81075	5.29938	12.9855	0.623973	1.53153
3293	1.42433e+09	15	7	49	536	332	43.2819	3.20069	-14.4196	-1.47019	0.641667	0.0818498	1	-0.185185	1	0.831271	5.76504	12.9984	0.623973	1.53153
3294	1.42433e+09	15	7	49	617	332	43.3437	3.20415	-14.4814	-1.46036	0.641667	0.0818498	1	-0.222222	1	0.831271	5.76504	12.96	0.622708	1.5228
3295	1.42433e+09	15	7	49	737	332	43.4561	3.21843	-14.5928	-1.43195	0.744444	0.143237	1	-0.407407	1	0.831271	5.76504	12.9471	0.622708	1.5228
3296	1.42433e+09	15	7	49	818	332	43.5372	3.23105	-14.673	-1.40651	0.744444	0.143237	0.888889	-0.925926	1	0.831271	5.76504	12.9471	0.596566	1.40935
3297	1.42433e+09	15	7	49	939	332	43.6682	3.26091	-14.8004	-1.3407	0.981944	0.281359	0.518519	-1	1	0.831271	5.76504	12.9471	0.596566	1.40935
3298	1.42433e+09	15	7	50	20	333	43.7548	3.28374	-14.884	-1.28693	1.06667	0.634336	0.37037	-1	1	0.831271	5.76504	12.9471	0.567098	1.45735
3299	1.42433e+09	15	7	50	140	333	43.877	3.3163	-15.0018	-1.20377	1.06667	0.634336	0.185185	-1	1	0.831271	5.76504	12.9471	0.489748	1.36572
3300	1.42433e+09	15	7	50	221	333	43.9525	3.34123	-15.0731	-1.14391	1.06389	0.685492	0.185185	-1	1	0.831271	5.76504	12.9471	0.489748	1.36572
3301	1.42433e+09	15	7	50	436	333	44.1254	3.41854	-15.2277	-0.954258	1.06389	0.685492	0.222222	-1	1	0.831271	5.76504	12.9471	0.450269	1.59261
3302	1.42433e+09	15	7	50	477	333	44.1555	3.43687	-15.2516	-0.91167	0.9	0.869654	0.222222	-1	1	0.804062	6.51632	12.8847	0.42969	1.92859
3303	1.42433e+09	15	7	50	517	333	44.1839	3.4551	-15.2734	-0.868249	0.9	0.869654	0.111111	-1	1	0.804062	6.51632	12.8264	0.42969	1.92859
3304	1.42433e+09	15	7	50	638	333	44.2502	3.49176	-15.3287	-0.745128	0.9	0.869654	0.148148	-1	1	0.804062	6.51632	12.8264	0.42969	1.92859
3305	1.42433e+09	15	7	50	718	333	44.2978	3.52863	-15.3587	-0.655596	0.6375	1.11009	0.259259	-1	1	0.804062	6.51632	12.7345	0.430941	1.77587
3306	1.42433e+09	15	7	50	839	333	44.3454	3.56239	-15.3923	-0.528292	0.530556	1.12543	0.481481	-1	1	0.804062	6.51632	12.6308	0.430941	1.77587
3307	1.42433e+09	15	7	50	919	333	44.384	3.59682	-15.4097	-0.4383	0.504167	1.16124	0.740741	-1	1	0.804062	6.51632	12.6062	0.395229	1.79769
3308	1.42433e+09	15	7	51	40	334	44.4411	3.6503	-15.4297	-0.313681	0.473611	1.11009	1	-0.444444	1	0.820312	7.66009	12.4992	0.360947	1.82823
3309	1.42433e+09	15	7	51	120	334	44.4722	3.67561	-15.4478	-0.264405	0.473611	1.11009	1	-0.111111	1	0.820312	7.66009	12.2344	0.360947	1.82823
3310	1.42433e+09	15	7	51	242	334	44.5366	3.73851	-15.4614	-0.189769	0.473611	0.915695	1	-0.0740741	1	0.820312	7.66009	12.2344	0.338901	1.76278
3311	1.42433e+09	15	7	51	323	334	44.5834	3.78474	-15.4692	-0.158193	0.551389	0.475752	1	-0.037037	1	0.820312	7.66009	12.2344	0.338901	1.76278
3312	1.42433e+09	15	7	51	444	334	44.6591	3.85645	-15.4933	-0.141164	0.551389	0.475752	1	-0.148148	1	0.820312	7.66009	12.2344	0.325951	1.67552
3313	1.42433e+09	15	7	51	525	334	44.7186	3.91549	-15.5011	-0.128072	0.698611	0.189278	1	-0.0740741	1	0.820312	7.66009	12.2344	0.343166	1.64061
3314	1.42433e+09	15	7	51	646	334	44.8173	4.0134	-15.513	-0.118622	0.698611	0.189278	1	-0.111111	1	0.820312	7.66009	12.2344	0.343166	1.64061
3315	1.42433e+09	15	7	51	727	334	44.8871	4.07574	-15.5444	-0.137694	0.813889	0.0818498	1	-0.0740741	1	0.820312	7.66009	12.2344	0.351882	1.50971
3316	1.42433e+09	15	7	51	807	334	44.9641	4.15201	-15.5551	-0.140911	0.813889	0.0818498	1	-0.111111	1	0.820312	7.66009	12.2344	0.351882	1.50971
3317	1.42433e+09	15	7	51	981	334	45.1439	4.32255	-15.6121	-0.168816	0.938889	-0.0306937	1	-0.111111	1	0.820312	7.66009	12.2865	0.396917	1.64934
3318	1.42433e+09	15	7	52	21	335	45.1892	4.36723	-15.6197	-0.169671	1.0375	-0.0460405	1	-0.185185	1	0.815333	9.04566	12.2894	0.38802	1.30463
3319	1.42433e+09	15	7	52	142	335	45.3181	4.48577	-15.6703	-0.186139	1.0375	-0.0460405	1	-0.259259	1	0.815333	9.04566	12.2523	0.38802	1.30463
3320	1.42433e+09	15	7	52	223	335	45.415	4.58109	-15.6876	-0.176557	1.13611	0	1	-0.296296	1	0.815333	9.04566	12.2422	0.441845	1.57516
3321	1.42433e+09	15	7	52	312	335	45.519	4.68013	-15.7193	-0.164044	1.23194	0.158584	1	-0.259259	1	0.815333	9.04566	12.2422	0.441845	1.57516
3322	1.42433e+09	15	7	52	440	335	45.6755	4.83286	-15.7536	-0.140656	1.23194	0.158584	1	-0.259259	1	0.815333	9.04566	12.2422	0.501987	1.61007
3323	1.42433e+09	15	7	52	520	335	45.776	4.93096	-15.7754	-0.121174	1.26528	0.219971	1	-0.0740741	1	0.815333	9.04566	12.1689	0.536571	1.58389
3324	1.42433e+09	15	7	52	641	335	45.9299	5.07966	-15.8151	-0.0982968	1.26528	0.219971	1	-0.0740741	1	0.815333	9.04566	11.2067	0.536571	1.58389
3325	1.42433e+09	15	7	52	722	335	46.0376	5.18113	-15.8514	-0.0942381	1.31806	0.219971	1	-0.037037	1	0.815333	9.04566	11.4375	0.571448	1.55771
3326	1.42433e+09	15	7	52	842	335	46.197	5.33595	-15.8893	-0.0855736	1.31806	0.219971	1	0	1	0.815333	9.04566	11.4375	0.571448	1.55771
3327	1.42433e+09	15	7	52	923	335	46.3036	5.44094	-15.9078	-0.0821487	1.30556	0.143237	1	0	1	0.815333	9.04566	11.4375	0.642818	1.62752
3328	1.42433e+09	15	7	53	57	336	46.482	5.61042	-15.9634	-0.0924844	1.32639	0.0358093	0.851852	0	1	0.815333	9.04566	11.4375	0.682665	1.62316
3329	1.42433e+09	15	7	53	137	336	46.5971	5.71768	-16.0052	-0.0990078	1.32639	0.0358093	0.740741	0.0740741	1	0.815333	9.04566	11.4375	0.745382	1.63188
3330	1.42433e+09	15	7	53	218	336	46.71	5.82587	-16.0372	-0.100518	1.35278	0	0.555556	0.407407	1	0.815333	9.04566	11.4375	0.745382	1.63188
3331	1.42433e+09	15	7	53	339	336	46.8753	5.98802	-16.0695	-0.111811	1.35278	0	0.407407	0.444444	1	0.815333	9.04566	11.4375	0.788918	1.261
3332	1.42433e+09	15	7	53	419	336	46.982	6.09324	-16.0871	-0.125391	1.32222	-0.143237	0.296296	0.481481	1	0.815333	9.04566	11.9295	0.788918	1.261
3333	1.42433e+09	15	7	53	540	336	47.1363	6.24228	-16.1272	-0.142577	1.32222	-0.143237	0.259259	0.518519	1	0.79075	11.9326	12.108	0.81795	1.59698
3334	1.42433e+09	15	7	53	620	336	47.2335	6.3389	-16.1378	-0.14791	1.29722	-0.173931	0.222222	0.592593	1	0.79075	11.9326	11.711	0.876259	1.63188
3335	1.42433e+09	15	7	53	741	336	47.3687	6.47105	-16.1664	-0.173294	1.21528	-0.12789	0.259259	0.592593	1	0.79075	11.9326	11.9335	0.876259	1.63188
3336	1.42433e+09	15	7	53	821	336	47.4494	6.55021	-16.1821	-0.206988	1.21528	-0.12789	0.222222	0.592593	1	0.79075	11.9326	11.9335	0.928804	1.72351
3337	1.42433e+09	15	7	53	956	336	47.5736	6.66342	-16.2332	-0.282935	1.00694	-0.414365	0.222222	0.555556	1	0.79075	11.9326	11.9454	0.928804	1.72351
3338	1.42433e+09	15	7	54	37	337	47.6364	6.72455	-16.2475	-0.323903	0.873611	-0.588295	0.222222	0.62963	1	0.79075	11.9326	11.8764	0.898824	-1.29591
3339	1.42433e+09	15	7	54	117	337	47.6944	6.78066	-16.2622	-0.377409	0.873611	-0.588295	0.222222	0.555556	1	0.79075	11.9326	11.7218	0.898824	-1.29591
3340	1.42433e+09	15	7	54	238	337	47.7733	6.85358	-16.2924	-0.466967	0.818056	-0.598527	0.259259	0.703704	1	0.79075	11.9326	11.7218	0.850708	-1.28718
3341	1.42433e+09	15	7	54	318	337	47.8277	6.90161	-16.3179	-0.53371	0.6125	-0.823614	0.666667	0.703704	1	0.79075	11.9326	11.7218	0.785086	-1.30027
3342	1.42433e+09	15	7	54	439	337	47.8932	6.95565	-16.3549	-0.642216	0.6125	-0.823614	0.888889	0.888889	1	0.79075	11.9326	11.7218	0.785086	-1.30027
3343	1.42433e+09	15	7	54	519	337	47.934	6.99281	-16.3718	-0.70571	0.533333	-0.92081	1	0.740741	1	0.79075	11.9326	11.7218	0.71853	-1.33954
3344	1.42433e+09	15	7	54	640	337	48.0001	7.03994	-16.4181	-0.81975	0.533333	-0.92081	1	0.62963	1	0.79075	11.9326	11.7218	0.71853	-1.33954
3345	1.42433e+09	15	7	54	720	337	48.0479	7.07064	-16.4547	-0.896238	0.545833	-0.936157	1	0.592593	1	0.79075	11.9326	11.7218	0.635344	-1.28718
3346	1.42433e+09	15	7	54	965	337	48.2194	7.16314	-16.5991	-1.10704	0.633333	-0.900348	1	0.592593	1	0.79075	11.9326	11.7218	0.55831	-1.23046
3347	1.42433e+09	15	7	55	6	338	48.2513	7.17656	-16.6281	-1.1414	0.758333	-0.890117	1	0.481481	1	0.8025	13.6071	11.8348	0.421777	-1.37445
3348	1.42433e+09	15	7	55	46	338	48.2863	7.19021	-16.6602	-1.1735	0.758333	-0.890117	1	0.444444	1	0.8025	13.6071	11.855	0.421777	-1.37445
3349	1.42433e+09	15	7	55	126	338	48.3512	7.22123	-16.7173	-1.21895	0.758333	-0.890117	1	0.481481	1	0.8025	13.6071	11.867	0.421777	-1.37445
3350	1.42433e+09	15	7	55	257	338	48.4822	7.25935	-16.8426	-1.30845	0.920833	-0.731533	1	0.481481	1	0.8025	13.6071	11.7806	0.368344	-1.32645
3351	1.42433e+09	15	7	55	338	338	48.5689	7.27879	-16.9271	-1.36076	0.959722	-0.71107	1	0.444444	1	0.8025	13.6071	11.6522	0.368344	-1.32645
3352	1.42433e+09	15	7	55	418	338	48.6472	7.30044	-17.0023	-1.40493	1.0625	-0.649683	1	0.444444	1	0.8025	13.6071	11.6981	0.304623	-1.90241
3353	1.42433e+09	15	7	55	539	338	48.7835	7.31701	-17.1376	-1.47454	1.0625	-0.649683	1	0.481481	1	0.8025	13.6071	11.5876	0.304623	-1.90241
3354	1.42433e+09	15	7	55	619	338	48.8708	7.33634	-17.2227	-1.50504	1.11528	-0.588295	1	0.333333	1	0.8025	13.6071	11.7199	0.305817	-1.94604
3355	1.42433e+09	15	7	55	711	338	48.9787	7.34064	-17.3306	-1.54108	1.15417	-0.537139	1	0.0740741	1	0.8025	13.6071	11.7993	0.305817	-1.94604
3356	1.42433e+09	15	7	55	832	338	49.1154	7.35168	-17.4669	-1.5466	1.15417	-0.537139	1	-0.62963	1	0.8025	13.6071	11.7993	0.310368	-1.88059
3357	1.42433e+09	15	7	55	913	338	49.207	7.35886	-17.5582	-1.53233	1.1625	0.066503	1	-0.777778	1	0.8025	13.6071	11.7993	0.332305	-2.11621
3358	1.42433e+09	15	7	56	34	339	49.3475	7.37098	-17.6981	-1.49651	1.1625	0.066503	1	-0.703704	1	0.8025	13.6071	11.7993	0.332305	-2.11621
3359	1.42433e+09	15	7	56	114	339	49.4434	7.39145	-17.7918	-1.46482	1.18333	0.143237	1	0	1	0.8025	13.6071	11.7993	0.379857	-1.68424
3360	1.42433e+09	15	7	56	235	339	49.5835	7.4201	-17.929	-1.43238	1.18333	0.143237	1	0.444444	1	0.8025	13.6071	11.7993	0.425071	-1.85441
3361	1.42433e+09	15	7	56	316	339	49.6759	7.43259	-18.0205	-1.43836	1.16667	0.266012	1	0.407407	1	0.8025	13.6071	11.7993	0.425071	-1.85441
3362	1.42433e+09	15	7	56	470	339	49.8535	7.45082	-18.1972	-1.47015	1.14167	-0.112543	1	0.407407	1	0.8025	13.6071	11.8126	0.475336	-1.87187
3363	1.42433e+09	15	7	56	511	339	49.901	7.46652	-18.2421	-1.47195	1.18889	-0.255781	1	0.185185	1	0.797896	13.2544	11.7209	0.486053	-1.72788
3364	1.42433e+09	15	7	56	631	339	50.0443	7.49361	-18.3827	-1.47937	1.21111	-0.173931	1	0.333333	1	0.797896	13.2544	11.6416	0.486053	-1.72788
3365	1.42433e+09	15	7	56	712	339	50.1387	7.52641	-18.4713	-1.47879	1.21111	-0.173931	1	0.111111	1	0.797896	13.2544	11.7032	0.527065	-1.90677
3366	1.42433e+09	15	7	56	835	339	50.2916	7.55146	-18.6221	-1.49501	1.21111	-0.143237	1	0.222222	1	0.797896	13.2544	11.7032	0.527065	-1.90677
3367	1.42433e+09	15	7	56	915	339	50.3941	7.55799	-18.7244	-1.51286	1.23194	-0.189278	1	0.259259	1	0.797896	13.2544	11.7667	0.611563	-1.77151
3368	1.42433e+09	15	7	57	36	340	50.557	7.58784	-18.8846	-1.53212	1.23194	-0.189278	1	0.222222	1	0.788729	12.7828	11.7595	0.611563	-1.77151
3369	1.42433e+09	15	7	57	116	340	50.6715	7.59805	-18.9986	-1.5496	1.32222	-0.235318	1	0.296296	1	0.788729	12.7828	11.628	0.627873	-1.74533
3370	1.42433e+09	15	7	57	237	340	50.8443	7.59958	-19.1714	-1.58032	1.37778	-0.255781	1	0.259259	1	0.788729	12.7828	11.628	0.648616	-1.71915
3371	1.42433e+09	15	7	57	318	340	50.9637	7.59447	-19.2907	-1.60313	1.38611	-0.255781	1	0.333333	1	0.788729	12.7828	11.628	0.656787	-1.62316
3372	1.42433e+09	15	7	57	438	340	51.1432	7.58431	-19.4699	-1.63306	1.45972	-0.271127	1	0.185185	1	0.788729	12.7828	11.628	0.636177	-1.66679
3373	1.42433e+09	15	7	57	639	340	51.4658	7.54505	-19.7901	-1.67742	1.45972	-0.271127	1	0.148148	1	0.788729	12.7828	11.628	0.636177	-1.66679
3374	1.42433e+09	15	7	57	679	340	51.5262	7.53808	-19.85	-1.68752	1.49861	-0.250665	1	0.851852	1	0.788729	12.7828	11.628	0.597801	-1.62752
3375	1.42433e+09	15	7	57	720	340	51.5866	7.53035	-19.91	-1.70184	1.49861	-0.250665	1	0.851852	1	0.788729	12.7828	11.628	0.597801	-1.62752
3376	1.42433e+09	15	7	57	841	340	51.7822	7.49438	-20.1022	-1.75764	1.49861	-0.250665	0.851852	1	1	0.788729	12.7828	11.628	0.597801	-1.62752
3377	1.42433e+09	15	7	57	921	340	51.899	7.46331	-20.2149	-1.79932	1.48611	-0.460405	0.555556	1	1	0.788729	12.7828	11.6696	0.567751	-1.98531
3378	1.42433e+09	15	7	58	42	341	52.0658	7.40369	-20.3706	-1.87776	1.48611	-0.460405	0.518519	1	1	0.806625	11.691	11.3762	0.567751	-1.98531
3379	1.42433e+09	15	7	58	122	341	52.1672	7.37473	-20.4677	-1.92851	1.36528	-0.588295	0.333333	1	1	0.806625	11.691	11.9547	0.638251	-2.2602
3380	1.42433e+09	15	7	58	243	341	52.3048	7.31623	-20.5924	-2.03131	1.22361	-0.731533	0.407407	1	1	0.806625	11.691	12.0375	0.730681	-2.32129
3381	1.42433e+09	15	7	58	325	341	52.3917	7.27252	-20.6674	-2.11422	1.17083	-0.823614	0.296296	1	1	0.806625	11.691	12.0375	0.747858	-2.35619
3382	1.42433e+09	15	7	58	446	341	52.5156	7.19681	-20.7655	-2.25065	1.09028	-0.997545	0.259259	1	1	0.806625	11.691	12.0732	0.824783	-2.35619
3383	1.42433e+09	15	7	58	526	341	52.5915	7.13909	-20.8148	-2.35151	1.09028	-0.997545	0.259259	1	1	0.826042	10.5087	12.0797	0.824783	-2.35619
3384	1.42433e+09	15	7	58	647	341	52.6955	7.05836	-20.8804	-2.50897	0.938889	-1.17659	0.666667	1	1	0.826042	10.5087	12.1525	0.897388	-2.35619
3385	1.42433e+09	15	7	58	727	341	52.7563	7.00694	-20.9127	-2.61344	0.779167	-1.31471	0.777778	1	1	0.826042	10.5087	12.1525	0.938649	-2.2122
3386	1.42433e+09	15	7	58	812	341	52.8177	6.95335	-20.9429	-2.71775	0.779167	-1.31471	0.962963	1	1	0.826042	10.5087	12.1525	0.938649	-2.2122
3387	1.42433e+09	15	7	58	932	341	52.9047	6.87229	-20.9743	-2.85317	0.718056	-1.25333	1	0.851852	1	0.826042	10.5087	12.1525	0.936284	-2.05949
3388	1.42433e+09	15	7	59	13	342	52.9632	6.8153	-20.9876	-2.93736	0.718056	-1.25333	1	0.666667	1	0.826042	10.5087	12.1525	0.936284	-2.05949
3389	1.42433e+09	15	7	59	134	342	53.0462	6.73423	-21.0056	-3.0315	0.727778	-1.06405	1	0.481481	1	0.826042	10.5087	12.1525	0.886945	-1.69733
3390	1.42433e+09	15	7	59	214	342	53.1121	6.66853	-21.01	-3.09221	0.75	-0.951504	1	0.222222	1	0.826042	10.5087	12.1525	0.851598	-1.67115
3391	1.42433e+09	15	7	59	437	342	53.2962	6.48469	-21.0199	3.07304	0.75	-0.951504	1	0.222222	1	0.826042	10.5087	12.1525	0.851598	-1.67115
3392	1.42433e+09	15	7	59	477	342	53.3343	6.44676	-21.0166	3.05272	0.904167	-0.598527	1	0.296296	1	0.81125	9.58283	12.1214	0.794731	-1.58825
3393	1.42433e+09	15	7	59	517	342	53.3683	6.41351	-21.0238	3.05044	0.904167	-0.598527	1	0.296296	1	0.81125	9.58283	12.1214	0.794731	-1.58825
3394	1.42433e+09	15	7	59	642	342	53.4995	6.28304	-21.0099	3.0009	0.904167	-0.598527	1	0.259259	1	0.81125	9.58283	12.1394	0.794731	-1.58825
3395	1.42433e+09	15	7	59	722	342	53.5859	6.19662	-21.0104	2.98948	1.09306	-0.414365	1	0.111111	1	0.81125	9.58283	12.1413	0.791748	-1.50535
3396	1.42433e+09	15	7	59	843	342	53.73	6.05464	-20.9858	2.95792	1.09306	-0.414365	1	0.111111	1	0.81125	9.58283	12.0541	0.791748	-1.50535
3397	1.42433e+09	15	7	59	927	342	53.8312	5.95348	-20.9875	2.95972	1.15278	-0.317168	1	0.0740741	1	0.81125	9.58283	12.1483	0.753256	-1.44426
3398	1.42433e+09	15	8	0	7	343	53.9351	5.85139	-20.9681	2.95157	1.15278	-0.317168	1	0.0740741	1	0.789813	8.81512	12.1442	0.729988	-1.48789
3399	1.42433e+09	15	8	0	130	343	54.0939	5.69279	-20.9595	2.96072	1.26944	-0.143237	1	0.037037	1	0.789813	8.81512	12.2719	0.729988	-1.48789
3400	1.42433e+09	15	8	0	211	343	54.2053	5.58144	-20.9627	2.9765	1.33472	-0.066503	1	0	1	0.789813	8.81512	12.3574	0.695311	-1.49226
3401	1.42433e+09	15	8	0	332	343	54.3659	5.42087	-20.9601	2.99104	1.33472	-0.066503	1	0.037037	1	0.789813	8.81512	12.3574	0.695311	-1.49226
3402	1.42433e+09	15	8	0	412	343	54.477	5.31109	-20.9432	2.98779	1.37778	-0.0306937	1	0.111111	1	0.789813	8.81512	12.3574	0.69067	-1.57952
3403	1.42433e+09	15	8	0	533	343	54.6415	5.14674	-20.9369	2.99525	1.38194	-0.0460405	1	0	1	0.789813	8.81512	12.3574	0.69067	-1.57952
3404	1.42433e+09	15	8	0	613	343	54.7529	5.03541	-20.9319	3.0032	1.36528	-0.0460405	1	0.111111	1	0.789813	8.81512	12.3574	0.747036	-1.85441
3405	1.42433e+09	15	8	0	734	343	54.9199	4.86858	-20.9251	3.00963	1.36528	-0.0460405	1	0	1	0.789813	8.81512	12.3574	0.732922	-1.53153
3406	1.42433e+09	15	8	0	814	343	55.0366	4.75213	-20.9179	3.01237	1.39028	-0.0460405	1	0.111111	1	0.789813	8.81512	12.3574	0.732922	-1.53153
3407	1.42433e+09	15	8	0	944	343	55.2253	4.56377	-20.9062	3.01806	1.42639	-0.0153468	1	0.037037	1	0.789813	8.81512	12.381	0.716624	-1.53153
3408	1.42433e+09	15	8	1	24	344	55.3413	4.44848	-20.8931	3.01756	1.42639	-0.0153468	1	0.037037	1	0.801292	7.95537	12.5039	0.716624	-1.53153
3409	1.42433e+09	15	8	1	145	344	55.5211	4.26993	-20.8719	3.01343	1.44306	-0.0153468	1	0.037037	1	0.801292	7.95537	12.3829	0.708302	-1.47917
3410	1.42433e+09	15	8	1	225	344	55.6458	4.14536	-20.8675	3.01406	1.51667	-0.0613874	1	0.111111	1	0.801292	7.95537	12.2452	0.673942	-1.4748
3411	1.42433e+09	15	8	1	316	344	55.7859	4.00573	-20.8559	3.00597	1.51667	-0.0613874	1	0.0740741	1	0.801292	7.95537	12.2452	0.673942	-1.4748
3412	1.42433e+09	15	8	1	437	344	55.9744	3.81827	-20.8364	2.99957	1.5375	-0.138122	1	0.0740741	1	0.801292	7.95537	12.3377	0.667391	-1.4748
3413	1.42433e+09	15	8	1	517	344	56.1024	3.69115	-20.8212	2.99561	1.5375	-0.138122	1	0.407407	1	0.774833	7.22377	12.5244	0.667391	-1.4748
3414	1.42433e+09	15	8	1	638	344	56.3003	3.49587	-20.7891	2.97869	1.61111	-0.0613874	1	0.851852	1	0.774833	7.22377	12.4627	0.63801	-1.61443
3415	1.42433e+09	15	8	1	718	344	56.4305	3.36589	-20.7817	2.96509	1.61111	-0.0613874	0.703704	1	1	0.774833	7.22377	12.3563	0.631038	-1.51844
3416	1.42433e+09	15	8	1	839	344	56.6178	3.18193	-20.7464	2.92641	1.59722	-0.173931	0.666667	1	1	0.774833	7.22377	12.3563	0.620234	-1.50971
3417	1.42433e+09	15	8	1	920	344	56.7322	3.07126	-20.7172	2.89725	1.5625	-0.332515	0.62963	1	1	0.774833	7.22377	12.3563	0.596639	-1.49662
3418	1.42433e+09	15	8	2	32	345	56.8897	2.91739	-20.6836	2.85175	1.40833	-0.460405	0.518519	1	1	0.774833	7.22377	12.3563	0.575249	-1.78896
3419	1.42433e+09	15	8	2	112	345	57.0054	2.80619	-20.6519	2.80086	1.40833	-0.460405	0.592593	1	1	0.774833	7.22377	12.3563	0.575249	-1.78896
3420	1.42433e+09	15	8	2	233	345	57.154	2.66176	-20.6167	2.72229	1.40833	-0.460405	0.592593	1	1	0.774833	7.22377	12.3563	0.575249	-1.78896
3421	1.42433e+09	15	8	2	313	345	57.2444	2.5759	-20.5884	2.65923	1.29583	-0.71107	0.555556	1	1	0.774833	7.22377	12.3563	0.647976	-2.08567
3422	1.42433e+09	15	8	2	439	345	57.375	2.46013	-20.528	2.54124	1.12778	-0.890117	0.518519	1	1	0.774833	7.22377	12.3199	0.721978	-2.18166
3423	1.42433e+09	15	8	2	520	345	57.4517	2.39872	-20.4821	2.45394	1.12778	-0.890117	0.666667	1	1	0.771479	6.56095	12.1756	0.81867	-2.24711
3424	1.42433e+09	15	8	2	641	345	57.5582	2.31705	-20.4137	2.32728	0.986111	-1.03335	1	0.518519	1	0.771479	6.56095	12.0943	0.81867	-2.24711
3425	1.42433e+09	15	8	2	721	345	57.6264	2.26635	-20.3681	2.27376	0.8875	-1.11009	1	0.0740741	1	0.771479	6.56095	12.0213	0.866309	-2.27765
3426	1.42433e+09	15	8	2	842	345	57.7313	2.20204	-20.2853	2.20449	0.8875	-1.11009	1	0	1	0.771479	6.56095	12.0213	0.866309	-2.27765
3427	1.42433e+09	15	8	2	922	345	57.7935	2.15792	-20.2413	2.18091	0.873611	-0.557602	1	0	1	0.771479	6.56095	12.0412	0.924257	-2.22529
3428	1.42433e+09	15	8	3	43	346	57.9061	2.09607	-20.1473	2.13839	0.873611	-0.557602	1	0	1	0.784396	5.97119	11.9951	0.982786	-2.15112
3429	1.42433e+09	15	8	3	123	346	57.986	2.05329	-20.0798	2.11983	0.926389	-0.363209	1	0	1	0.784396	5.97119	12.2131	0.982786	-2.15112
3430	1.42433e+09	15	8	3	244	346	58.1148	1.9781	-19.9753	2.11416	0.926389	-0.363209	1	0	1	0.784396	5.97119	12.2131	1.02361	1.30463
3431	1.42433e+09	15	8	3	325	346	58.2075	1.92887	-19.8967	2.11061	1.025	-0.225087	1	-0.592593	1	0.784396	5.97119	12.2131	1.02361	1.30463
3432	1.42433e+09	15	8	3	445	346	58.3531	1.84303	-19.7791	2.12551	1.15	-0.0818498	1	-0.851852	1	0.784396	5.97119	12.2131	0.990979	1.44862
3433	1.42433e+09	15	8	3	526	346	58.4516	1.78396	-19.7002	2.15045	1.15	-0.0818498	1	-0.962963	1	0.784396	5.97119	12.2131	0.97942	1.67115
3434	1.42433e+09	15	8	3	609	346	58.5547	1.7259	-19.6151	2.17891	1.24861	0.281359	0.851852	-1	1	0.784396	5.97119	12.2131	0.97942	1.67115
3435	1.42433e+09	15	8	3	730	346	58.7084	1.62427	-19.4998	2.24768	1.24861	0.281359	0.777778	-1	1	0.784396	5.97119	12.2131	0.992448	1.84569
3436	1.42433e+09	15	8	3	810	346	58.8052	1.56127	-19.4262	2.2968	1.24444	0.429711	0.777778	-1	1	0.784396	5.97119	12.2131	0.99838	1.8326
3437	1.42433e+09	15	8	3	931	346	58.9447	1.45394	-19.3371	2.40378	1.24444	0.429711	0.703704	-1	1	0.784396	5.97119	12.2131	1.01442	1.94604
3438	1.42433e+09	15	8	4	12	347	59.0245	1.39359	-19.285	2.47742	1.15833	0.716186	0.740741	-1	1	0.747896	5.38233	12.343	1.01442	1.94604
3439	1.42433e+09	15	8	4	132	347	59.1284	1.30499	-19.2306	2.60738	1.00417	0.905463	0.666667	-1	1	0.747896	5.38233	12.5712	1.04124	2.02895
3440	1.42433e+09	15	8	4	215	347	59.1937	1.24486	-19.2051	2.7028	0.813889	1.09474	0.703704	-1	1	0.747896	5.38233	12.8466	1.04808	2.01586
3441	1.42433e+09	15	8	4	336	347	59.2763	1.16678	-19.1783	2.82971	0.813889	1.09474	0.703704	-1	1	0.747896	5.38233	12.9701	1.04808	2.01586
3442	1.42433e+09	15	8	4	420	347	59.3333	1.11148	-19.1644	2.92855	0.715278	1.14078	0.592593	-1	1	0.747896	5.38233	13.0184	1.04006	1.98095
3443	1.42433e+09	15	8	4	515	347	59.3957	1.04962	-19.156	3.04691	0.715278	1.14078	0.592593	-1	1	0.708354	4.86399	12.4287	1.04006	1.98095
3444	1.42433e+09	15	8	4	636	347	59.4628	0.982887	-19.1494	-3.08903	0.647222	1.26867	0.592593	-1	1	0.708354	4.86399	13.0663	1.01144	1.81951
3445	1.42433e+09	15	8	4	717	347	59.5158	0.930342	-19.1561	-2.9787	0.65	1.35052	0.62963	-1	1	0.708354	4.86399	13.0663	0.962304	1.70606
3446	1.42433e+09	15	8	4	838	347	59.583	0.866179	-19.1762	-2.81937	0.65	1.35052	0.62963	-1	1	0.708354	4.86399	13.0663	0.962304	1.70606
3447	1.42433e+09	15	8	4	918	347	59.6373	0.816128	-19.1973	-2.7093	0.672222	1.36075	0.777778	-1	1	0.708354	4.86399	13.0663	0.871489	1.62316
3448	1.42433e+09	15	8	5	39	348	59.7216	0.743731	-19.2404	-2.54362	0.672222	1.36075	0.740741	-1	1	0.708354	4.86399	13.0663	0.871489	1.62316
3449	1.42433e+09	15	8	5	123	348	59.7703	0.701645	-19.2649	-2.43899	0.698611	1.39656	0.814815	-1	1	0.708354	4.86399	13.0663	0.803236	1.54898
3450	1.42433e+09	15	8	5	244	348	59.8606	0.639053	-19.3301	-2.27675	0.698611	1.39656	0.777778	-0.888889	1	0.708354	4.86399	13.0663	0.701467	1.44862
3451	1.42433e+09	15	8	5	325	348	59.9114	0.609109	-19.3711	-2.18334	0.744444	1.35052	0.740741	-0.814815	1	0.708354	4.86399	13.0663	0.701467	1.44862
3452	1.42433e+09	15	8	5	445	348	60.0115	0.5592	-19.4579	-2.04211	0.809722	1.23286	0.814815	-0.851852	1	0.708354	4.86399	13.4351	0.627067	1.38317
3453	1.42433e+09	15	8	5	526	348	60.0728	0.539036	-19.5158	-1.95275	0.809722	1.23286	1	-0.62963	1	0.707083	4.30521	13.313	0.557765	1.36572
3454	1.42433e+09	15	8	5	647	348	60.1791	0.50655	-19.6169	-1.84195	0.852778	1.07428	1	-0.444444	1	0.707083	4.30521	13.3228	0.505259	1.3919
3455	1.42433e+09	15	8	5	727	348	60.2521	0.490086	-19.688	-1.78217	0.852778	1.07428	1	-0.37037	1	0.707083	4.30521	13.3188	0.437559	1.47917
3456	1.42433e+09	15	8	5	807	348	60.3177	0.47931	-19.7527	-1.7378	0.8875	0.854307	1	-0.259259	1	0.707083	4.30521	13.3188	0.437559	1.47917
3457	1.42433e+09	15	8	5	928	348	60.4318	0.465198	-19.866	-1.67191	0.8875	0.854307	1	-0.296296	1	0.707083	4.30521	13.3188	0.379539	1.68424
3458	1.42433e+09	15	8	6	8	349	60.5109	0.452019	-19.944	-1.63666	0.943056	0.557602	1	-0.407407	1	0.707625	3.76947	13.3852	0.379539	1.68424
3459	1.42433e+09	15	8	6	129	349	60.6345	0.447868	-20.0675	-1.58526	1.01111	0.429711	1	-0.259259	1	0.707625	3.76947	13.5673	0.368914	1.60134
3460	1.42433e+09	15	8	6	210	349	60.7162	0.433911	-20.148	-1.56698	1.01111	0.429711	1	-0.333333	1	0.707625	3.76947	13.6306	0.357412	1.64934
3461	1.42433e+09	15	8	6	331	349	60.8533	0.437934	-20.2851	-1.52641	1.08472	0.383671	1	-0.296296	1	0.707625	3.76947	13.6306	0.357412	1.64934
3462	1.42433e+09	15	8	6	411	349	60.9465	0.417515	-20.376	-1.51882	1.18889	0.317168	1	-0.037037	1	0.707625	3.76947	13.6306	0.363331	1.62752
3463	1.42433e+09	15	8	6	532	349	61.084	0.395917	-20.5118	-1.51094	1.20972	0.271127	1	-0.037037	1	0.707625	3.76947	13.6306	0.363331	1.62752
3464	1.42433e+09	15	8	6	612	349	61.1894	0.402975	-20.617	-1.50117	1.25694	0.189278	1	-0.0740741	1	0.707625	3.76947	13.6306	0.36068	1.57516
3465	1.42433e+09	15	8	6	738	349	61.3491	0.381417	-20.7752	-1.5054	1.25694	0.189278	1	-0.037037	1	0.707625	3.76947	13.6306	0.36068	1.57516
3466	1.42433e+09	15	8	6	819	349	61.4507	0.345251	-20.8702	-1.51859	1.32222	0.0818498	1	-0.037037	1	0.707625	3.76947	13.6306	0.375265	1.44426
3467	1.42433e+09	15	8	6	947	349	61.6149	0.299435	-21.0278	-1.54111	1.32222	0.0818498	1	0	1	0.707625	3.76947	13.7231	0.388569	1.56207
3468	1.42433e+09	15	8	7	28	350	61.7286	0.302744	-21.1414	-1.54217	1.38194	0.0153468	1	0	1	0.758021	3.41343	13.7706	0.395991	1.56643
3469	1.42433e+09	15	8	7	108	350	61.8456	0.248693	-21.2452	-1.56359	1.41667	-0.0204625	1	0	1	0.758021	3.41343	13.8361	0.48938	1.59261
3470	1.42433e+09	15	8	7	228	350	62.0105	0.219957	-21.4076	-1.57333	1.42639	-0.0153468	1	0	1	0.758021	3.41343	13.8453	0.48938	1.59261
3471	1.42433e+09	15	8	7	309	350	62.1249	0.213541	-21.5219	-1.57336	1.41667	0.0204625	1	-0.0740741	1	0.758021	3.41343	13.7481	0.499513	1.51844
3472	1.42433e+09	15	8	7	430	350	62.2983	0.199395	-21.6946	-1.57971	1.41667	0.0204625	1	0	1	0.758021	3.41343	13.7397	0.536736	1.61879
3473	1.42433e+09	15	8	7	514	350	62.4208	0.184905	-21.8163	-1.58538	1.43056	-0.0306937	1	-0.037037	1	0.718437	3.19962	13.8389	0.536736	1.61879
3474	1.42433e+09	15	8	7	635	350	62.5959	0.163432	-21.9901	-1.59762	1.44722	-0.0306937	1	-0.111111	1	0.718437	3.19962	13.7396	0.570731	1.62752
3475	1.42433e+09	15	8	7	715	350	62.7144	0.147965	-22.1076	-1.60435	1.44722	-0.0306937	1	-0.037037	1	0.718437	3.19962	13.7396	0.570731	1.62752
3476	1.42433e+09	15	8	7	836	350	62.899	0.122285	-22.2904	-1.60962	1.47222	-0.0613874	1	-0.111111	1	0.718437	3.19962	13.7396	0.598171	1.56207
3477	1.42433e+09	15	8	7	917	350	63.0239	0.117902	-22.4152	-1.60392	1.54167	0.0613874	1	-0.037037	1	0.718437	3.19962	13.7396	0.640685	1.64934
3478	1.42433e+09	15	8	8	37	351	63.2118	0.108615	-22.6029	-1.5976	1.54167	0.0613874	1	-0.037037	1	0.718437	3.19962	13.7396	0.641878	1.64934
3479	1.42433e+09	15	8	8	118	351	63.3407	0.0983994	-22.7313	-1.59243	1.59861	0.0460405	1	-0.111111	1	0.718437	3.19962	13.7396	0.649706	1.56207
3480	1.42433e+09	15	8	8	239	351	63.5342	0.0954284	-22.9249	-1.57968	1.59861	0.0460405	1	-0.111111	1	0.718437	3.19962	13.7396	0.649706	1.56207
3481	1.42433e+09	15	8	8	323	351	63.6763	0.0910794	-23.0669	-1.57198	1.61111	0.0613874	1	-0.037037	1	0.718437	3.19962	13.7396	0.620397	1.40063
3482	1.42433e+09	15	8	8	451	351	63.8857	0.0877845	-23.2763	-1.56802	1.61111	0.0613874	1	-0.037037	1	0.718437	3.19962	13.7137	0.620397	1.40063
3483	1.42433e+09	15	8	8	532	351	64.0178	0.0808214	-23.4082	-1.56994	1.62361	0.0767342	1	-0.148148	1	0.742958	3.08883	13.6635	0.609106	1.53589
3484	1.42433e+09	15	8	8	612	351	64.152	0.0637888	-23.5413	-1.57432	1.66667	-0.0204625	1	-0.037037	1	0.742958	3.08883	13.4617	0.619248	1.53153
3485	1.42433e+09	15	8	8	733	351	64.3583	0.0396812	-23.7462	-1.57518	1.66667	-0.0204625	1	0	1	0.742958	3.08883	13.3836	0.619248	1.53153
3486	1.42433e+09	15	8	8	814	351	64.4903	0.0400308	-23.8782	-1.56765	1.68333	0.0818498	1	-0.111111	1	0.742958	3.08883	13.3607	0.590937	1.44862
3487	1.42433e+09	15	8	8	935	351	64.6866	0.0280117	-24.0741	-1.56434	1.68333	0.0818498	1	-0.148148	1	0.742958	3.08883	13.3607	0.590937	1.44862
3488	1.42433e+09	15	8	9	16	352	64.8173	0.0234051	-24.2047	-1.56064	1.675	0.0818498	1	-0.111111	1	0.771104	3.13503	13.3081	0.609598	1.53153
3489	1.42433e+09	15	8	9	137	352	65.0135	0.0266661	-24.4009	-1.54957	1.66667	0.0818498	1	-0.0740741	1	0.771104	3.13503	13.1399	0.624337	1.60134
3490	1.42433e+09	15	8	9	217	352	65.1356	0.0254669	-24.523	-1.54452	1.66667	0.0818498	1	-0.111111	1	0.771104	3.13503	13.1399	0.624337	1.60134
3491	1.42433e+09	15	8	9	338	352	65.3364	0.0179213	-24.7237	-1.54592	1.65	0.0818498	1	-0.0740741	1	0.771104	3.13503	13.1399	0.614601	1.58825
3492	1.42433e+09	15	8	9	419	352	65.4606	0.0194632	-24.8479	-1.54265	1.62778	0.0306937	1	-0.0740741	1	0.771104	3.13503	13.1399	0.617097	1.58389
3493	1.42433e+09	15	8	9	540	352	65.6506	0.0169247	-25.0378	-1.53851	1.62778	0.0306937	1	-0.037037	1	0.771104	3.13503	13.1399	0.617097	1.58389
3494	1.42433e+09	15	8	9	621	352	65.7842	0.0132562	-25.1714	-1.53332	1.60278	0.0306937	1	-0.037037	1	0.771104	3.13503	13.1399	0.619476	1.50535
3495	1.42433e+09	15	8	9	742	352	65.9744	0.0116016	-25.3616	-1.52801	1.60278	0.0306937	1	-0.111111	1	0.771104	3.13503	13.1399	0.619476	1.50535
3496	1.42433e+09	15	8	9	902	352	66.2422	-0.00727971	-25.6287	-1.52953	1.59306	0.066503	1	-0.037037	1	0.771104	3.13503	13.1399	0.623811	1.5708
3497	1.42433e+09	15	8	9	943	352	66.3077	-0.00445213	-25.6941	-1.5275	1.61528	0.0767342	1	-0.111111	1	0.742437	3.35484	12.9241	0.621614	1.49226
3498	1.42433e+09	15	8	10	23	353	66.4503	-0.00499332	-25.8368	-1.52883	1.61528	0.0767342	1	-0.148148	1	0.742437	3.35484	12.9241	0.621614	1.49226
3499	1.42433e+09	15	8	10	144	353	66.6475	-0.00441185	-26.034	-1.52843	1.64444	0.0306937	1	-0.0740741	1	0.742437	3.35484	12.9133	0.588812	1.48789
3500	1.42433e+09	15	8	10	225	353	66.7767	-0.00731046	-26.1631	-1.5243	1.64444	0.0306937	1	-0.111111	1	0.742437	3.35484	12.5756	0.590601	1.48789
3501	1.42433e+09	15	8	10	346	353	66.9797	0.00170847	-26.3659	-1.51774	1.63194	0.0767342	0.296296	0	1	0.742437	3.35484	12.5756	0.590601	1.48789
3502	1.42433e+09	15	8	10	427	353	67.1066	-0.000257702	-26.4928	-1.51544	1.63194	0.0767342	0.185185	0	1	0.742437	3.35484	12.6774	0.582729	1.56207
3503	1.42433e+09	15	8	10	507	353	67.236	-0.00825112	-26.622	-1.5168	1.63611	0.0306937	0.185185	0	1	0.74275	3.63759	12.7648	0.577756	1.47917
3504	1.42433e+09	15	8	10	635	353	67.4282	-0.00143299	-26.814	-1.51138	1.63611	0.0306937	0.111111	0	1	0.74275	3.63759	12.4959	0.577756	1.47917
3505	1.42433e+09	15	8	10	716	353	67.5527	-0.00175263	-26.9385	-1.51084	1.52083	0.0153468	0.555556	0	1	0.74275	3.63759	12.684	0.590036	1.56207
3506	1.42433e+09	15	8	10	836	353	67.7248	0.00851775	-27.1103	-1.50405	1.48056	0.0306937	0.666667	0	1	0.74275	3.63759	12.684	0.580414	1.47044
3507	1.42433e+09	15	8	10	917	353	67.8414	0.0100621	-27.2269	-1.50463	1.48056	0.0306937	1	0	1	0.74275	3.63759	12.684	0.580414	1.47044
3508	1.42433e+09	15	8	11	198	354	68.1965	0.0205519	-27.5818	-1.4949	1.37778	0	1	0	1	0.74275	3.63759	12.684	0.568519	1.54898
3509	1.42433e+09	15	8	11	238	354	68.2486	0.0216577	-27.634	-1.49329	1.25833	0.0306937	1	0	1	0.74275	3.63759	12.684	0.553837	1.45735
3510	1.42433e+09	15	8	11	359	354	68.3949	0.0339309	-27.7797	-1.48587	1.25833	0.0306937	1	0	1	0.74275	3.63759	12.684	0.553837	1.45735
3511	1.42433e+09	15	8	11	475	354	68.5346	0.0476506	-27.9188	-1.47944	1.21806	0.0460405	1	0	1	0.74275	3.63759	12.6979	0.540174	1.53589
3512	1.42433e+09	15	8	11	555	354	68.6312	0.0576106	-28.0148	-1.47969	1.28333	0	0.888889	0.333333	1	0.764625	3.94745	12.6708	0.540174	1.53589
3513	1.42433e+09	15	8	11	676	354	68.7918	0.0620715	-28.1754	-1.49629	1.28333	0	0.814815	0.481481	1	0.764625	3.94745	12.6541	0.517518	1.43553
3514	1.42433e+09	15	8	11	756	354	68.9002	0.0605802	-28.2838	-1.52573	1.28333	0	0.666667	0.592593	1	0.764625	3.94745	12.4503	0.517518	1.43553
3515	1.42433e+09	15	8	11	877	354	69.0591	0.0557855	-28.4425	-1.58561	1.35139	-0.158584	0.703704	0.666667	1	0.764625	3.94745	12.4503	0.462541	1.44862
3516	1.42433e+09	15	8	11	957	354	69.1673	0.0510872	-28.5507	-1.6284	1.36528	-0.496214	0.666667	0.666667	1	0.764625	3.94745	12.6524	0.484044	1.51407
3517	1.42433e+09	15	8	12	38	355	69.274	0.0280706	-28.6548	-1.68707	1.36528	-0.496214	0.666667	0.703704	1	0.758125	4.31064	12.722	0.484044	1.51407
3518	1.42433e+09	15	8	12	160	355	69.4235	0.00043532	-28.8018	-1.76428	1.29583	-0.618989	0.666667	0.740741	1	0.758125	4.31064	12.5665	0.531351	1.60134
3519	1.42433e+09	15	8	12	240	355	69.5206	-0.0242619	-28.8957	-1.82101	1.29583	-0.618989	0.62963	0.888889	1	0.758125	4.31064	12.5665	0.61627	1.72788
3520	1.42433e+09	15	8	12	361	355	69.6506	-0.0677724	-29.0182	-1.9199	1.17083	-0.700839	0.62963	1	1	0.758125	4.31064	12.5665	0.626872	1.81951
3521	1.42433e+09	15	8	12	446	355	69.7315	-0.100632	-29.0921	-1.99618	1.0375	-0.844076	0.592593	1	1	0.758125	4.31064	12.5665	0.695528	1.83696
3522	1.42433e+09	15	8	12	567	355	69.8319	-0.146799	-29.1813	-2.1083	1.0375	-0.844076	0.62963	1	1	0.758125	4.31064	12.5665	0.695528	1.83696
3523	1.42433e+09	15	8	12	647	355	69.8945	-0.178183	-29.2355	-2.18889	0.881944	-0.936157	0.666667	1	1	0.758125	4.31064	12.5665	0.833211	2.18166
3524	1.42433e+09	15	8	12	768	355	69.9794	-0.233008	-29.3002	-2.32688	0.881944	-0.936157	0.62963	1	1	0.758125	4.31064	12.5665	0.833211	2.18166
3525	1.42433e+09	15	8	12	869	355	70.0448	-0.269544	-29.3546	-2.43457	0.706944	-1.14078	0.888889	0.851852	1	0.758125	4.31064	12.5797	1.15578	1.93732
3526	1.42433e+09	15	8	12	950	355	70.0984	-0.312492	-29.3866	-2.52932	0.659722	-1.22263	1	0.814815	1	0.758125	4.31064	12.641	1.07107	-1.30027
3527	1.42433e+09	15	8	13	71	356	70.1709	-0.367286	-29.434	-2.6457	0.663889	-1.20728	1	0.740741	1	0.755333	4.65979	12.6973	1.07107	-1.30027
3528	1.42433e+09	15	8	13	151	356	70.2294	-0.420189	-29.459	-2.72643	0.684722	-1.08963	1	0.518519	1	0.755333	4.65979	12.6654	0.996251	-1.213
3529	1.42433e+09	15	8	13	272	356	70.3158	-0.499296	-29.4938	-2.81461	0.684722	-1.08963	1	0.444444	1	0.755333	4.65979	12.7666	0.996251	-1.213
3530	1.42433e+09	15	8	13	367	356	70.395	-0.575413	-29.5157	-2.88461	0.741667	-0.951504	1	0.333333	1	0.755333	4.65979	12.7666	0.897052	-1.13883
3531	1.42433e+09	15	8	13	448	356	70.4653	-0.643982	-29.5309	-2.94007	0.844444	-0.726417	1	0.333333	1	0.755333	4.65979	12.7927	0.784374	-1.12137
3532	1.42433e+09	15	8	13	568	356	70.5664	-0.742441	-29.5541	-2.99141	0.844444	-0.726417	1	0.111111	1	0.762917	4.92105	12.7008	0.784374	-1.12137
3533	1.42433e+09	15	8	13	649	356	70.6461	-0.821424	-29.5644	-3.02056	0.965278	-0.475752	1	0	1	0.762917	4.92105	12.6604	0.681718	-1.13446
3534	1.42433e+09	15	8	13	770	356	70.7616	-0.935148	-29.585	-3.03419	0.965278	-0.475752	1	0	1	0.762917	4.92105	12.6604	0.681718	-1.13446
3535	1.42433e+09	15	8	13	850	356	70.8542	-1.02731	-29.5939	-3.0509	1.07639	-0.250665	1	0	1	0.762917	4.92105	12.6604	0.593004	-1.38317
3536	1.42433e+09	15	8	13	960	356	70.9817	-1.15193	-29.6209	-3.05314	1.18333	-0.204625	1	0	1	0.762917	4.92105	12.6604	0.580963	-1.61879
3537	1.42433e+09	15	8	14	41	357	71.086	-1.25578	-29.6297	-3.05838	1.18333	-0.204625	1	0	1	0.762917	4.92105	12.6604	0.580963	-1.61879
3538	1.42433e+09	15	8	14	162	357	71.2413	-1.40981	-29.6496	-3.04831	1.29167	-0.0613874	1	0	1	0.762917	4.92105	12.6604	0.610691	-1.76715
3539	1.42433e+09	15	8	14	243	357	71.3508	-1.51882	-29.66	-3.04584	1.29167	-0.0613874	1	0	1	0.762917	4.92105	12.6604	0.610691	-1.76715
3540	1.42433e+09	15	8	14	363	357	71.511	-1.67679	-29.6866	-3.03339	1.36111	0.0306937	1	0	1	0.762917	4.92105	12.6604	0.634614	-1.7017
3541	1.42433e+09	15	8	14	444	357	71.6187	-1.782	-29.7096	-3.02527	1.36528	-0.0460405	1	0.296296	1	0.762917	4.92105	12.6868	0.683708	-1.92423
3542	1.42433e+09	15	8	14	564	357	71.7854	-1.94723	-29.7319	-3.01975	1.36528	-0.0460405	1	0	1	0.764938	5.09746	12.7047	0.683708	-1.92423
3543	1.42433e+09	15	8	14	651	357	71.9011	-2.06219	-29.7447	-3.02772	1.39861	-0.0460405	1	0.518519	1	0.764938	5.09746	12.427	0.763988	-1.7846
3544	1.42433e+09	15	8	14	772	357	72.066	-2.22602	-29.764	-3.05318	1.39861	-0.0460405	1	1	1	0.764938	5.09746	12.4944	0.763988	-1.7846
3545	1.42433e+09	15	8	14	853	357	72.1717	-2.33149	-29.7712	-3.08378	1.32639	-0.281359	0.740741	1	1	0.764938	5.09746	12.4944	0.782915	-1.71479
3546	1.42433e+09	15	8	14	973	357	72.3308	-2.49044	-29.7652	3.13451	1.3	-0.409249	0.666667	1	1	0.764938	5.09746	12.7519	0.803934	-1.85878
3547	1.42433e+09	15	8	15	54	358	72.4236	-2.58318	-29.7647	3.08761	1.3	-0.409249	0.62963	1	1	0.733604	5.19655	12.6791	0.803934	-1.85878
3548	1.42433e+09	15	8	15	174	358	72.5593	-2.71894	-29.7642	3.0034	1.20972	-0.649683	0.555556	1	1	0.733604	5.19655	12.6592	0.807467	-1.62752
3549	1.42433e+09	15	8	15	255	358	72.6413	-2.79977	-29.7503	2.93284	1.05833	-0.92081	0.592593	1	1	0.733604	5.19655	12.6592	0.798901	-1.71915
3550	1.42433e+09	15	8	15	375	358	72.7542	-2.90868	-29.7205	2.80968	1.05833	-0.92081	0.62963	1	1	0.733604	5.19655	12.6592	0.798901	-1.71915
3551	1.42433e+09	15	8	15	456	358	72.8251	-2.97473	-29.6949	2.72129	0.981944	-1.0487	0.62963	1	1	0.733604	5.19655	12.6592	0.774618	-1.79333
3552	1.42433e+09	15	8	15	577	358	72.9105	-3.05351	-29.6618	2.58325	0.981944	-1.0487	0.592593	1	1	0.733604	5.19655	12.6592	0.774618	-1.79333
3553	1.42433e+09	15	8	15	657	358	72.9671	-3.09926	-29.6286	2.47989	0.805556	-1.21752	0.62963	1	1	0.733604	5.19655	12.6592	0.732914	-1.79333
3554	1.42433e+09	15	8	15	778	358	73.0399	-3.15777	-29.5852	2.33303	0.693056	-1.28402	0.62963	1	1	0.733604	5.19655	12.6592	0.707188	-1.78896
3555	1.42433e+09	15	8	15	957	358	73.1416	-3.22995	-29.5136	2.10534	0.654167	-1.36587	0.666667	1	1	0.733604	5.19655	12.6498	0.6708	-1.7366
3556	1.42433e+09	15	8	16	78	359	73.2205	-3.26276	-29.4419	1.93683	0.654167	-1.39656	0.666667	1	1	0.720396	5.18674	12.5719	0.6708	-1.7366
3557	1.42433e+09	15	8	16	181	359	73.266	-3.29004	-29.4054	1.82734	0.654167	-1.39656	0.777778	1	1	0.720396	5.18674	12.5242	0.577692	-1.67115
3558	1.42433e+09	15	8	16	262	359	73.3201	-3.29979	-29.3522	1.7178	0.6625	-1.39656	1	1	1	0.720396	5.18674	12.5325	0.549235	-1.62316
3559	1.42433e+09	15	8	16	383	359	73.3634	-3.31602	-29.3121	1.60451	0.6625	-1.39656	1	0.703704	1	0.720396	5.18674	12.5325	0.549235	-1.62316
3560	1.42433e+09	15	8	16	463	359	73.4218	-3.31431	-29.2536	1.51287	0.693056	-1.28402	1	-0.111111	1	0.720396	5.18674	12.4725	0.495454	-1.64061
3561	1.42433e+09	15	8	16	584	359	73.4948	-3.30455	-29.1813	1.42866	0.754167	-0.936157	1	-0.814815	1	0.723021	5.04502	12.3317	0.495454	-1.64061
3562	1.42433e+09	15	8	16	665	359	73.5488	-3.29549	-29.1281	1.39573	0.775	-0.695723	1	-1	1	0.723021	5.04502	12.5102	0.445089	-1.56207
3563	1.42433e+09	15	8	16	759	359	73.624	-3.281	-29.0543	1.36991	0.775	-0.695723	0.925926	-1	1	0.723021	5.04502	12.5102	0.41884	-1.81514
3564	1.42433e+09	15	8	16	881	359	73.7092	-3.27233	-28.9696	1.38354	0.775	-0.317168	0.851852	-1	1	0.723021	5.04502	12.5102	0.41884	-1.81514
3565	1.42433e+09	15	8	16	961	359	73.7808	-3.26072	-28.8989	1.42019	0.848611	-0.0767342	0.703704	-1	1	0.723021	5.04502	12.5102	0.407736	-1.42681
3566	1.42433e+09	15	8	17	82	360	73.8779	-3.26349	-28.8018	1.51153	0.848611	-0.0767342	0.777778	-1	1	0.723021	5.04502	12.5102	0.407736	-1.42681
3567	1.42433e+09	15	8	17	162	360	73.9514	-3.26192	-28.7283	1.56736	0.895833	0.506446	1	0	1	0.723021	5.04502	12.5102	0.413042	-1.49662
3568	1.42433e+09	15	8	17	283	360	74.0594	-3.28675	-28.6232	1.63518	0.9125	0.700839	1	0.666667	1	0.723021	5.04502	12.5102	0.413042	-1.49662
3569	1.42433e+09	15	8	17	364	360	74.1328	-3.2924	-28.5501	1.65186	0.9125	0.700839	1	0.740741	1	0.723021	5.04502	12.5102	0.481031	-1.88932
3570	1.42433e+09	15	8	17	484	360	74.2453	-3.32068	-28.4412	1.68973	0.904167	0.158584	1	0.703704	1	0.723021	5.04502	12.629	0.612972	-2.18166
3571	1.42433e+09	15	8	17	565	360	74.321	-3.32941	-28.366	1.68357	0.938889	-0.0306937	1	0.62963	1	0.736604	4.87957	12.323	0.612972	-2.18166
3572	1.42433e+09	15	8	17	686	360	74.4374	-3.35128	-28.2516	1.66536	0.934722	-0.0767342	1	0.481481	1	0.736604	4.87957	12.8986	0.764881	-2.35619
3573	1.42433e+09	15	8	17	766	360	74.5183	-3.35712	-28.171	1.63222	0.963889	-0.255781	1	0.481481	1	0.736604	4.87957	13.0824	0.764881	-2.35619
3574	1.42433e+09	15	8	17	887	360	74.6452	-3.37681	-28.0456	1.58534	0.963889	-0.255781	1	0.481481	1	0.736604	4.87957	13.0824	0.735055	-1.29591
3575	1.42433e+09	15	8	17	967	360	74.7301	-3.37551	-27.9607	1.54122	1.01111	-0.491099	1	0.444444	1	0.736604	4.87957	12.9604	0.684438	-1.54898
3576	1.42433e+09	15	8	18	88	361	74.8613	-3.37081	-27.8296	1.47466	1.01111	-0.491099	1	0.333333	1	0.749792	4.65764	12.5123	0.684438	-1.54898
3577	1.42433e+09	15	8	18	169	361	74.9502	-3.35941	-27.7414	1.43107	1.08056	-0.58318	1	0.333333	1	0.749792	4.65764	12.6888	0.66481	-1.56643
3578	1.42433e+09	15	8	18	289	361	75.0904	-3.33472	-27.6034	1.37158	1.15	-0.491099	1	0.481481	1	0.749792	4.65764	12.6888	0.66481	-1.56643
3579	1.42433e+09	15	8	18	370	361	75.1888	-3.313	-27.5074	1.33291	1.15	-0.491099	1	0.444444	1	0.749792	4.65764	12.6888	0.569744	-1.21737
3580	1.42433e+09	15	8	18	491	361	75.3395	-3.27424	-27.3618	1.2576	1.19722	-0.542255	1	0.666667	1	0.749792	4.65764	12.6888	0.509019	-1.40499
3581	1.42433e+09	15	8	18	571	361	75.4376	-3.24091	-27.2696	1.2065	1.22222	-0.634336	1	0.777778	1	0.749792	4.65764	12.6888	0.481966	-1.56207
3582	1.42433e+09	15	8	18	692	361	75.5906	-3.18186	-27.1284	1.1281	1.22222	-0.634336	1	0.888889	1	0.749792	4.65764	12.6888	0.471799	-1.70606
3583	1.42433e+09	15	8	18	773	361	75.6872	-3.13698	-27.0428	1.0767	1.20556	-0.66503	1	0.888889	1	0.749792	4.65764	12.6888	0.471799	-1.70606
3584	1.42433e+09	15	8	18	866	361	75.7961	-3.08062	-26.9496	1.01825	1.20556	-0.66503	1	0.925926	1	0.749792	4.65764	12.7816	0.511696	-1.94604
3585	1.42433e+09	15	8	19	6	362	75.9529	-2.98766	-26.8235	0.920564	1.12778	-0.603642	1	0.888889	1	0.749792	4.65764	12.8606	0.57212	-2.1773
3586	1.42433e+09	15	8	19	86	362	76.0372	-2.93405	-26.7584	0.862643	1.12778	-0.603642	1	0.851852	1	0.736938	4.36348	12.7036	0.621561	-2.33438
3587	1.42433e+09	15	8	19	167	362	76.1165	-2.89657	-26.6885	0.823715	1.05556	-0.716186	1	0.481481	1	0.736938	4.36348	12.6951	0.621561	-2.33438
3588	1.42433e+09	15	8	19	287	362	76.2401	-2.80794	-26.6023	0.74369	1.05556	-0.716186	1	0.148148	1	0.736938	4.36348	12.6199	0.708721	-2.35619
3589	1.42433e+09	15	8	19	368	362	76.3191	-2.75658	-26.5423	0.721121	1.02917	-0.741764	1	0	1	0.736938	4.36348	12.5969	0.858415	-2.35619
3590	1.42433e+09	15	8	19	489	362	76.4411	-2.67385	-26.4527	0.688045	1.02917	-0.393902	1	-0.0740741	1	0.736938	4.36348	12.542	0.858415	-2.35619
3591	1.42433e+09	15	8	19	677	362	76.6471	-2.5189	-26.3169	0.658592	1.02917	-0.393902	1	0	1	0.734125	4.05727	12.4406	0.986211	-2.23402
3592	1.42433e+09	15	8	19	717	362	76.6949	-2.481	-26.2878	0.653448	1.1875	-0.12789	1	0	1	0.734125	4.05727	12.3061	1.05262	-2.22093
3593	1.42433e+09	15	8	19	758	362	76.744	-2.44187	-26.258	0.650009	1.1875	-0.12789	1	0	1	0.734125	4.05727	12.3061	1.05262	-2.22093
3594	1.42433e+09	15	8	19	878	362	76.898	-2.31867	-26.1658	0.644465	1.1875	-0.12789	1	-0.037037	1	0.734125	4.05727	12.3061	1.18937	-2.24275
3595	1.42433e+09	15	8	19	959	362	77.0034	-2.23431	-26.1025	0.642354	1.26667	-0.0613874	1	0	1	0.734125	4.05727	12.3061	1.18937	-2.24275
3596	1.42433e+09	15	8	20	79	363	77.1637	-2.10895	-26.0026	0.645929	1.26667	-0.0613874	1	0	1	0.734125	4.05727	12.3061	1.31268	-2.19475
3597	1.42433e+09	15	8	20	160	363	77.2753	-2.02827	-25.9255	0.656901	1.35278	-0.0306937	1	-0.037037	1	0.734125	4.05727	12.3061	1.41461	0.877028
3598	1.42433e+09	15	8	20	281	363	77.4458	-1.89236	-25.8225	0.661315	1.35278	-0.0306937	1	-0.037037	1	0.734125	4.05727	12.3061	1.36434	0.907571
3599	1.42433e+09	15	8	20	391	363	77.6031	-1.77223	-25.721	0.666765	1.45556	0	1	-0.259259	1	0.734125	4.05727	12.2863	1.24823	0.855211
3600	1.42433e+09	15	8	20	471	363	77.7226	-1.67851	-25.6468	0.669942	1.45556	0	1	-0.259259	1	0.776333	3.75235	12.2717	1.24823	0.855211
3601	1.42433e+09	15	8	20	591	363	77.8996	-1.53917	-25.5377	0.680907	1.45556	0	1	-0.592593	1	0.776333	3.75235	12.2187	1.08603	0.929388
3602	1.42433e+09	15	8	20	672	363	78.0105	-1.45952	-25.4605	0.700673	1.49861	0.066503	1	-0.740741	1	0.776333	3.75235	12.1981	1.08603	0.929388
3603	1.42433e+09	15	8	20	793	363	78.1803	-1.34173	-25.3383	0.744921	1.42639	0.301821	1	-0.740741	1	0.776333	3.75235	12.117	0.958204	1.12574
3604	1.42433e+09	15	8	20	873	363	78.2872	-1.26466	-25.2642	0.779629	1.40278	0.286474	1	-0.666667	1	0.776333	3.75235	12.0799	0.872399	1.28718
3605	1.42433e+09	15	8	20	994	363	78.4378	-1.16226	-25.1537	0.843799	1.33472	0.445058	1	-0.703704	1	0.776333	3.75235	11.9146	0.872399	1.28718
3606	1.42433e+09	15	8	21	74	364	78.5347	-1.10745	-25.0738	0.900128	1.33472	0.445058	1	-0.777778	1	0.799083	3.40146	11.9295	0.811359	1.50098
3607	1.42433e+09	15	8	21	195	364	78.6699	-1.02298	-24.9682	0.978033	1.20972	0.588295	1	-0.703704	1	0.799083	3.40146	11.8716	0.771457	1.66243
3608	1.42433e+09	15	8	21	276	364	78.7582	-0.989849	-24.8864	1.03759	1.20972	0.588295	1	-0.666667	1	0.799083	3.40146	11.8716	0.771457	1.66243
3609	1.42433e+09	15	8	21	396	364	78.8814	-0.932646	-24.7772	1.11634	1.07639	0.670145	1	-0.62963	1	0.799083	3.40146	11.8716	0.76162	1.7846
3610	1.42433e+09	15	8	21	511	364	78.9946	-0.887992	-24.6732	1.1889	1.02083	0.649683	1	-0.62963	1	0.799083	3.40146	11.8716	0.76162	1.7846
3611	1.42433e+09	15	8	21	592	364	79.0802	-0.874222	-24.5888	1.23596	1.00833	0.66503	1	-0.592593	1	0.799083	3.40146	11.8716	0.775299	1.85878
3612	1.42433e+09	15	8	21	672	364	79.1628	-0.850182	-24.5097	1.29368	1.0125	0.680377	1	-0.518519	1	0.799083	3.40146	11.8716	0.791549	1.81078
3613	1.42433e+09	15	8	21	793	364	79.2906	-0.825952	-24.3843	1.37256	1.0125	0.680377	1	-0.185185	1	0.799083	3.40146	11.8716	0.79349	1.85441
3614	1.42433e+09	15	8	21	874	364	79.38	-0.81092	-24.2962	1.41452	1.0375	0.741764	1	0	1	0.799083	3.40146	11.8716	0.795866	1.70606
3615	1.42433e+09	15	8	21	995	364	79.5173	-0.795747	-24.1596	1.47299	1.11111	0.511561	1	0.037037	1	0.799083	3.40146	11.8344	0.795866	1.70606
3616	1.42433e+09	15	8	22	75	365	79.6133	-0.794158	-24.0637	1.50273	1.11111	0.511561	1	0.259259	1	0.802917	3.04708	11.6334	0.793486	1.68861
3617	1.42433e+09	15	8	22	197	365	79.7644	-0.784876	-23.9129	1.5187	1.19722	0.317168	1	0.296296	1	0.802917	3.04708	11.7615	0.780036	1.54462
3618	1.42433e+09	15	8	22	277	365	79.8668	-0.776032	-23.8108	1.51607	1.26667	0.0306937	1	0.148148	1	0.802917	3.04708	11.0336	0.778801	1.60134
3619	1.42433e+09	15	8	22	369	365	79.9868	-0.769311	-23.691	1.51096	1.26667	0.0306937	1	0	1	0.802917	3.04708	11.0336	0.789081	1.59698
3620	1.42433e+09	15	8	22	489	365	80.1478	-0.76001	-23.5303	1.50301	1.26667	0.0306937	1	-0.0740741	1	0.802917	3.04708	11.3746	0.789081	1.59698
3621	1.42433e+09	15	8	22	570	365	80.2547	-0.736286	-23.426	1.49155	1.32639	-0.066503	1	-0.259259	1	0.778875	2.79668	11.5973	0.804407	1.6057
3622	1.42433e+09	15	8	22	691	365	80.4193	-0.71508	-23.2628	1.5055	1.36944	0	1	-0.407407	1	0.778875	2.79668	11.5973	0.808147	1.36136
3623	1.42433e+09	15	8	22	771	365	80.5326	-0.709364	-23.1497	1.52772	1.36944	0	1	-0.259259	1	0.778875	2.79668	11.5973	0.808147	1.36136
3624	1.42433e+09	15	8	22	892	365	80.7006	-0.679652	-22.9843	1.55227	1.4125	0.219971	1	-0.259259	1	0.778875	2.79668	11.5973	0.806286	1.5228
3625	1.42433e+09	15	8	22	972	365	80.814	-0.647446	-22.8756	1.55677	1.42639	0.301821	1	-0.0740741	1	0.778875	2.79668	11.5973	0.806286	1.5228
3626	1.42433e+09	15	8	23	93	366	80.9937	-0.633932	-22.6964	1.5622	1.42639	0.301821	1	-0.037037	1	0.778875	2.79668	11.5973	0.824845	1.49226
3627	1.42433e+09	15	8	23	174	366	81.11	-0.633707	-22.5801	1.57231	1.45556	0.0613874	1	0	1	0.778875	2.79668	11.5973	0.880994	1.7846
3628	1.42433e+09	15	8	23	520	366	81.617	-0.614928	-22.0735	1.59642	1.44167	0.173931	1	0	1	0.778875	2.79668	11.5973	0.880994	1.7846
3629	1.42433e+09	15	8	23	560	366	81.6792	-0.616645	-22.0113	1.59849	1.44583	0.158584	1	0	1	0.784979	2.55254	11.5973	0.879225	1.41808
3630	1.42433e+09	15	8	23	680	366	81.867	-0.621129	-21.8235	1.60706	1.44583	0.158584	1	0	1	0.784979	2.55254	11.7539	0.879225	1.41808
3631	1.42433e+09	15	8	23	761	366	81.9941	-0.615969	-21.6965	1.60812	1.55833	0.0306937	1	0	1	0.784979	2.55254	11.5924	0.85289	1.20428
3632	1.42433e+09	15	8	23	884	366	82.191	-0.620052	-21.4997	1.60929	1.59444	0.0306937	1	0	1	0.784979	2.55254	11.7549	0.85289	1.20428
3633	1.42433e+09	15	8	23	965	366	82.3203	-0.619097	-21.3704	1.60571	1.58611	0	1	0	1	0.784979	2.55254	11.6818	0.817909	1.4399
3634	1.42433e+09	15	8	24	85	367	82.5193	-0.627974	-21.1716	1.60773	1.58611	0	1	0	1	0.784979	2.55254	11.6415	0.817909	1.4399
3635	1.42433e+09	15	8	24	166	367	82.6546	-0.633259	-21.0364	1.60513	1.63611	0	1	0	1	0.779646	2.34904	11.6313	0.815382	1.44426
3636	1.42433e+09	15	8	24	286	367	82.8632	-0.602793	-20.83	1.58093	1.68889	-0.0306937	1	0	1	0.779646	2.34904	11.6313	0.815382	1.44426
3637	1.42433e+09	15	8	24	367	367	82.9995	-0.599185	-20.6938	1.57599	1.675	-0.0511561	1	0	1	0.779646	2.34904	11.6313	0.80545	1.44426
3638	1.42433e+09	15	8	24	488	367	83.199	-0.561403	-20.4979	1.55985	1.675	-0.0511561	1	0	1	0.779646	2.34904	11.6313	0.848423	1.4748
3639	1.42433e+09	15	8	24	568	367	83.3347	-0.555448	-20.3624	1.55821	1.69722	-0.0306937	1	0.037037	1	0.779646	2.34904	11.6313	0.880465	1.49226
3640	1.42433e+09	15	8	24	689	367	83.5357	-0.541041	-20.1618	1.56096	1.69722	-0.0306937	1	0	1	0.779646	2.34904	11.6313	0.897829	1.49662
3641	1.42433e+09	15	8	24	770	367	83.6734	-0.539131	-20.0242	1.56215	1.70556	0.0306937	1	0.0740741	1	0.779646	2.34904	11.6313	0.862858	1.4399
3642	1.42433e+09	15	8	24	873	367	83.8511	-0.536425	-19.8464	1.56513	1.69722	0	1	0	1	0.779646	2.34904	11.5959	0.862858	1.4399
3643	1.42433e+09	15	8	24	994	367	84.0647	-0.526676	-19.6331	1.55943	1.69722	0	1	0	1	0.779646	2.34904	11.5515	0.865561	1.54898
3644	1.42433e+09	15	8	25	74	368	84.1966	-0.523634	-19.5012	1.55936	1.67083	-0.0971966	1	0.037037	1	0.762	2.23216	11.5711	0.865561	1.54898
3645	1.42433e+09	15	8	25	195	368	84.3932	-0.515456	-19.3048	1.56212	1.67083	-0.0971966	1	0	1	0.762	2.23216	11.5623	0.87828	1.55334
3646	1.42433e+09	15	8	25	276	368	84.5242	-0.513773	-19.1739	1.56306	1.64444	-0.0306937	1	0	1	0.762	2.23216	11.4908	0.88428	1.55334
3647	1.42433e+09	15	8	25	407	368	84.7318	-0.501294	-18.9666	1.55893	1.64444	-0.0306937	1	0.037037	1	0.762	2.23216	11.5312	0.88428	1.55334
3648	1.42433e+09	15	8	25	487	368	84.8598	-0.503327	-18.8386	1.55982	1.63611	-0.0306937	1	0.037037	1	0.762	2.23216	11.2729	0.895575	1.49662
3649	1.42433e+09	15	8	25	568	368	84.9914	-0.502142	-18.707	1.55366	1.62361	-0.0460405	1	0	1	0.758354	2.20141	11.3205	0.895575	1.49662
3650	1.42433e+09	15	8	25	727	368	85.2534	-0.494473	-18.4451	1.54648	1.62361	-0.0460405	1	0	1	0.758354	2.20141	11.3062	0.865299	1.32645
3651	1.42433e+09	15	8	25	767	368	85.3195	-0.492751	-18.379	1.54586	1.62361	-0.0460405	1	0.111111	1	0.758354	2.20141	11.3062	0.863624	1.50971
3652	1.42433e+09	15	8	25	888	368	85.517	-0.48269	-18.1818	1.5499	1.62361	-0.0460405	1	0.037037	1	0.758354	2.20141	11.3062	0.863624	1.50971
3653	1.42433e+09	15	8	25	968	368	85.6501	-0.478515	-18.0488	1.5511	1.64444	0	1	0	1	0.758354	2.20141	11.3062	0.86827	1.50535
3654	1.42433e+09	15	8	26	89	369	85.8589	-0.466954	-17.8403	1.55178	1.66667	0.0204625	1	0	1	0.758354	2.20141	11.3062	0.86827	1.50535
3655	1.42433e+09	15	8	26	169	369	85.9928	-0.462277	-17.7064	1.5483	1.66667	0.0204625	1	0.037037	1	0.758354	2.20141	11.3062	0.887016	1.50535
3656	1.42433e+09	15	8	26	290	369	86.1947	-0.427634	-17.5075	1.54115	1.6625	-0.066503	1	0	1	0.758354	2.20141	11.3062	0.887016	1.50535
3657	1.42433e+09	15	8	26	370	369	86.3297	-0.424353	-17.3726	1.54065	1.69306	0.0153468	1	0.037037	1	0.758354	2.20141	11.3062	0.90636	1.51407
3658	1.42433e+09	15	8	26	491	369	86.5373	-0.41442	-17.1652	1.54242	1.68056	-0.0306937	1	0	1	0.758354	2.20141	11.2818	0.90636	1.51407
3659	1.42433e+09	15	8	26	572	369	86.6731	-0.407414	-17.0296	1.54163	1.69306	0.0153468	1	0	1	0.780208	2.19912	11.3368	0.89137	1.40063
3660	1.42433e+09	15	8	26	692	369	86.8635	-0.391924	-16.8399	1.53588	1.69306	0.0153468	1	0.037037	1	0.780208	2.19912	11.3561	0.897259	1.51407
3661	1.42433e+09	15	8	26	773	369	86.996	-0.384849	-16.7075	1.52994	1.6625	-0.066503	1	0	1	0.780208	2.19912	11.3285	0.897259	1.51407
3662	1.42433e+09	15	8	26	894	369	87.1918	-0.36602	-16.5127	1.52603	1.6625	-0.066503	1	0	1	0.780208	2.19912	11.3285	0.919596	1.52716
3663	1.42433e+09	15	8	26	975	369	87.3269	-0.354306	-16.378	1.5254	1.675	-0.0511561	1	0	1	0.780208	2.19912	11.3249	0.941263	1.53589
3664	1.42433e+09	15	8	27	95	370	87.5285	-0.320064	-16.1794	1.5192	1.675	-0.0511561	1	0.037037	1	0.795604	2.24311	11.3014	0.941263	1.53589
3665	1.42433e+09	15	8	27	176	370	87.6628	-0.310389	-16.0454	1.5223	1.67639	0.0153468	1	0	1	0.795604	2.24311	11.3081	0.982337	1.54025
3666	1.42433e+09	15	8	27	296	370	87.8606	-0.291567	-15.8485	1.52276	1.6625	0.0358093	1	0	1	0.795604	2.24311	11.3081	0.982337	1.54025
3667	1.42433e+09	15	8	27	377	370	87.9925	-0.286565	-15.7167	1.52295	1.6625	0.0358093	1	0	1	0.795604	2.24311	11.3081	0.986199	1.33954
3668	1.42433e+09	15	8	27	498	370	88.1925	-0.276093	-15.517	1.52357	1.63611	-0.0306937	1	0	1	0.795604	2.24311	11.3081	0.980839	1.54462
3669	1.42433e+09	15	8	27	579	370	88.3289	-0.263205	-15.3812	1.51687	1.63194	-0.0460405	1	0.037037	1	0.795604	2.24311	11.3081	0.980839	1.54462
3670	1.42433e+09	15	8	27	700	370	88.5374	-0.243609	-15.1736	1.51299	1.63194	-0.0460405	1	0	1	0.795604	2.24311	11.3081	0.996338	1.59698
3671	1.42433e+09	15	8	27	780	370	88.6727	-0.235794	-15.0385	1.51299	1.68889	0	1	0	1	0.795604	2.24311	11.3081	1.02238	1.6057
3672	1.42433e+09	15	8	27	861	370	88.8109	-0.216585	-14.9017	1.50808	1.68889	0	1	0	1	0.795604	2.24311	11.3081	1.02238	1.6057
3673	1.42433e+09	15	8	27	985	370	89.0152	-0.202497	-14.6979	1.51751	1.675	-0.0511561	1	0	1	0.795604	2.24311	11.2537	1.06335	1.80205
3674	1.42433e+09	15	8	28	67	371	89.153	-0.179877	-14.562	1.51546	1.66111	0	1	0	1	0.784938	2.35691	11.223	1.06335	1.80205
3675	1.42433e+09	15	8	28	188	371	89.3577	-0.155586	-14.3587	1.51575	1.66111	0	1	0	1	0.784938	2.35691	11.2423	1.13364	1.14755
3676	1.42433e+09	15	8	28	268	371	89.4893	-0.144068	-14.2276	1.51784	1.6625	0.0358093	1	0	1	0.784938	2.35691	11.1575	1.13364	1.14755
3677	1.42433e+09	15	8	28	389	371	89.695	-0.114186	-14.0241	1.51233	1.6625	0.0358093	1	0	1	0.784938	2.35691	11.1312	1.08932	1.37008
3678	1.42433e+09	15	8	28	489	371	89.8618	-0.0942172	-13.8584	1.51142	1.64861	0.0153468	1	0	1	0.784938	2.35691	11.1604	1.09846	1.56207
3679	1.42433e+09	15	8	28	569	371	89.9949	-0.0816066	-13.726	1.51368	1.64861	0.0153468	1	0	1	0.767792	2.49395	11.1562	1.09846	1.56207
3680	1.42433e+09	15	8	28	690	371	90.1932	-0.0611969	-13.5287	1.51324	1.65278	-0.0306937	1	0	1	0.767792	2.49395	10.8914	1.13923	1.56207
3681	1.42433e+09	15	8	28	770	371	90.3284	-0.0323344	-13.3966	1.49827	1.64444	-0.0306937	1	0	1	0.767792	2.49395	10.8914	1.13923	1.56207
3682	1.42433e+09	15	8	28	891	371	90.5312	-0.0135073	-13.1948	1.49948	1.64444	-0.0306937	1	0	1	0.767792	2.49395	10.8914	1.15407	1.30027
3683	1.42433e+09	15	8	28	972	371	90.6665	-1.89158e-05	-13.0601	1.49987	1.64444	0	1	0	1	0.767792	2.49395	10.8914	1.09374	-1.4748
3684	1.42433e+09	15	8	29	93	372	90.8742	0.033342	-12.8551	1.50248	1.64444	0	1	0	1	0.767792	2.49395	10.8914	1.09374	-1.4748
3685	1.42433e+09	15	8	29	173	372	91.0132	0.0455955	-12.7167	1.50805	1.68472	0.0153468	1	0	1	0.767792	2.49395	10.8914	1.07319	-1.5228
3686	1.42433e+09	15	8	29	294	372	91.2258	0.0665255	-12.5051	1.51415	1.68472	0.0153468	1	0	1	0.767792	2.49395	10.8914	1.07319	-1.5228
3687	1.42433e+09	15	8	29	374	372	91.3716	0.0872683	-12.3608	1.51564	1.68472	0.0153468	1	0.037037	1	0.767792	2.49395	10.8914	1.0377	-1.47917
3688	1.42433e+09	15	8	29	495	372	91.5823	0.10983	-12.1513	1.5162	1.69722	0.0613874	1	0.037037	1	0.767792	2.49395	10.902	0.996721	-1.53589
3689	1.42433e+09	15	8	29	576	372	91.7158	0.118865	-12.0181	1.51516	1.69722	0.0613874	1	0	1	0.716438	2.60312	11.1176	0.996721	-1.53589
3690	1.42433e+09	15	8	29	696	372	91.9145	0.127995	-11.8196	1.50969	1.64028	-0.0460405	1	0	1	0.716438	2.60312	11.036	0.994766	-1.7366
3691	1.42433e+09	15	8	29	777	372	92.046	0.130571	-11.6881	1.50748	1.63611	-0.092081	1	0	1	0.716438	2.60312	11.0969	0.99998	-1.53153
3692	1.42433e+09	15	8	29	898	372	92.2446	0.135219	-11.4896	1.50953	1.63611	-0.092081	1	-0.037037	1	0.716438	2.60312	11.0969	0.99998	-1.53153
3693	1.42433e+09	15	8	29	978	372	92.3761	0.133927	-11.3581	1.51308	1.65278	0	1	0	1	0.716438	2.60312	11.1576	0.994056	-1.52716
3694	1.42433e+09	15	8	30	99	373	92.5761	0.14023	-11.1582	1.51428	1.64028	0.0153468	1	0	1	0.731354	2.64935	11.1476	0.994056	-1.52716
3695	1.42433e+09	15	8	30	179	373	92.709	0.142825	-11.0252	1.51415	1.64028	0.0153468	1	0	1	0.731354	2.64935	11.1476	0.972221	-1.00356
3696	1.42433e+09	15	8	30	300	373	92.9092	0.143738	-10.8251	1.52078	1.65278	0	1	0	1	0.731354	2.64935	11.1476	0.86978	-1.25227
3697	1.42433e+09	15	8	30	381	373	93.0434	0.150602	-10.691	1.51913	1.65278	0	1	0	1	0.731354	2.64935	11.1476	0.855004	-1.309
3698	1.42433e+09	15	8	30	461	373	93.1767	0.157299	-10.558	1.51974	1.65694	-0.0153468	1	0	1	0.731354	2.64935	11.1476	0.833861	-1.54898
3699	1.42433e+09	15	8	30	582	373	93.3746	0.163924	-10.3602	1.52373	1.65694	-0.0153468	1	0	1	0.731354	2.64935	11.1476	0.833861	-1.54898
3700	1.42433e+09	15	8	30	662	373	93.5109	0.168875	-10.2239	1.52988	1.68056	0	1	0	1	0.731354	2.64935	11.1476	0.850913	-1.77587
3701	1.42433e+09	15	8	30	783	373	93.7165	0.18012	-10.0186	1.53021	1.67917	0.066503	1	0	1	0.731354	2.64935	11.1476	0.850913	-1.77587
3702	1.42433e+09	15	8	30	994	373	94.0803	0.213662	-9.65638	1.51519	1.70139	-0.0460405	1	0	1	0.743625	2.65657	11.0677	0.996358	-1.7366
3703	1.42433e+09	15	8	31	96	374	94.2501	0.215942	-9.48664	1.5221	1.70139	-0.0460405	1	0	1	0.743625	2.65657	11.0367	0.996358	-1.7366
3704	1.42433e+09	15	8	31	217	374	94.458	0.219705	-9.27873	1.52146	1.70139	-0.0460405	1	0	1	0.743625	2.65657	10.6856	1.05923	-1.91986
3705	1.42433e+09	15	8	31	297	374	94.5921	0.224729	-9.14477	1.52303	1.66667	-0.0204625	1	0	1	0.743625	2.65657	11.0076	1.05923	-1.91986
3706	1.42433e+09	15	8	31	418	374	94.7969	0.232277	-8.94004	1.52288	1.6625	0.0358093	0.962963	0	1	0.743625	2.65657	11.0076	1.05998	-1.49662
3707	1.42433e+09	15	8	31	508	374	94.9395	0.235195	-8.7975	1.52465	1.62361	-0.0153468	0.851852	0	1	0.773583	2.60779	11.1263	1.05192	-1.49662
3708	1.42433e+09	15	8	31	638	374	95.1393	0.23874	-8.59776	1.52794	1.62361	-0.0153468	0.814815	0	1	0.773583	2.60779	11.0313	1.0493	-1.49662
3709	1.42433e+09	15	8	31	718	374	95.26	0.249116	-8.47746	1.52877	1.58056	0.0204625	0.777778	0	1	0.773583	2.60779	11.0313	1.04695	-1.50098
3710	1.42433e+09	15	8	31	799	374	95.3818	0.255984	-8.35593	1.53549	1.58056	0.0204625	0.777778	0	1	0.773583	2.60779	11.0313	1.04695	-1.50098
3711	1.42433e+09	15	8	31	919	374	95.56	0.267386	-8.17807	1.54296	1.52083	0.0767342	0.814815	0	1	0.773583	2.60779	11.0313	1.04725	-1.69297
3712	1424326112	15	8	32	0	375	95.6775	0.280079	-8.06123	1.5416	1.44722	0.0306937	0.777778	0	1	0.773583	2.60779	11.0313	1.07167	-1.56207
3713	1.42433e+09	15	8	32	120	375	95.843	0.29567	-7.89643	1.53835	1.44722	0.0306937	0.777778	0	1	0.773583	2.60779	11.0313	1.07167	-1.56207
3714	1.42433e+09	15	8	32	201	375	95.942	0.308634	-7.79835	1.53168	1.32639	0.0358093	0.851852	0	1	0.773583	2.60779	11.0313	1.0428	-1.56207
3715	1.42433e+09	15	8	32	346	375	96.1209	0.322145	-7.61989	1.5287	1.32639	0.0358093	0.851852	0	1	0.773583	2.60779	11.0313	1.0428	-1.56207
3716	1.42433e+09	15	8	32	427	375	96.2167	0.330976	-7.52458	1.52873	1.19306	0.0153468	0.740741	0	1	0.773583	2.60779	10.9916	1.02451	-1.55334
3717	1.42433e+09	15	8	32	507	375	96.3116	0.340241	-7.43012	1.52623	1.19306	0.0153468	0.740741	0	1	0.773583	2.60779	10.9733	1.02451	-1.55334
3718	1.42433e+09	15	8	32	628	375	96.4545	0.360307	-7.28861	1.524	1.17222	0	0.777778	0	1	0.825146	2.47185	10.6858	0.996658	-1.54898
3719	1.42433e+09	15	8	32	708	375	96.5446	0.369928	-7.19901	1.52966	1.14583	0.0971966	0.814815	0	1	0.825146	2.47185	10.9266	0.974255	-1.54462
3720	1.42433e+09	15	8	32	834	375	96.6884	0.377209	-7.0554	1.53355	1.14583	0.0971966	0.740741	0	1	0.825146	2.47185	11.0376	0.974255	-1.54462
3721	1.42433e+09	15	8	32	914	375	96.7796	0.388385	-6.96487	1.53092	1.15417	0.0358093	0.814815	-0.037037	1	0.825146	2.47185	11.0376	0.98016	-1.7017
3722	1.42433e+09	15	8	32	995	375	96.8744	0.392534	-6.87023	1.5278	1.15417	0.0358093	0.777778	0	1	0.825146	2.47185	11.0036	0.98016	-1.7017
3723	1.42433e+09	15	8	33	115	376	97.0186	0.399748	-6.72616	1.52228	1.18889	-0.0613874	0.777778	0	1	0.825146	2.47185	11.0281	0.996226	-1.55334
3724	1.42433e+09	15	8	33	196	376	97.1198	0.412568	-6.62574	1.51216	1.18889	-0.0613874	0.777778	-0.0740741	1	0.825146	2.47185	10.9976	0.984903	-1.49662
3725	1.42433e+09	15	8	33	317	376	97.274	0.435157	-6.47325	1.49754	1.22639	-0.0460405	0.740741	-0.037037	1	0.825146	2.47185	10.9976	0.984903	-1.49662
3726	1.42433e+09	15	8	33	397	376	97.3746	0.442745	-6.37296	1.49489	1.24444	-0.0818498	0.851852	-0.037037	1	0.825146	2.47185	10.9976	0.960276	-1.47917
3727	1.42433e+09	15	8	33	518	376	97.5281	0.465194	-6.22114	1.48804	1.24444	-0.0818498	0.814815	0	1	0.825146	2.47185	10.9976	0.960276	-1.47917
3728	1.42433e+09	15	8	33	663	376	97.7135	0.489511	-6.03726	1.47983	1.2625	-0.0153468	0.777778	-0.0740741	1	0.825146	2.47185	10.9976	0.913415	-1.24791
3729	1.42433e+09	15	8	33	703	376	97.7647	0.494159	-5.9863	1.47983	1.27083	-0.0460405	0.814815	-0.111111	1	0.825146	2.47185	10.9976	0.856631	-1.40063
3730	1.42433e+09	15	8	33	823	376	97.9184	0.519306	-5.83469	1.47726	1.27083	-0.0460405	0.814815	-0.111111	1	0.825146	2.47185	10.9976	0.856631	-1.40063
3731	1.42433e+09	15	8	33	904	376	98.0183	0.529997	-5.73535	1.47885	1.25833	0	0.814815	-0.111111	1	0.825146	2.47185	10.9247	0.798444	-1.50535
3732	1.42433e+09	15	8	34	22	377	98.1668	0.544071	-5.58756	1.485	1.25833	0	0.666667	-0.037037	1	0.819104	2.21124	10.4366	0.791433	-1.44426
3733	1.42433e+09	15	8	34	102	377	98.2688	0.545346	-5.48553	1.4938	1.26667	0.0613874	0.666667	-0.037037	1	0.782	1.95151	10.6654	0.791433	-1.44426
3734	1.42433e+09	15	8	34	223	377	98.414	0.550034	-5.34039	1.50604	1.26667	0.0613874	0	0	1	0.782	1.95151	10.9648	0.778493	-1.5228
3735	1.42433e+09	15	8	34	303	377	98.5058	0.555713	-5.24873	1.51013	1.15417	0.066503	0	0	1	0.782	1.95151	11.0438	0.778493	-1.5228
3736	1.42433e+09	15	8	34	429	377	98.6418	0.559061	-5.11285	1.5207	1.15417	0.066503	0	0	1	0.782	1.95151	10.9403	0.774859	-1.53589
3737	1.42433e+09	15	8	34	531	377	98.7353	0.544392	-5.0205	1.53856	1.14028	0.0460405	0	0	1	0.782	1.95151	10.9523	0.774312	-1.54898
3738	1.42433e+09	15	8	34	611	377	98.7991	0.54632	-4.9567	1.54152	0.972222	0.0306937	0	0	1	0.782	1.95151	10.8749	0.776618	-1.61443
3739	1.42433e+09	15	8	34	732	377	98.8837	0.541412	-4.87224	1.55231	0.972222	0.0306937	0	0	1	0.782	1.95151	10.8749	0.776618	-1.61443
3740	1.42433e+09	15	8	34	813	377	98.9203	0.526639	-4.83875	1.56021	0.645833	0.0358093	0.296296	-0.37037	1	0.782	1.95151	10.8749	0.836409	-1.80642
3741	1.42433e+09	15	8	34	933	377	98.9555	0.525888	-4.8036	1.56381	0.645833	0.0358093	0.333333	-0.481481	1	0.782	1.95151	10.8749	0.836409	-1.80642
3742	1.42433e+09	15	8	35	14	378	98.9767	0.515229	-4.78524	1.57341	0.279167	0.0460405	0.444444	-0.666667	1	0.782	1.95151	10.8749	0.870937	-1.58825
3743	1.42433e+09	15	8	35	95	378	98.9907	0.514961	-4.7712	1.58341	0.184722	0.0767342	0.444444	-0.962963	1	0.782	1.95151	10.8749	0.872198	-1.59261
3744	1.42433e+09	15	8	35	215	378	99.0111	0.514415	-4.7508	1.60549	0.184722	0.0767342	0.444444	-1	1	0.782	1.95151	10.8749	0.872198	-1.59261
3745	1.42433e+09	15	8	35	296	378	99.0254	0.513797	-4.73659	1.61826	0.172222	0.194393	0.407407	-1	1	0.782	1.95151	10.8749	0.891054	-1.55771
3746	1.42433e+09	15	8	35	426	378	99.0632	0.502311	-4.70053	1.65903	0.172222	0.194393	0.407407	-1	1	0.782	1.95151	10.8749	0.902995	-1.64061
3747	1.42433e+09	15	8	35	507	378	99.0855	0.499859	-4.67838	1.6915	0.181944	0.158584	0.37037	-0.962963	1	0.787229	1.68221	10.9043	0.902995	-1.64061
3748	1.42433e+09	15	8	35	627	378	99.1262	0.493369	-4.63816	1.75485	0.254167	0.363209	0.333333	-0.888889	1	0.787229	1.68221	10.7102	0.93179	-1.68861
3749	1.42433e+09	15	8	35	708	378	99.1582	0.48625	-4.60701	1.81217	0.254167	0.363209	0.333333	-0.740741	1	0.787229	1.68221	10.834	0.93179	-1.68861
3750	1.42433e+09	15	8	35	836	378	99.2139	0.470088	-4.55372	1.89273	0.391667	0.716186	0.0740741	0	1	0.787229	1.68221	10.5554	0.963451	-1.71042
3751	1.42433e+09	15	8	35	917	378	99.2499	0.457964	-4.51984	1.92363	0.391667	0.716186	0.111111	0	1	0.787229	1.68221	10.7009	1.01869	-1.87623
3752	1.42433e+09	15	8	35	997	378	99.284	0.445507	-4.48805	1.95444	0.447222	0.378555	0.0740741	0	1	0.783021	1.41059	10.8955	1.01869	-1.87623
3753	1.42433e+09	15	8	36	118	379	99.3358	0.41543	-4.44591	2.00814	0.422222	0.378555	0.481481	0	1	0.783021	1.41059	10.893	1.08354	-1.92859
3754	1.42433e+09	15	8	36	199	379	99.3647	0.402818	-4.41988	2.02675	0.422222	0.378555	0.814815	-0.444444	1	0.783021	1.41059	10.893	1.08354	-1.92859
3755	1.42433e+09	15	8	36	319	379	99.4079	0.383194	-4.38137	2.05322	0.356944	0.332515	0.814815	-0.814815	1	0.783021	1.41059	10.893	1.11923	1.11701
3756	1.42433e+09	15	8	36	400	379	99.4355	0.369973	-4.35717	2.0781	0.348611	0.271127	0.814815	-1	1	0.783021	1.41059	10.893	1.07789	1.07338
3757	1.42433e+09	15	8	36	522	379	99.4898	0.339001	-4.31257	2.12142	0.348611	0.271127	0.740741	-1	1	0.783021	1.41059	10.893	1.07789	1.07338
3758	1.42433e+09	15	8	36	603	379	99.5231	0.320986	-4.28459	2.15247	0.379167	0.352977	0.333333	-0.222222	1	0.783021	1.41059	10.893	1.03981	1.07774
3759	1.42433e+09	15	8	36	723	379	99.5809	0.287611	-4.23739	2.20555	0.379167	0.352977	0.37037	-0.222222	1	0.783021	1.41059	10.893	0.988104	1.07338
3760	1.42433e+09	15	8	36	804	379	99.6226	0.262112	-4.20432	2.23756	0.477778	0.429711	0.333333	-0.148148	1	0.783021	1.41059	10.893	0.988104	1.07338
3761	1.42433e+09	15	8	36	925	379	99.6927	0.22236	-4.1466	2.275	0.477778	0.429711	0.296296	-0.0740741	1	0.783021	1.41059	10.893	0.919111	1.05156
3762	1.42433e+09	15	8	37	6	380	99.7345	0.195024	-4.11502	2.28758	0.525	0.378555	0.259259	-0.37037	1	0.775083	1.1638	10.8871	0.912053	1.05156
3763	1.42433e+09	15	8	37	134	380	99.7997	0.151708	-4.06625	2.30432	0.522222	0.173931	0.259259	-0.703704	1	0.775083	1.1638	10.8861	0.865756	1.07774
3764	1.42433e+09	15	8	37	214	380	99.8392	0.125006	-4.03715	2.31709	0.490278	0.158584	0.37037	-1	1	0.775083	1.1638	10.8868	0.828471	1.13446
3765	1.42433e+09	15	8	37	295	380	99.8846	0.0981119	-4.00054	2.32823	0.490278	0.158584	0.37037	-1	1	0.775083	1.1638	10.3707	0.828471	1.13446
3766	1.42433e+09	15	8	37	415	380	99.9368	0.0617152	-3.96321	2.35352	0.490278	0.158584	0.37037	-1	1	0.775083	1.1638	10.4877	0.794993	1.19555
3767	1.42433e+09	15	8	37	496	380	99.9713	0.0370847	-3.93908	2.37286	0.430556	0.194393	0.37037	-0.888889	1	0.757271	0.953216	10.7541	0.781537	1.26973
3768	1.42433e+09	15	8	37	617	380	100.022	-0.00335386	-3.90781	2.40039	0.426389	0.240434	0.259259	-1	1	0.757271	0.953216	10.888	0.753086	1.33081
3769	1.42433e+09	15	8	37	698	380	100.054	-0.0271731	-3.88679	2.42664	0.426389	0.240434	0.259259	-1	1	0.757271	0.953216	10.8873	0.753086	1.33081
3770	1.42433e+09	15	8	37	819	380	100.101	-0.0632721	-3.85721	2.47461	0.397222	0.317168	0.259259	-1	1	0.757271	0.953216	10.8873	0.722282	1.33081
3771	1.42433e+09	15	8	37	899	380	100.131	-0.0873529	-3.83928	2.51447	0.379167	0.445058	0.222222	-0.62963	1	0.757271	0.953216	10.8873	0.685643	1.37008
3772	1.42433e+09	15	8	38	20	381	100.172	-0.113535	-3.80697	2.57289	0.379167	0.445058	0.222222	-0.407407	1	0.757271	0.953216	10.8873	0.678525	1.40499
3773	1.42433e+09	15	8	38	103	381	100.201	-0.138242	-3.79226	2.62026	0.352778	0.603642	0.222222	-0.555556	1	0.757271	0.953216	10.8873	0.656318	1.3919
3774	1.42433e+09	15	8	38	224	381	100.241	-0.173685	-3.77396	2.69288	0.352778	0.603642	0.185185	-1	1	0.757271	0.953216	10.8873	0.656318	1.3919
3775	1.42433e+09	15	8	38	304	381	100.267	-0.1977	-3.76343	2.74492	0.327778	0.603642	0.333333	-1	1	0.757271	0.953216	10.8873	0.608446	1.34827
3776	1.42433e+09	15	8	38	424	381	100.297	-0.224846	-3.75089	2.81632	0.327778	0.634336	0.222222	-1	1	0.757271	0.953216	10.8873	0.608446	1.34827
3777	1.42433e+09	15	8	38	505	381	100.325	-0.251081	-3.74318	2.87343	0.327778	0.634336	0.481481	0.111111	1	0.783292	0.786299	10.7198	0.555054	1.30027
3778	1.42433e+09	15	8	38	626	381	100.367	-0.292	-3.73382	2.93567	0.340278	0.71107	0.481481	0.111111	1	0.783292	0.786299	10.8035	0.526733	1.309
3779	1.42433e+09	15	8	38	706	381	100.396	-0.320718	-3.72833	2.95871	0.361111	0.347862	1	0.851852	1	0.783292	0.786299	10.7905	0.526733	1.309
3780	1.42433e+09	15	8	38	827	381	100.443	-0.367256	-3.72035	2.97808	0.361111	0.347862	1	1	1	0.783292	0.786299	10.7933	0.478366	1.35263
3781	1.42433e+09	15	8	38	908	381	100.472	-0.39642	-3.71879	2.97068	0.443056	-0.0460405	0.925926	1	1	0.783292	0.786299	10.7821	0.454406	1.16501
3782	1.42433e+09	15	8	39	28	382	100.533	-0.455842	-3.70737	2.93545	0.443056	-0.0460405	0.851852	1	1	0.783292	0.786299	10.7412	0.445512	1.16937

## Sheet: 2) num41_sub16_N_TR1_L1
counter [counts the number of data samples]	unix_time: [Unix time(ms) in GMT/UTC timezone]	JST hour: [wall clock hours in JST timezone]	JST minute: [wall clock minutes in JST timezone]	JST second: [wall clock seconds in JST timezone]	JST millisecond: [wall clock milliseconds in JST timezone]	elapsed time (from 0 seconds) : [total appended time in seconds from start to end]	elapsed travel distance: [Travel distance(m)]	x position: [coordinate x(m)]	y position: [coordinate y(m)]	yaw: [yaw angle (rad)]	velocity: [velocity(m/s)]	angular velocity: [angular vel.(rad/s)] absolute value	joystick x direction movement: [Joystick x] -1<jx<1	joystick y direction movement: [Joystick y] -1<jy<1	stop button push (0=did not push, 1=push)	Interbeat interval heart measure: [Heart R-R interval(sec.)]	Low frequency high frequency heart ratio: [LF/HF ratio]	GSR: [Skin conductance]	distance to objects: [Distance to obstacle in map(m)]	dir obj: [Direction of obstacle(rad)]		counter	JST hour	JST minutes	JST seconds	JST milliseconds	blink strength (0 - 255)	mindwave attention score (0-100)	mindwave meditation score (0-100)	delta	theta	low_alpha	high_alpha	low_beta	high_beta	low_gamma	high_gamma
3782	1.42433e+09	15	8	39	28	382	100.533	-0.455842	-3.70737	2.93545	0.443056	-0.0460405	0.851852	1	1	0.783292	0.786299	10.7412	0.445512	1.16937		89	15	8	38	0.950996	0	54	48	535913	33590	1265	7505	12174	18232	4098	1570
3783	1.42433e+09	15	8	39	109	382	100.578	-0.49988	-3.69675	2.89151	0.469444	-0.173931	0.777778	1	1	0.810875	0.643621	10.6862	0.439516	1.35699		90	15	8	39	0.941002	0	66	63	200897	11987	4632	14585	5712	9452	2207	1277
3784	1.42433e+09	15	8	39	229	382	100.657	-0.574937	-3.67333	2.81036	0.469444	-0.173931	0.777778	1	1	0.810875	0.643621	10.6862	0.439516	1.35699		91	15	8	40	0.954002	0	60	75	912525	82588	55499	44851	13976	25704	11994	10118
3785	1.42433e+09	15	8	39	310	382	100.714	-0.628491	-3.65296	2.76613	0.563889	-0.552486	0.777778	-0.666667	1	0.810875	0.643621	10.6862	0.470954	1.69733		92	15	8	41	0.945999	0	66	69	305554	265168	39406	102097	45854	68317	18128	12463
3786	1.42433e+09	15	8	39	431	382	100.805	-0.713767	-3.62064	2.70607	0.740278	-0.445058	0.814815	-1	1	0.810875	0.643621	10.6862	0.470954	1.69733		93	15	8	42	0.827003	0	57	83	621656	118465	19902	74749	13726	33429	16329	7408
3787	1.42433e+09	15	8	39	511	382	100.868	-0.770231	-3.59354	2.69052	0.740278	-0.445058	0.777778	-1	1	0.810875	0.643621	10.6862	0.454494	-1.309		94	15	8	43	0.929001	34	51	74	435214	283510	5019	88277	56961	42924	11610	9118
3788	1.42433e+09	15	8	39	635	382	100.968	-0.860685	-3.55037	2.70274	0.793056	-0.0971966	0.740741	-0.962963	1	0.810875	0.643621	10.6862	0.4176	-1.49226		95	15	8	43	0.948997	0	50	64	490158	201806	12756	101657	44993	33220	13992	7973
3789	1.42433e+09	15	8	39	715	382	101.044	-0.924171	-3.50909	2.71064	0.793056	-0.0971966	0.666667	-0.444444	1	0.810875	0.643621	10.6862	0.4176	-1.49226		96	15	8	45	0.929001	52	44	56	395377	391902	16908	55605	20101	51115	15456	9922
3790	1.42433e+09	15	8	39	796	382	101.116	-0.990063	-3.48031	2.73883	0.848611	0.20974	0.666667	-0.407407	1	0.810875	0.643621	10.6862	0.42488	-1.88496		97	15	8	46	0.926003	0	50	53	1971668	182449	21882	91882	19589	91199	41403	8233
3791	1.42433e+09	15	8	39	920	382	101.227	-1.09409	-3.44018	2.79547	0.848611	0.20974	0.555556	-0.37037	1	0.810875	0.643621	10.7137	0.42488	-1.88496		98	15	8	47	0.927002	0	54	67	135315	81940	99906	80431	21792	55132	23120	11989
3792	1424326120	15	8	40	0	383	101.301	-1.16763	-3.4293	2.83706	0.9	0.399018	0.592593	-0.333333	1	0.830917	0.544078	10.6838	0.504218	-1.95477		99	15	8	48	0.908997	0	53	74	349137	136548	90080	35451	26774	25396	25723	5437
3793	1.42433e+09	15	8	40	121	383	101.408	-1.26982	-3.40077	2.88794	0.895833	0.506446	0.592593	-0.185185	1	0.830917	0.544078	10.7113	0.504218	-1.95477		100	15	8	50	0.908997	0	53	78	1999276	244545	24238	55144	52549	35498	11750	13558
3794	1.42433e+09	15	8	40	202	383	101.477	-1.3376	-3.38463	2.91645	0.869444	0.409249	0.62963	-0.222222	1	0.830917	0.544078	10.6144	0.603392	-2.20348		101	15	8	51	0.901001	0	40	75	221829	265838	84000	37950	34738	21079	11544	14833
3795	1.42433e+09	15	8	40	322	383	101.582	-1.44236	-3.3883	2.95762	0.869444	0.409249	0.62963	-0.148148	1	0.830917	0.544078	10.5642	0.694154	1.75842		102	15	8	52	0.889	0	43	69	1464463	231422	66089	58889	31010	51619	34413	7620
3796	1.42433e+09	15	8	40	403	383	101.652	-1.51096	-3.37649	2.97715	0.865278	0.271127	0.888889	-0.111111	1	0.830917	0.544078	10.5642	0.694154	1.75842		103	15	8	53	0.897003	0	44	80	618988	81603	41615	50247	30508	26583	28489	9941
3797	1.42433e+09	15	8	40	525	383	101.757	-1.61621	-3.37489	3.00987	0.865278	0.271127	0.888889	-0.111111	1	0.830917	0.544078	10.5683	0.681975	1.77151		104	15	8	54	0.336998	0	40	84	238879	68529	162165	49653	44195	25541	17367	6457
3798	1.42433e+09	15	8	40	606	383	101.829	-1.68739	-3.36651	3.02993	0.869444	0.286474	1	-0.222222	1	0.80425	0.491616	10.6274	0.681975	1.77151		105	15	8	56	0.877998	53	27	87	544629	532312	267486	45967	50763	12865	12117	6787
3799	1.42433e+09	15	8	40	727	383	101.941	-1.79987	-3.36567	3.04853	0.869444	0.286474	1	0	1	0.80425	0.491616	10.5979	0.638804	1.48789		106	15	8	57	0.594002	0	16	66	469540	593644	28138	18852	39501	22734	44555	10401
3800	1.42433e+09	15	8	40	807	383	102.022	-1.88047	-3.35877	3.05948	0.916667	0.204625	1	0	1	0.80425	0.491616	10.5979	0.616752	1.62752		107	15	8	57	0.942001	55	17	48	1394257	352962	73906	23568	56042	49850	20186	6964
3801	1.42433e+09	15	8	40	928	383	102.143	-2.00119	-3.36232	3.07016	0.994444	0.143237	1	0	1	0.80425	0.491616	10.5979	0.616752	1.62752		108	15	8	59	0.865997	32	27	44	1146411	96730	31042	17019	26288	7559	3019	2782
3802	1.42433e+09	15	8	41	8	384	102.234	-2.09273	-3.3562	3.07677	0.994444	0.143237	1	0	1	0.80425	0.491616	10.5979	0.620841	1.6057		109	15	9	0	0.858002	0	21	57	20232	59694	235388	41262	69584	16899	36847	8587
3803	1.42433e+09	15	8	41	129	384	102.375	-2.23271	-3.3622	3.07894	1.14167	0.0818498	1	0	1	0.80425	0.491616	10.5979	0.620841	1.6057		110	15	9	1	0.306999	0	29	69	887237	56108	9982	5661	8625	7784	14898	2812
3804	1.42433e+09	15	8	41	228	384	102.501	-2.35851	-3.35461	3.08199	1.25278	0.0511561	1	0	1	0.80425	0.491616	10.5979	0.590268	1.32645		111	15	9	2	0.855003	33	37	66	289434	122496	12758	17173	61183	33534	18716	12079
3805	1.42433e+09	15	8	41	308	384	102.609	-2.46719	-3.36081	3.08022	1.25278	0.0511561	0.925926	-0.0740741	1	0.80425	0.491616	10.5979	0.56669	1.67988		112	15	9	3	0.527	0	44	80	1051074	66456	147181	25381	22252	33971	25826	8020
3806	1.42433e+09	15	8	41	429	384	102.779	-2.6365	-3.35271	3.08465	1.36528	0.0153468	0.592593	-0.0740741	1	0.80425	0.491616	10.3879	0.56669	1.67988		113	15	9	4	0.861	51	47	64	852515	172153	79813	21592	31276	22149	7256	12279
3807	1.42433e+09	15	8	41	510	384	102.889	-2.74614	-3.34674	3.0879	1.36528	0.0153468	0.111111	0	1	0.815083	0.473322	10.5429	0.528338	1.38754		114	15	9	5	0.852997	0	47	67	722005	111952	41426	3673	9710	15580	6824	3149
3808	1.42433e+09	15	8	41	630	384	103.047	-2.90309	-3.32995	3.09136	1.37778	0.0613874	0.0740741	0	1	0.815083	0.473322	10.581	0.528338	1.38754		115	15	9	6	0.835999	0	43	80	240124	29790	6586	10181	8429	6411	1726	1988
3809	1.42433e+09	15	8	41	711	384	103.157	-3.01154	-3.31156	3.0866	1.27917	0.0153468	0.296296	-0.037037	1	0.815083	0.473322	10.5397	0.522898	1.67552		116	15	9	7	0.823997	0	41	64	553190	194876	35547	39185	18384	39533	26574	7098
3810	1.42433e+09	15	8	41	832	384	103.305	-3.15961	-3.29618	3.09098	1.27917	0.0153468	0.555556	0	1	0.815083	0.473322	10.5712	0.539234	1.57516		117	15	9	8	0.831001	0	44	77	501848	60554	5886	137873	13654	22811	8838	4108
3811	1.42433e+09	15	8	41	912	384	103.396	-3.24999	-3.29179	3.09422	1.20139	0.0460405	0.555556	0	1	0.815083	0.473322	10.5712	0.539234	1.57516		118	15	9	9	0.844002	0	50	84	82409	46007	24237	50301	23003	22547	18953	5113
3812	1.42433e+09	15	8	42	33	385	103.53	-3.38266	-3.2753	3.09342	1.20139	0.0460405	0.592593	-0.037037	1	0.815083	0.473322	10.5646	0.528894	1.4748		119	15	9	10	0.817001	0	50	84	626299	149727	18718	9545	15658	10445	2148	813
3813	1.42433e+09	15	8	42	113	385	103.608	-3.46003	-3.26528	3.09213	1.05833	0.0306937	0.592593	0	1	0.814188	0.475786	10.5662	0.541163	1.67115		120	15	9	11	0.804001	0	50	81	18229	16156	2884	4154	4335	3321	330	1978
3814	1.42433e+09	15	8	42	234	385	103.72	-3.57165	-3.25402	3.09394	1.05833	0.0306937	0.592593	-0.037037	1	0.814188	0.475786	10.5662	0.541163	1.67115		121	15	9	12	0.307999	0	56	80	2942339	142090	55127	21397	96195	72972	13263	11820
3815	1.42433e+09	15	8	42	315	385	103.79	-3.64163	-3.249	3.09494	0.938889	0.0306937	0.592593	0	1	0.814188	0.475786	10.5662	0.538729	1.28282		122	15	9	13	0.799004	45	64	61	193987	145994	44543	18240	102983	58611	14281	11478
3816	1.42433e+09	15	8	42	395	385	103.859	-3.70869	-3.23302	3.09154	0.938889	0.0306937	0.592593	0	1	0.814188	0.475786	10.5662	0.538729	1.28282		123	15	9	14	0.794998	0	75	43	867584	76945	4423	21299	50010	66157	5343	20385
3817	1.42433e+09	15	8	42	516	385	103.959	-3.8088	-3.228	3.09154	0.856944	0.0153468	0.592593	0	1	0.814188	0.475786	10.5662	0.522954	1.47044		124	15	9	15	0.805	0	91	23	704409	48316	2343	9934	204992	69816	19836	8100
3818	1.42433e+09	15	8	42	597	385	104.027	-3.87626	-3.22208	3.09344	0.819444	0	0.62963	0	1	0.814188	0.475786	10.5662	0.538722	1.57516		125	15	9	16	0.735001	0	94	23	177929	58830	28593	30828	127832	50858	11996	5218
3819	1.42433e+09	15	8	42	717	385	104.125	-3.97454	-3.21728	3.09252	0.819444	0	0.62963	0	1	0.814188	0.475786	10.5662	0.538722	1.57516		126	15	9	17	0.792	62	91	23	130000	10280	624	2867	4229	3244	584	661
3820	1.42433e+09	15	8	42	798	385	104.193	-4.0419	-3.21581	3.09571	0.819444	0	0.518519	-0.037037	1	0.814188	0.475786	10.5662	0.549119	1.67115		127	15	9	18	0.779999	0	84	27	479516	122557	36898	38949	162303	55972	35652	3073
3821	1.42433e+09	15	8	42	931	385	104.308	-4.15759	-3.21069	3.09891	0.819444	0	0.592593	-0.037037	1	0.814188	0.475786	10.5662	0.549119	1.67115		128	15	9	19	0.775002	0	66	54	2168624	101601	18561	76624	12985	25760	16418	11755
3822	1.42433e+09	15	8	43	11	386	104.384	-4.22981	-3.18952	3.09112	0.856944	0.0153468	0.666667	-0.037037	1	0.777292	0.482673	10.6728	0.552325	1.5708		129	15	9	20	0.785004	0	51	70	2009219	126052	44687	165885	11287	23982	44223	8051
3823	1.42433e+09	15	8	43	132	386	104.496	-4.34175	-3.18404	3.09395	0.895833	0.0358093	0.62963	-0.037037	1	0.777292	0.482673	10.6211	0.578495	1.57952		130	15	9	21	0.773003	0	54	77	262603	38590	920	17545	5345	17328	3125	1625
3824	1.42433e+09	15	8	43	212	386	104.572	-4.41699	-3.17059	3.09309	0.930556	0.0306937	0.62963	-0.037037	1	0.777292	0.482673	10.487	0.578495	1.57952		131	15	9	22	0.764	0	48	78	1381002	242921	14038	81967	44415	42700	23451	15586
3825	1.42433e+09	15	8	43	341	386	104.696	-4.54068	-3.16477	3.0942	0.930556	0.0306937	0.62963	-0.111111	1	0.777292	0.482673	10.6104	0.592511	1.66679		132	15	9	23	0.764	0	64	67	130532	21984	10571	4106	6484	32547	2044	4544
3826	1.42433e+09	15	8	43	421	386	104.775	-4.61932	-3.16319	3.09667	0.968056	0.0153468	0.592593	0	1	0.777292	0.482673	10.6104	0.574378	1.31336
3827	1.42433e+09	15	8	43	503	386	104.856	-4.70006	-3.1596	3.09746	0.968056	0.0153468	0.518519	-0.0740741	1	0.793604	0.491292	10.5767	0.574378	1.31336
3828	1.42433e+09	15	8	43	623	386	104.978	-4.82156	-3.14759	3.09997	0.980556	0	0.518519	-0.037037	1	0.793604	0.491292	10.4845	0.555528	1.5708
3829	1.42433e+09	15	8	43	703	386	105.055	-4.89918	-3.14362	3.10377	0.990278	0.066503	0.518519	-0.037037	1	0.793604	0.491292	10.4845	0.555528	1.5708
3830	1.42433e+09	15	8	43	824	386	105.169	-5.01223	-3.13885	3.10858	0.990278	0.066503	0.592593	-0.0740741	1	0.793604	0.491292	10.4845	0.569486	1.56643
3831	1.42433e+09	15	8	43	905	386	105.243	-5.08639	-3.13382	3.10871	0.968056	0.0460405	0.518519	-0.037037	1	0.793604	0.491292	10.4845	0.569486	1.56643
3832	1.42433e+09	15	8	44	27	387	105.352	-5.19549	-3.13046	3.11268	0.968056	0.0460405	0.592593	-0.111111	1	0.793604	0.491292	10.4845	0.572783	1.64934
3833	1.42433e+09	15	8	44	107	387	105.428	-5.27066	-3.13919	3.12802	0.890278	0.0153468	0.592593	-0.148148	1	0.793604	0.491292	10.4845	0.579218	1.55771
3834	1.42433e+09	15	8	44	228	387	105.535	-5.37776	-3.13624	-3.1408	0.883333	0.112543	0.62963	-0.222222	1	0.793604	0.491292	10.4845	0.579218	1.55771
3835	1.42433e+09	15	8	44	309	387	105.604	-5.44659	-3.13443	-3.13239	0.883333	0.112543	0.592593	-0.37037	1	0.793604	0.491292	10.4845	0.565267	1.54025
3836	1.42433e+09	15	8	44	429	387	105.703	-5.54584	-3.14273	-3.10824	0.830556	0.143237	0.555556	-0.333333	1	0.793604	0.491292	10.4845	0.565267	1.54025
3837	1.42433e+09	15	8	44	512	387	105.771	-5.61338	-3.15035	-3.08718	0.818056	0.219971	0.555556	-0.592593	1	0.829979	0.50361	10.6257	0.563892	1.5228
3838	1.42433e+09	15	8	44	633	387	105.87	-5.71135	-3.16041	-3.04706	0.822222	0.235318	0.518519	-0.777778	1	0.829979	0.50361	10.7227	0.534054	1.4748
3839	1.42433e+09	15	8	44	713	387	105.934	-5.77514	-3.16886	-3.01436	0.822222	0.235318	0.518519	-0.962963	1	0.829979	0.50361	10.812	0.534054	1.4748
3840	1.42433e+09	15	8	44	834	387	106.026	-5.86593	-3.18191	-2.95346	0.804167	0.332515	0.444444	-1	1	0.829979	0.50361	10.8735	0.505409	1.52716
3841	1.42433e+09	15	8	44	914	387	106.084	-5.9233	-3.19421	-2.90248	0.7625	0.526908	0.444444	-1	1	0.829979	0.50361	10.8838	0.474481	1.58389
3842	1.42433e+09	15	8	44	995	387	106.14	-5.97629	-3.20941	-2.8423	0.7625	0.526908	0.481481	-1	1	0.829979	0.50361	10.8848	0.474481	1.58389
3843	1.42433e+09	15	8	45	116	388	106.214	-6.04653	-3.23347	-2.74082	0.688889	0.726417	0.444444	-1	1	0.829979	0.50361	10.858	0.445159	1.75842
3844	1.42433e+09	15	8	45	196	388	106.261	-6.08881	-3.25418	-2.66163	0.586111	0.982198	0.481481	-1	1	0.829979	0.50361	10.8437	0.429419	1.93732
3845	1.42433e+09	15	8	45	317	388	106.324	-6.14493	-3.28221	-2.53296	0.586111	0.982198	0.407407	-1	1	0.829979	0.50361	10.8437	0.415903	1.94168
3846	1.42433e+09	15	8	45	397	388	106.367	-6.17919	-3.30942	-2.4413	0.547222	1.12543	0.407407	-0.925926	1	0.829979	0.50361	10.8437	0.415903	1.94168
3847	1.42433e+09	15	8	45	518	388	106.43	-6.22746	-3.34867	-2.31836	0.543056	1.14078	0.407407	-0.296296	1	0.829979	0.50361	10.8437	0.400227	1.98531
3848	1.42433e+09	15	8	45	599	388	106.473	-6.25576	-3.38137	-2.26921	0.551389	1.0487	0.740741	0.740741	1	0.829979	0.50361	10.8437	0.377095	2.13803
3849	1.42433e+09	15	8	45	719	388	106.536	-6.29458	-3.43108	-2.20752	0.551389	1.0487	0.925926	0.851852	1	0.829979	0.50361	10.8437	0.377095	2.13803
3850	1.42433e+09	15	8	45	800	388	106.572	-6.31624	-3.45953	-2.18167	0.534722	0.537139	1	0.703704	1	0.829979	0.50361	10.8437	0.386731	2.19911
3851	1.42433e+09	15	8	45	900	388	106.628	-6.34827	-3.50625	-2.17009	0.568056	0.12789	1	0.296296	1	0.829979	0.50361	10.8437	0.419244	2.23402
3852	1.42433e+09	15	8	46	23	389	106.701	-6.38974	-3.56637	-2.18077	0.568056	0.12789	1	0.259259	1	0.827521	0.507066	10.826	0.419244	2.23402
3853	1.42433e+09	15	8	46	104	389	106.749	-6.41473	-3.60699	-2.18987	0.6125	-0.158584	1	0.222222	1	0.827521	0.507066	10.8784	0.478034	2.1293
3854	1.42433e+09	15	8	46	224	389	106.837	-6.46714	-3.67759	-2.22376	0.6125	-0.158584	1	0.185185	1	0.827521	0.507066	10.705	0.478034	2.1293
3855	1.42433e+09	15	8	46	305	389	106.9	-6.50626	-3.72655	-2.25358	0.719444	-0.235318	1	-0.407407	1	0.827521	0.507066	10.6081	0.548055	1.81951
3856	1.42433e+09	15	8	46	428	389	106.998	-6.57648	-3.79521	-2.29567	0.791667	-0.347862	1	-0.555556	1	0.827521	0.507066	10.6081	0.548055	1.81951
3857	1.42433e+09	15	8	46	510	389	107.074	-6.62679	-3.85172	-2.29764	0.791667	-0.347862	0.777778	-1	1	0.851229	0.50026	10.6518	0.591648	1.96786
3858	1.42433e+09	15	8	46	631	389	107.186	-6.70023	-3.937	-2.2687	0.916667	-0.0818498	0.444444	-1	1	0.851229	0.50026	10.6342	0.699001	2.19475
3859	1.42433e+09	15	8	46	711	389	107.262	-6.74749	-3.99654	-2.23958	0.943056	0.363209	0.148148	-1	1	0.851229	0.50026	10.5709	0.699001	2.19475
3860	1.42433e+09	15	8	46	833	389	107.376	-6.81487	-4.0884	-2.17888	0.951389	0.393902	0.0740741	-1	1	0.851229	0.50026	10.5709	0.78547	2.29511
3861	1.42433e+09	15	8	46	913	389	107.442	-6.85704	-4.13935	-2.1349	0.951389	0.393902	0.037037	-1	1	0.851229	0.50026	10.5709	0.78547	2.29511
3862	1.42433e+09	15	8	47	34	390	107.538	-6.90466	-4.22265	-2.04855	0.895833	0.567833	0.037037	-1	1	0.851229	0.50026	10.5709	0.734441	-0.999201
3863	1.42433e+09	15	8	47	114	390	107.591	-6.94145	-4.26091	-1.99614	0.775	0.757111	0.037037	-1	1	0.851229	0.50026	10.5709	0.691963	-1.0821
3864	1.42433e+09	15	8	47	195	390	107.639	-6.95953	-4.30532	-1.92437	0.775	0.757111	0.111111	-1	1	0.851229	0.50026	10.5709	0.691963	-1.0821
3865	1.42433e+09	15	8	47	320	390	107.705	-6.98218	-4.36665	-1.8108	0.611111	0.890117	0.148148	-1	1	0.851229	0.50026	10.5709	0.66471	-1.20428
3866	1.42433e+09	15	8	47	401	390	107.738	-7.00379	-4.39265	-1.74058	0.4875	0.936157	0.148148	-1	1	0.851229	0.50026	10.5342	0.684174	-1.34827
3867	1.42433e+09	15	8	47	509	390	107.776	-7.00753	-4.43013	-1.6259	0.4875	0.936157	0.185185	0	1	0.851229	0.50026	10.532	0.673835	-1.46171
3868	1.42433e+09	15	8	47	630	390	107.803	-7.01445	-4.45646	-1.53287	0.358333	1.06405	0.111111	0.111111	1	0.844063	0.484159	10.5605	0.694606	-1.53589
3869	1.42433e+09	15	8	47	711	390	107.818	-7.01802	-4.47066	-1.49514	0.236111	0.491099	0.37037	1	1	0.844063	0.484159	10.517	0.694606	-1.53589
3870	1.42433e+09	15	8	47	832	390	107.839	-7.01591	-4.49155	-1.45829	0.236111	0.491099	0.62963	1	1	0.844063	0.484159	10.4337	0.76048	-1.8326
3871	1.42433e+09	15	8	47	912	390	107.852	-7.01434	-4.50442	-1.44715	0.180556	0.378555	0.592593	1	1	0.844063	0.484159	10.4337	0.778158	-1.89805
3872	1.42433e+09	15	8	48	33	391	107.866	-7.02393	-4.51465	-1.46211	0.180556	0.378555	0.592593	1	1	0.844063	0.484159	9.8064	0.778158	-1.89805
3873	1.42433e+09	15	8	48	114	391	107.882	-7.0224	-4.53071	-1.48328	0.159722	-0.0153468	0.666667	1	1	0.827229	0.462247	10.3241	0.780807	-1.97659
3874	1.42433e+09	15	8	48	234	391	107.913	-7.02076	-4.56182	-1.53829	0.231944	-0.414365	0.62963	1	1	0.827229	0.462247	10.3241	0.780807	-1.97659
3875	1.42433e+09	15	8	48	315	391	107.941	-7.02074	-4.58986	-1.58463	0.231944	-0.414365	0.555556	1	1	0.827229	0.462247	10.3241	0.777923	-1.94168
3876	1.42433e+09	15	8	48	420	391	107.986	-7.0236	-4.63479	-1.66088	0.401389	-0.680377	0.62963	0.814815	1	0.827229	0.462247	10.3241	0.764969	-1.94168
3877	1.42433e+09	15	8	48	501	391	108.026	-7.02904	-4.67449	-1.72735	0.401389	-0.680377	0.481481	0.407407	1	0.827229	0.462247	10.3241	0.764969	-1.94168
3878	1.42433e+09	15	8	48	621	391	108.096	-7.04404	-4.74305	-1.8158	0.516667	-0.828729	0.481481	0.0740741	1	0.827229	0.462247	10.3241	0.744419	-1.96786
3879	1.42433e+09	15	8	48	702	391	108.149	-7.0768	-4.78448	-1.88254	0.516667	-0.828729	0	0	1	0.827229	0.462247	10.3241	0.729649	-1.94604
3880	1.42433e+09	15	8	48	823	391	108.222	-7.10153	-4.8525	-1.9387	0.631944	-0.618989	0	0	1	0.827229	0.462247	10.3241	0.72906	-1.92423
3881	1.42433e+09	15	8	48	903	391	108.267	-7.11891	-4.89489	-1.96915	0.606944	-0.526908	0	0	1	0.827229	0.462247	10.3241	0.72906	-1.92423
3882	1.42433e+09	15	8	49	31	392	108.333	-7.14983	-4.95271	-2.00291	0.590278	-0.393902	0.185185	-0.481481	1	0.769813	0.440075	10.378	0.704553	-1.98531
3883	1.42433e+09	15	8	49	112	392	108.366	-7.16623	-4.98175	-2.00427	0.520833	-0.301821	0.925926	-0.444444	1	0.769813	0.440075	10.0815	0.718442	-2.07694
3884	1.42433e+09	15	8	49	232	392	108.41	-7.18454	-5.02177	-1.9941	0.520833	-0.301821	1	-0.37037	1	0.769813	0.440075	10.1595	0.707949	0.471239
3885	1.42433e+09	15	8	49	313	392	108.438	-7.19558	-5.04699	-1.97883	0.348611	0.107428	1	-0.148148	1	0.769813	0.440075	10.3687	0.707949	0.471239
3886	1.42433e+09	15	8	49	433	392	108.479	-7.21897	-5.0811	-1.96615	0.348611	0.107428	1	-0.185185	1	0.769813	0.440075	10.3687	0.644041	0.375246
3887	1.42433e+09	15	8	49	517	392	108.508	-7.22986	-5.10749	-1.95956	0.319444	0.0613874	1	0	1	0.777313	0.412836	10.2665	0.597726	0.440696
3888	1.42433e+09	15	8	49	598	392	108.539	-7.24125	-5.13602	-1.94656	0.319444	0.0613874	1	-0.037037	1	0.777313	0.412836	10.2508	0.588335	0.440696
3889	1.42433e+09	15	8	49	718	392	108.594	-7.26068	-5.18754	-1.92339	0.344444	0.092081	1	0	1	0.777313	0.412836	10.3516	0.588335	0.440696
3890	1.42433e+09	15	8	49	799	392	108.638	-7.27548	-5.22897	-1.90996	0.430556	0.194393	0.703704	0	1	0.777313	0.412836	10.3516	0.53461	0.427606
3891	1.42433e+09	15	8	49	920	392	108.709	-7.30545	-5.29367	-1.88788	0.430556	0.194393	0.333333	0	1	0.777313	0.412836	10.3516	0.448289	0.405789
3892	1424326130	15	8	50	0	393	108.764	-7.32231	-5.34604	-1.87969	0.625	0.173931	0	0	1	0.777313	0.412836	10.3516	0.448289	0.405789
3893	1.42433e+09	15	8	50	122	393	108.841	-7.34531	-5.41939	-1.87291	0.658333	0.0818498	0	0.259259	1	0.777313	0.412836	10.3516	0.342212	0.558505
3894	1.42433e+09	15	8	50	202	393	108.886	-7.35886	-5.46298	-1.87201	0.658333	0.0818498	0.0740741	1	1	0.777313	0.412836	10.3516	0.342212	0.558505
3895	1.42433e+09	15	8	50	356	393	108.956	-7.38796	-5.52624	-1.88891	0.561111	0	0.37037	1	1	0.777313	0.412836	10.3516	0.307744	1.15628
3896	1.42433e+09	15	8	50	396	393	108.972	-7.39287	-5.54091	-1.8952	0.416667	-0.143237	0.444444	1	1	0.777313	0.412836	10.4006	0.305403	0.610865
3897	1.42433e+09	15	8	50	517	393	109.015	-7.40738	-5.58205	-1.92176	0.416667	-0.143237	0.444444	1	1	0.777313	0.412836	10.3827	0.305403	0.610865
3898	1.42433e+09	15	8	50	597	393	109.048	-7.43882	-5.59034	-1.95981	0.348611	-0.271127	0.333333	1	1	0.792167	0.387711	10.4184	0.328765	0.728675
3899	1.42433e+09	15	8	50	718	393	109.082	-7.45274	-5.62209	-1.99892	0.348611	-0.271127	0.37037	1	1	0.792167	0.387711	10.3986	0.328765	0.728675
3900	1.42433e+09	15	8	50	798	393	109.106	-7.46315	-5.64368	-2.03005	0.283333	-0.317168	0.37037	1	1	0.792167	0.387711	10.3295	0.329078	1.02102
3901	1.42433e+09	15	8	50	928	393	109.148	-7.48322	-5.68061	-2.09382	0.283333	-0.317168	0.592593	0.592593	1	0.792167	0.387711	10.3295	0.325864	1.29154
3902	1.42433e+09	15	8	51	9	394	109.18	-7.50923	-5.69897	-2.13899	0.318056	-0.475752	1	-0.555556	1	0.779521	0.369922	9.93981	0.327063	1.309
3903	1.42433e+09	15	8	51	129	394	109.232	-7.5385	-5.74206	-2.18307	0.418056	-0.393902	1	-0.962963	1	0.779521	0.369922	9.9213	0.312694	1.74097
3904	1.42433e+09	15	8	51	210	394	109.269	-7.56041	-5.77211	-2.20861	0.418056	-0.393902	1	-1	1	0.779521	0.369922	9.9213	0.312694	1.74097
3905	1.42433e+09	15	8	51	330	394	109.332	-7.59833	-5.82206	-2.22212	0.447222	-0.347862	0.777778	-1	1	0.779521	0.369922	9.9213	0.356379	2.13803
3906	1.42433e+09	15	8	51	411	394	109.379	-7.62632	-5.85922	-2.21206	0.555556	0.0204625	0.740741	-1	1	0.779521	0.369922	9.9213	0.409036	2.16857
3907	1.42433e+09	15	8	51	531	394	109.456	-7.67056	-5.92219	-2.1627	0.555556	0.0204625	0.666667	-1	1	0.779521	0.369922	9.9213	0.409036	2.16857
3908	1.42433e+09	15	8	51	612	394	109.513	-7.70836	-5.96549	-2.1212	0.629167	0.414365	0.62963	-1	1	0.779521	0.369922	9.9213	0.453494	2.14239
3909	1.42433e+09	15	8	51	733	394	109.608	-7.7531	-6.04885	-2.02711	0.629167	0.414365	0.666667	-1	1	0.779521	0.369922	9.9213	0.453494	2.14239
3910	1.42433e+09	15	8	51	847	394	109.699	-7.78765	-6.13383	-1.91415	0.793056	0.79292	0.518519	-1	1	0.779521	0.369922	9.9213	0.503514	2.11185
3911	1.42433e+09	15	8	51	928	394	109.763	-7.80701	-6.19425	-1.82915	0.805556	1.03335	0.592593	-1	1	0.779521	0.369922	9.9213	0.518725	2.20784
3912	1424326132	15	8	52	0	395	109.82	-7.81993	-6.25031	-1.74753	0.805556	1.03335	0.62963	-1	1	0.779521	0.369922	10.0762	0.518725	2.20784
3913	1.42433e+09	15	8	52	121	395	109.919	-7.82871	-6.34887	-1.60521	0.830556	1.15613	0.555556	-1	1	0.778833	0.366859	10.4066	0.562024	2.26456
3914	1.42433e+09	15	8	52	201	395	109.98	-7.83225	-6.40976	-1.50851	0.830556	1.15613	0.555556	-1	1	0.778833	0.366859	10.3484	0.562024	2.26456
3915	1.42433e+09	15	8	52	322	395	110.067	-7.82638	-6.49587	-1.36757	0.809722	1.23286	0.592593	-1	1	0.778833	0.366859	10.2444	0.598951	2.33874
3916	1.42433e+09	15	8	52	403	395	110.128	-7.81001	-6.55488	-1.26985	0.770833	1.19194	0.592593	-1	1	0.778833	0.366859	10.2006	0.63059	2.22093
3917	1.42433e+09	15	8	52	533	395	110.205	-7.79064	-6.6294	-1.11966	0.754167	1.22263	0.592593	-1	1	0.778833	0.366859	10.1776	0.63059	2.22093
3918	1.42433e+09	15	8	52	614	395	110.265	-7.76086	-6.68147	-1.02127	0.745833	1.22263	0.518519	-1	1	0.788292	0.38501	10.1918	0.656783	2.17294
3919	1.42433e+09	15	8	52	735	395	110.319	-7.74204	-6.73265	-0.882684	0.745833	1.22263	0.555556	-1	1	0.788292	0.38501	10.1918	0.656783	2.17294
3920	1.42433e+09	15	8	52	815	395	110.378	-7.70175	-6.77506	-0.779082	0.733333	1.26867	0.518519	-1	1	0.788292	0.38501	10.1918	0.669376	2.1773
3921	1.42433e+09	15	8	52	896	395	110.405	-7.69772	-6.80169	-0.693319	0.733333	1.26867	0.555556	-1	1	0.788292	0.38501	10.1918	0.678181	2.12494
3922	1.42433e+09	15	8	53	16	396	110.491	-7.62631	-6.85024	-0.539203	0.722222	1.26867	0.592593	-1	1	0.788292	0.38501	10.1918	0.678181	2.12494
3923	1.42433e+09	15	8	53	97	396	110.519	-7.60817	-6.87105	-0.451765	0.718056	1.28402	0.592593	-1	1	0.788292	0.38501	10.1918	0.680405	2.08131
3924	1.42433e+09	15	8	53	218	396	110.607	-7.52566	-6.90152	-0.295176	0.718056	1.28402	0.518519	-1	1	0.788292	0.38501	10.1918	0.680405	2.08131
3925	1.42433e+09	15	8	53	298	396	110.657	-7.47754	-6.91717	-0.198164	0.731944	1.30448	0.592593	-1	1	0.788292	0.38501	10.1918	0.671907	1.9635
3926	1.42433e+09	15	8	53	431	396	110.733	-7.40426	-6.93406	-0.0510544	0.741667	1.26867	0.814815	0	1	0.788292	0.38501	10.1918	0.63622	1.74533
3927	1.42433e+09	15	8	53	512	396	110.793	-7.34413	-6.93392	0.0223802	0.741667	1.26867	1	0	1	0.788292	0.38501	10.2242	0.63622	1.74533
3928	1.42433e+09	15	8	53	632	396	110.856	-7.28159	-6.92612	0.0809824	0.745833	0.997545	1	0.037037	1	0.799354	0.42187	9.92336	0.591063	1.54898
3929	1.42433e+09	15	8	53	713	396	110.919	-7.21909	-6.9193	0.120422	0.758333	0.603642	1	0.0740741	1	0.799354	0.42187	10.0256	0.54212	0.981748
3930	1.42433e+09	15	8	53	833	396	110.997	-7.14131	-6.90648	0.152831	0.758333	0.603642	0.518519	-0.037037	1	0.799354	0.42187	10.096	0.526164	1.0472
3931	1.42433e+09	15	8	53	914	396	111.065	-7.07444	-6.89521	0.172701	0.840278	0.301821	0	0	1	0.799354	0.42187	10.096	0.466005	1.08647
3932	1.42433e+09	15	8	53	995	396	111.13	-7.01078	-6.88381	0.179158	0.840278	0.301821	0	0	1	0.799354	0.42187	10.0286	0.466005	1.08647
3933	1.42433e+09	15	8	54	116	397	111.213	-6.92911	-6.87035	0.171126	0.795833	-0.0153468	0	0	1	0.757979	0.47734	9.90565	0.423909	1.33954
3934	1.42433e+09	15	8	54	197	397	111.264	-6.87831	-6.86486	0.167599	0.795833	-0.0153468	0	0	1	0.757979	0.47734	9.90565	0.423909	1.33954
3935	1.42433e+09	15	8	54	318	397	111.325	-6.81699	-6.86715	0.150272	0.684722	0.0153468	0	0	1	0.757979	0.47734	9.90565	0.410007	1.34827
3936	1.42433e+09	15	8	54	398	397	111.359	-6.78349	-6.86256	0.143118	0.543056	-0.0971966	0.62963	0	1	0.757979	0.47734	9.90565	0.408149	0.907571
3937	1.42433e+09	15	8	54	519	397	111.399	-6.74411	-6.85786	0.137759	0.543056	-0.0971966	1	-0.037037	1	0.757979	0.47734	9.90565	0.408149	0.907571
3938	1.42433e+09	15	8	54	599	397	111.423	-6.71961	-6.85453	0.133801	0.352778	-0.0613874	1	0	1	0.757979	0.47734	9.90565	0.380231	1.02102
3939	1.42433e+09	15	8	54	720	397	111.459	-6.68427	-6.85677	0.123924	0.352778	-0.0613874	1	0	1	0.757979	0.47734	9.90565	0.380231	1.02102
3940	1.42433e+09	15	8	54	801	397	111.484	-6.65893	-6.85366	0.121147	0.315278	-0.0460405	1	0	1	0.757979	0.47734	9.90565	0.370238	1.14319
3941	1.42433e+09	15	8	54	921	397	111.524	-6.61966	-6.84893	0.118982	0.315278	-0.0460405	1	0	1	0.757979	0.47734	9.90565	0.361992	1.26536
3942	1.42433e+09	15	8	55	2	398	111.554	-6.58919	-6.85158	0.11144	0.315278	-0.0153468	1	0	1	0.757979	0.47734	10.0386	0.360748	1.26536
3943	1.42433e+09	15	8	55	123	398	111.612	-6.53156	-6.85456	0.101271	0.413889	-0.0306937	1	0	1	0.788188	0.551037	10.0323	0.357158	1.26973
3944	1.42433e+09	15	8	55	203	398	111.661	-6.48309	-6.84967	0.100036	0.413889	-0.0306937	1	-0.111111	1	0.788188	0.551037	9.60659	0.357158	1.26973
3945	1.42433e+09	15	8	55	324	398	111.747	-6.39748	-6.84098	0.102242	0.573611	-0.0153468	1	-0.222222	1	0.788188	0.551037	9.95604	0.36957	1.40935
3946	1.42433e+09	15	8	55	404	398	111.811	-6.33406	-6.83431	0.106488	0.727778	0.0204625	1	-0.703704	1	0.788188	0.551037	9.95604	0.354532	1.40935
3947	1.42433e+09	15	8	55	526	398	111.917	-6.2283	-6.83926	0.125689	0.727778	0.0204625	0.777778	-1	1	0.788188	0.551037	10.0749	0.354532	1.40935
3948	1.42433e+09	15	8	55	606	398	111.993	-6.1528	-6.82798	0.160749	0.922222	0.286474	0.518519	-1	1	0.790771	0.639696	9.64421	0.344531	1.25227
3949	1.42433e+09	15	8	55	727	398	112.106	-6.04004	-6.82138	0.221852	0.922222	0.286474	0.259259	-1	1	0.790771	0.639696	9.64421	0.344531	1.25227
3950	1.42433e+09	15	8	55	807	398	112.183	-5.96539	-6.802	0.268597	0.955556	0.572949	0.333333	-1	1	0.790771	0.639696	9.64421	0.322881	1.20428
3951	1.42433e+09	15	8	55	928	398	112.285	-5.86456	-6.78774	0.345638	0.951389	0.588295	0.296296	-1	1	0.790771	0.639696	9.64421	0.311867	1.76278
3952	1.42433e+09	15	8	56	9	399	112.349	-5.80548	-6.76348	0.410571	0.951389	0.588295	0.333333	-1	1	0.790771	0.639696	9.64421	0.307739	1.8326
3953	1.42433e+09	15	8	56	95	399	112.399	-5.75489	-6.7604	0.473736	0.797222	0.808267	0.296296	-1	1	0.790771	0.639696	9.64421	0.307739	1.8326
3954	1.42433e+09	15	8	56	216	399	112.475	-5.69037	-6.72134	0.58998	0.797222	0.808267	0.296296	-1	1	0.790771	0.639696	9.64421	0.31949	2.28202
3955	1.42433e+09	15	8	56	296	399	112.51	-5.65545	-6.72571	0.653824	0.651389	0.936157	0.259259	-1	1	0.790771	0.639696	9.64421	0.31949	2.28202
3956	1.42433e+09	15	8	56	417	399	112.568	-5.61247	-6.68736	0.778464	0.508333	1.01289	0.37037	-1	1	0.790771	0.639696	9.64421	0.31273	2.13803
3957	1.42433e+09	15	8	56	507	399	112.6	-5.59197	-6.71225	0.854393	0.508333	1.01289	0.259259	-1	1	0.790771	0.639696	10.003	0.31273	2.13803
3958	1.42433e+09	15	8	56	628	399	112.645	-5.56573	-6.676	1.00122	0.408333	1.12543	0.296296	-1	1	0.768104	0.73335	9.88408	0.335825	2.14239
3959	1.42433e+09	15	8	56	708	399	112.674	-5.55184	-6.65044	1.10462	0.408333	1.12543	0.296296	-1	1	0.768104	0.73335	9.8758	0.326536	2.08567
3960	1.42433e+09	15	8	56	829	399	112.694	-5.54269	-6.66824	1.2335	0.365278	1.25333	0.333333	-0.851852	1	0.768104	0.73335	9.94324	0.326536	2.08567
3961	1.42433e+09	15	8	56	909	399	112.722	-5.53488	-6.64078	1.31964	0.365278	1.31471	0	0	1	0.768104	0.73335	9.94324	0.301054	1.92859
3962	1.42433e+09	15	8	57	30	400	112.76	-5.52762	-6.60322	1.41332	0.365278	1.31471	0	1	1	0.768104	0.73335	9.77726	0.326768	0.994838
3963	1.42433e+09	15	8	57	110	400	112.776	-5.53077	-6.61877	1.44652	0.306944	0.649683	0	1	1	0.762604	0.831769	9.78765	0.326768	0.994838
3964	1.42433e+09	15	8	57	231	400	112.801	-5.52839	-6.59381	1.49007	0.306944	0.649683	0	1	1	0.762604	0.831769	9.78765	0.308755	0.763582
3965	1.42433e+09	15	8	57	312	400	112.821	-5.52684	-6.61315	1.48817	0.193056	0.332515	0	1	1	0.762604	0.831769	9.78765	0.306949	0.737401
3966	1.42433e+09	15	8	57	433	400	112.823	-5.5263	-6.61562	1.47653	0.0736111	-0.0153468	0	1	1	0.762604	0.831769	9.78765	0.319485	0.698132
3967	1.42433e+09	15	8	57	514	400	112.825	-5.52613	-6.61394	1.46605	0.0736111	-0.0153468	0	1	1	0.762604	0.831769	9.78765	0.300273	0.702495
3968	1.42433e+09	15	8	57	595	400	112.826	-5.526	-6.61283	1.45177	0.0180556	-0.12789	0	1	1	0.762604	0.831769	9.78765	0.300273	0.702495
3969	1.42433e+09	15	8	57	715	400	112.828	-5.52567	-6.61055	1.41704	0.0180556	-0.12789	0	1	1	0.762604	0.831769	9.78765	0.303819	0.728675
3970	1.42433e+09	15	8	57	796	400	112.832	-5.52506	-6.60708	1.38918	0.0125	-0.271127	0	1	1	0.762604	0.831769	9.78765	0.303819	0.728675
3971	1.42433e+09	15	8	57	924	400	112.842	-5.52291	-6.5974	1.33293	0.0513889	-0.352977	0.185185	1	1	0.762604	0.831769	9.78765	0.315346	0.776671
3972	1.42433e+09	15	8	58	5	401	112.852	-5.52022	-6.58763	1.29096	0.0513889	-0.352977	0.518519	0.111111	1	0.762604	0.831769	9.7569	0.303499	1.07774
3973	1.42433e+09	15	8	58	127	401	112.869	-5.5148	-6.57102	1.2372	0.1375	-0.506446	0.777778	-0.555556	1	0.760813	0.941732	9.82433	0.3093	2.13367
3974	1.42433e+09	15	8	58	208	401	112.884	-5.50996	-6.55774	1.21518	0.141667	-0.429711	1	-0.888889	1	0.760813	0.941732	10.05	0.301266	1.82387
3975	1.42433e+09	15	8	58	328	401	112.905	-5.50227	-6.53797	1.19324	0.141667	-0.429711	1	-0.851852	1	0.760813	0.941732	10.1101	0.301266	1.82387
3976	1.42433e+09	15	8	58	409	401	112.919	-5.49685	-6.52438	1.19064	0.172222	-0.194393	1	-0.888889	1	0.760813	0.941732	10.1101	0.325839	1.70606
3977	1.42433e+09	15	8	58	530	401	112.948	-5.48656	-6.49769	1.21286	0.172222	-0.194393	1	-0.888889	1	0.760813	0.941732	10.1727	0.325839	1.70606
3978	1.42433e+09	15	8	58	610	401	112.967	-5.46767	-6.50016	1.22324	0.231944	0.189278	1	-0.777778	1	0.746021	1.06388	10.3612	0.335471	1.86314
3979	1.42433e+09	15	8	58	731	401	113.012	-5.45373	-6.45703	1.27877	0.348611	0.424596	1	-0.666667	1	0.746021	1.06388	10.3612	0.335471	1.86314
3980	1.42433e+09	15	8	58	811	401	113.052	-5.44349	-6.41863	1.32379	0.3875	0.475752	1	-0.296296	1	0.746021	1.06388	10.3612	0.351295	1.7017
3981	1.42433e+09	15	8	58	932	401	113.12	-5.43002	-6.35232	1.39605	0.495833	0.557602	0.851852	-0.111111	1	0.746021	1.06388	10.3612	0.343408	1.74533
3982	1.42433e+09	15	8	59	13	402	113.171	-5.4227	-6.30175	1.44112	0.495833	0.557602	0.333333	0	1	0.746021	1.06388	10.3612	0.343408	1.74533
3983	1.42433e+09	15	8	59	133	402	113.251	-5.41491	-6.2218	1.48805	0.606944	0.588295	0.333333	0.925926	1	0.746021	1.06388	10.3612	0.322128	0.981748
3984	1.42433e+09	15	8	59	214	402	113.29	-5.40119	-6.18581	1.49167	0.663889	0.255781	0	1	1	0.746021	1.06388	10.3612	0.302519	1.07774
3985	1.42433e+09	15	8	59	295	402	113.34	-5.39726	-6.13598	1.49205	0.663889	0.255781	0	0.518519	1	0.746021	1.06388	10.3612	0.31658	0.925025
3986	1.42433e+09	15	8	59	400	402	113.395	-5.39297	-6.08049	1.49482	0.555556	0.0204625	0	0	1	0.746021	1.06388	10.3612	0.31658	0.925025
3987	1.42433e+09	15	8	59	537	402	113.444	-5.3696	-6.03809	1.47685	0.555556	0.0204625	0	0	1	0.746021	1.06388	10.4099	0.303296	1.03847
3988	1.42433e+09	15	8	59	623	402	113.469	-5.36708	-6.01291	1.46732	0.455556	0.0306937	0	0	1	0.731083	1.19374	10.2193	0.312238	1.58389
3989	1.42433e+09	15	8	59	703	402	113.487	-5.35759	-5.99818	1.45384	0.254167	-0.107428	0.0740741	0	1	0.731083	1.19374	10.3536	0.312238	1.58389
3990	1.42433e+09	15	8	59	824	402	113.503	-5.35557	-5.98188	1.44367	0.254167	-0.107428	1	0.407407	1	0.731083	1.19374	10.45	0.312238	1.58389
3991	1.42433e+09	15	8	59	905	402	113.512	-5.35439	-5.97313	1.43272	0.116667	-0.0818498	1	0.37037	1	0.731083	1.19374	10.4565	0.334732	1.61007
3992	1.42433e+09	15	9	0	25	403	113.524	-5.35255	-5.96108	1.41057	0.116667	-0.0818498	1	0.37037	1	0.731083	1.19374	10.3788	0.34276	1.62316
3993	1.42433e+09	15	9	0	106	403	113.536	-5.34133	-5.96369	1.39168	0.1	-0.204625	1	0.444444	1	0.781604	1.30306	10.4183	0.34276	1.62316
3994	1.42433e+09	15	9	0	226	403	113.557	-5.33721	-5.9427	1.36747	0.1	-0.204625	1	0.481481	1	0.781604	1.30306	10.4183	0.370586	1.54025
3995	1.42433e+09	15	9	0	307	403	113.576	-5.33313	-5.92451	1.34169	0.154167	-0.158584	1	0.407407	1	0.781604	1.30306	10.4183	0.370586	1.54025
3996	1.42433e+09	15	9	0	428	403	113.614	-5.3232	-5.88739	1.29135	0.2375	-0.332515	1	0.444444	1	0.781604	1.30306	10.4183	0.381767	1.56207
3997	1.42433e+09	15	9	0	509	403	113.647	-5.31341	-5.85636	1.2554	0.2375	-0.332515	1	0.0740741	1	0.781604	1.30306	10.4183	0.414756	1.64934
3998	1.42433e+09	15	9	0	619	403	113.704	-5.29423	-5.80272	1.21348	0.473611	-0.414365	0	0	1	0.781604	1.30306	10.4183	0.414756	1.64934
3999	1.42433e+09	15	9	0	699	403	113.744	-5.27951	-5.76481	1.19534	0.473611	-0.414365	0	0	1	0.781604	1.30306	10.4183	0.47431	1.87187
4000	1.42433e+09	15	9	0	820	403	113.801	-5.25791	-5.71239	1.17011	0.498611	-0.189278	0	0	1	0.781604	1.30306	10.4183	0.47431	1.87187
4001	1.42433e+09	15	9	0	901	403	113.835	-5.23459	-5.68701	1.14913	0.498611	-0.189278	0.037037	0	1	0.781604	1.30306	10.4002	0.488902	1.48789
4002	1.42433e+09	15	9	1	21	404	113.881	-5.21566	-5.64585	1.1342	0.448611	-0.219971	0.666667	0.592593	1	0.781604	1.30306	10.3665	0.488902	1.48789
4003	1.42433e+09	15	9	1	102	404	113.908	-5.20408	-5.62153	1.12235	0.3625	-0.0971966	1	0.666667	1	0.794354	1.40999	10.3054	0.510151	1.61443
4004	1.42433e+09	15	9	1	223	404	113.941	-5.18857	-5.59246	1.09516	0.3625	-0.0971966	1	0.703704	1	0.794354	1.40999	9.87956	0.543449	1.76715
4005	1.42433e+09	15	9	1	303	404	113.964	-5.17776	-5.57228	1.07179	0.315278	-0.271127	1	0.666667	1	0.794354	1.40999	9.92383	0.543449	1.76715
4006	1.42433e+09	15	9	1	424	404	114.001	-5.15897	-5.5398	1.03017	0.315278	-0.271127	1	0.62963	1	0.794354	1.40999	9.92383	0.582315	1.92423
4007	1.42433e+09	15	9	1	504	404	114.031	-5.14303	-5.51463	0.996111	0.306944	-0.332515	1	0.555556	1	0.794354	1.40999	9.82826	0.610946	2.05949
4008	1.42433e+09	15	9	1	625	404	114.085	-5.11193	-5.47038	0.935024	0.366667	-0.429711	1	0.481481	1	0.794354	1.40999	9.90487	0.610946	2.05949
4009	1.42433e+09	15	9	1	706	404	114.125	-5.08161	-5.44413	0.883297	0.366667	-0.429711	0.333333	0	1	0.794354	1.40999	9.95001	0.670135	2.06385
4010	1.42433e+09	15	9	1	827	404	114.197	-5.03371	-5.3903	0.825006	0.508333	-0.603642	0.037037	0	1	0.794354	1.40999	9.95001	0.670135	2.06385
4011	1.42433e+09	15	9	1	907	404	114.249	-4.99816	-5.35311	0.800757	0.6375	-0.383671	0	-1	1	0.794354	1.40999	9.95001	0.731236	-1.309
4012	1.42433e+09	15	9	2	28	405	114.322	-4.94644	-5.30065	0.789168	0.6375	-0.383671	0.037037	-1	1	0.794354	1.40999	9.95001	0.683565	-1.35699
4013	1.42433e+09	15	9	2	108	405	114.367	-4.91255	-5.27154	0.783632	0.602778	-0.0613874	0.555556	-0.407407	1	0.794354	1.40999	9.95001	0.676085	-1.44862
4014	1.42433e+09	15	9	2	229	405	114.433	-4.86376	-5.22698	0.773723	0.602778	-0.0613874	1	0	1	0.794354	1.40999	9.95001	0.663904	-1.54025
4015	1.42433e+09	15	9	2	310	405	114.476	-4.8326	-5.1967	0.769553	0.563889	-0.0818498	1	0.259259	1	0.794354	1.40999	9.95001	0.663904	-1.54025
4016	1.42433e+09	15	9	2	430	405	114.544	-4.78455	-5.14971	0.757686	0.563889	-0.0818498	1	0.296296	1	0.794354	1.40999	9.95001	0.663871	-1.63625
4017	1.42433e+09	15	9	2	511	405	114.59	-4.75124	-5.11752	0.743476	0.543056	-0.066503	1	0.407407	1	0.835146	1.64779	9.74458	0.67414	-1.79333
4018	1.42433e+09	15	9	2	631	405	114.66	-4.69892	-5.0706	0.723665	0.559722	-0.189278	1	0.407407	1	0.835146	1.64779	9.79885	0.67414	-1.79333
4019	1.42433e+09	15	9	2	712	405	114.712	-4.65933	-5.03652	0.704141	0.559722	-0.189278	1	0.62963	1	0.835146	1.64779	9.73764	0.69626	-1.8675
4020	1.42433e+09	15	9	2	833	405	114.799	-4.58632	-4.98917	0.657693	0.672222	-0.286474	1	0.555556	1	0.835146	1.64779	9.73008	0.69626	-1.8675
4021	1.42433e+09	15	9	2	913	405	114.863	-4.53514	-4.95174	0.619706	0.672222	-0.286474	0.666667	0.666667	1	0.835146	1.64779	9.71281	0.685788	0.479965
4022	1.42433e+09	15	9	3	34	406	114.966	-4.44843	-4.89537	0.550445	0.780556	-0.460405	0.037037	0	1	0.835146	1.64779	9.68655	0.614856	0.680678
4023	1.42433e+09	15	9	3	115	406	115.037	-4.38715	-4.85978	0.517942	0.873611	-0.588295	0	0	1	0.835146	1.64779	9.66142	0.614856	0.680678
4024	1.42433e+09	15	9	3	195	406	115.11	-4.31799	-4.83661	0.48905	0.873611	-0.588295	0	0	1	0.835146	1.64779	9.66142	0.539477	1.00793
4025	1.42433e+09	15	9	3	315	406	115.203	-4.23533	-4.79475	0.45736	0.873611	-0.588295	0	0	1	0.835146	1.64779	9.66142	0.539477	1.00793
4026	1.42433e+09	15	9	3	396	406	115.26	-4.1835	-4.7705	0.441925	0.826389	-0.250665	0.666667	0.555556	1	0.835146	1.64779	9.66142	0.513514	1.0472
4027	1.42433e+09	15	9	3	517	406	115.346	-4.10285	-4.74049	0.417175	0.731944	-0.219971	1	0.703704	1	0.835146	1.64779	9.66142	0.513514	1.0472
4028	1.42433e+09	15	9	3	597	406	115.393	-4.05994	-4.72209	0.399111	0.6375	-0.189278	1	0.777778	1	0.835146	1.64779	9.66142	0.475371	1.07774
4029	1.42433e+09	15	9	3	742	406	115.485	-3.96842	-4.71053	0.339448	0.6375	-0.189278	1	0.925926	1	0.835146	1.64779	9.66142	0.416359	0.746128
4030	1.42433e+09	15	9	3	823	406	115.527	-3.92829	-4.6973	0.30898	0.533333	-0.378555	1	0.888889	1	0.835146	1.64779	9.66142	0.396613	1.02974
4031	1.42433e+09	15	9	3	903	406	115.576	-3.88023	-4.69144	0.26465	0.533333	-0.378555	1	0.703704	1	0.835146	1.64779	9.5838	0.396613	1.02974
4032	1.42433e+09	15	9	4	24	407	115.655	-3.80077	-4.68783	0.187507	0.555556	-0.491099	0.925926	0.481481	1	0.835146	1.64779	9.51716	0.391247	1.11265
4033	1.42433e+09	15	9	4	104	407	115.709	-3.74802	-4.67943	0.145098	0.641667	-0.613874	0	0	1	0.863229	1.83101	9.54985	0.416854	1.1781
4034	1.42433e+09	15	9	4	225	407	115.787	-3.66987	-4.67371	0.0947377	0.641667	-0.613874	0	0	1	0.863229	1.83101	9.54089	0.428496	1.261
4035	1.42433e+09	15	9	4	305	407	115.842	-3.61503	-4.68067	0.0597221	0.6375	-0.383671	0	0	1	0.863229	1.83101	9.49714	0.428496	1.261
4036	1.42433e+09	15	9	4	426	407	115.907	-3.55005	-4.67863	0.0153577	0.6375	-0.383671	0.481481	0.185185	1	0.863229	1.83101	9.49714	0.453793	1.33954
4037	1.42433e+09	15	9	4	507	407	115.951	-3.50696	-4.68542	-0.00699219	0.551389	-0.414365	1	0.444444	1	0.863229	1.83101	9.42734	0.451035	1.08647
4038	1.42433e+09	15	9	4	628	407	116.01	-3.4484	-4.69445	-0.0464257	0.461111	-0.235318	1	0.37037	1	0.858104	2.08097	9.43414	0.451035	1.08647
4039	1.42433e+09	15	9	4	709	407	116.045	-3.41406	-4.69663	-0.0714287	0.434722	-0.271127	1	0.407407	1	0.858104	2.08097	9.459	0.459871	1.36136
4040	1.42433e+09	15	9	4	829	407	116.102	-3.35803	-4.70814	-0.105018	0.438889	-0.317168	1	0.407407	1	0.858104	2.08097	9.459	0.459871	1.36136
4041	1.42433e+09	15	9	4	910	407	116.141	-3.31905	-4.71282	-0.126933	0.465278	-0.219971	1	0.407407	1	0.858104	2.08097	9.459	0.475021	1.50098
4042	1.42433e+09	15	9	5	31	408	116.205	-3.25594	-4.72269	-0.173016	0.465278	-0.219971	1	0.407407	1	0.858104	2.08097	9.459	0.502812	1.64497
4043	1.42433e+09	15	9	5	111	408	116.254	-3.20819	-4.73214	-0.204657	0.551389	-0.414365	0	0	1	0.858104	2.08097	9.459	0.513232	1.57516
4044	1.42433e+09	15	9	5	232	408	116.349	-3.11829	-4.7641	-0.243747	0.551389	-0.414365	0	0	1	0.858104	2.08097	9.459	0.541331	1.71479
4045	1.42433e+09	15	9	5	312	408	116.398	-3.07065	-4.77655	-0.26099	0.641667	-0.235318	0	0	1	0.858104	2.08097	9.459	0.541331	1.71479
4046	1.42433e+09	15	9	5	407	408	116.451	-3.0194	-4.79092	-0.28006	0.641667	-0.235318	0.037037	1	1	0.858104	2.08097	9.459	0.594723	1.77151
4047	1.42433e+09	15	9	5	528	408	116.529	-2.95255	-4.83056	-0.306838	0.576389	-0.189278	0.037037	1	1	0.858104	2.08097	9.49764	0.614845	1.49226
4048	1.42433e+09	15	9	5	609	408	116.564	-2.91903	-4.84152	-0.320832	0.522222	-0.173931	0.259259	1	1	0.803667	2.45484	9.39104	0.614845	1.49226
4049	1.42433e+09	15	9	5	729	408	116.627	-2.86496	-4.87398	-0.351132	0.522222	-0.173931	0.407407	1	1	0.803667	2.45484	9.08901	0.657398	1.71479
4050	1.42433e+09	15	9	5	810	408	116.652	-2.8423	-4.88267	-0.373676	0.3625	-0.189278	0.555556	1	1	0.803667	2.45484	9.32927	0.657398	1.71479
4051	1.42433e+09	15	9	5	897	408	116.677	-2.8192	-4.89222	-0.401378	0.291667	-0.317168	0.481481	1	1	0.803667	2.45484	9.34076	0.689805	-1.54898
4052	1.42433e+09	15	9	6	18	409	116.711	-2.78832	-4.90631	-0.44463	0.291667	-0.317168	0.518519	1	1	0.803667	2.45484	9.09405	0.669326	-1.59261
4053	1.42433e+09	15	9	6	99	409	116.742	-2.76089	-4.92138	-0.480166	0.297222	-0.399018	0.62963	1	1	0.796854	2.86095	9.11107	0.669326	-1.59261
4054	1.42433e+09	15	9	6	220	409	116.788	-2.72134	-4.94445	-0.557059	0.313889	-0.491099	0.481481	1	1	0.796854	2.86095	9.25529	0.643234	-1.55771
4055	1.42433e+09	15	9	6	301	409	116.824	-2.6916	-4.96472	-0.618109	0.373611	-0.618989	0.592593	1	1	0.796854	2.86095	9.25529	0.643234	-1.55771
4056	1.42433e+09	15	9	6	422	409	116.884	-2.64457	-5.00307	-0.723835	0.373611	-0.618989	0.555556	1	1	0.796854	2.86095	9.25529	0.609126	-1.57516
4057	1.42433e+09	15	9	6	502	409	116.93	-2.612	-5.03534	-0.805104	0.469444	-0.808267	0.481481	1	1	0.796854	2.86095	9.25529	0.55507	-1.60134
4058	1.42433e+09	15	9	6	623	409	117.003	-2.56295	-5.08913	-0.92785	0.469444	-0.808267	0.444444	0.518519	1	0.796854	2.86095	9.25529	0.55507	-1.60134
4059	1.42433e+09	15	9	6	703	409	117.056	-2.53375	-5.13275	-1.00298	0.594444	-1.04359	0	0	1	0.796854	2.86095	9.25529	0.483056	-1.63188
4060	1.42433e+09	15	9	6	849	409	117.145	-2.48947	-5.21076	-1.08834	0.655556	-0.951504	0	0	1	0.796854	2.86095	9.25529	0.483056	-1.63188
4061	1.42433e+09	15	9	6	929	409	117.177	-2.47333	-5.23785	-1.12601	0.569444	-0.603642	0.0740741	0	1	0.796854	2.86095	9.25529	0.449575	-1.7846
4062	1.42433e+09	15	9	6	999	409	117.209	-2.45974	-5.26731	-1.1432	0.534722	-0.475752	0.777778	0.518519	1	0.78925	3.37279	9.38777	0.437825	-1.95041
4063	1.42433e+09	15	9	7	120	410	117.258	-2.44022	-5.31219	-1.17095	0.534722	-0.475752	0.777778	0.518519	1	0.78925	3.37279	9.36328	0.437825	-1.95041
4064	1.42433e+09	15	9	7	201	410	117.288	-2.4289	-5.33986	-1.18926	0.461111	-0.235318	1	0.814815	1	0.78925	3.37279	9.27628	0.443761	-2.03767
4065	1.42433e+09	15	9	7	322	410	117.332	-2.40486	-5.37624	-1.22207	0.379167	-0.189278	0.962963	0.814815	1	0.78925	3.37279	9.20149	0.443761	-2.03767
4066	1.42433e+09	15	9	7	402	410	117.36	-2.39567	-5.40313	-1.24947	0.379167	-0.189278	1	0.740741	1	0.78925	3.37279	9.14867	0.452602	-2.10749
4067	1.42433e+09	15	9	7	523	410	117.407	-2.38232	-5.44765	-1.29888	0.348611	-0.332515	1	0.777778	1	0.78925	3.37279	9.15067	0.464899	-1.94168
4068	1.42433e+09	15	9	7	612	410	117.447	-2.37265	-5.487	-1.34484	0.461111	-0.521793	1	0.777778	1	0.753417	4.04776	9.18243	0.463343	-1.90677
4069	1.42433e+09	15	9	7	733	410	117.496	-2.36159	-5.53506	-1.40657	0.461111	-0.521793	1	0.777778	1	0.753417	4.04776	9.18243	0.457514	-1.96786
4070	1.42433e+09	15	9	7	814	410	117.547	-2.35526	-5.58483	-1.46026	0.602778	-0.695723	0.814815	-0.111111	1	0.753417	4.04776	9.18243	0.457514	-1.96786
4071	1.42433e+09	15	9	7	934	410	117.631	-2.34951	-5.66865	-1.52247	0.602778	-0.695723	0.555556	-0.259259	1	0.753417	4.04776	9.18243	0.448114	-1.92859
4072	1.42433e+09	15	9	8	15	411	117.692	-2.34773	-5.72979	-1.54969	0.745833	-0.363209	0.518519	-1	1	0.753417	4.04776	9.18243	0.423823	-1.81951
4073	1.42433e+09	15	9	8	96	411	117.754	-2.34673	-5.79248	-1.55584	0.745833	-0.363209	0.518519	-1	1	0.753417	4.04776	9.18243	0.423823	-1.81951
4074	1.42433e+09	15	9	8	216	411	117.847	-2.33891	-5.88508	-1.54472	0.779167	-0.107428	0.851852	-0.62963	1	0.753417	4.04776	9.18243	0.434107	-1.9984
4075	1.42433e+09	15	9	8	297	411	117.914	-2.33628	-5.95205	-1.52485	0.779167	-0.107428	0.888889	-0.259259	1	0.753417	4.04776	9.18243	0.46918	-1.75842
4076	1.42433e+09	15	9	8	433	411	118.034	-2.31952	-6.07048	-1.48591	0.809722	0.158584	0.814815	-0.111111	1	0.753417	4.04776	9.26238	0.46918	-1.75842
4077	1.42433e+09	15	9	8	514	411	118.105	-2.31265	-6.14071	-1.46861	0.852778	0.286474	0.814815	0	1	0.723917	4.8738	9.3073	0.515767	-1.97659
4078	1.42433e+09	15	9	8	634	411	118.214	-2.30103	-6.24907	-1.44516	0.852778	0.286474	0.703704	0	1	0.723917	4.8738	8.73349	0.546221	-2.08131
4079	1.42433e+09	15	9	8	715	411	118.285	-2.29143	-6.31952	-1.43101	0.895833	0.189278	0.37037	0.148148	1	0.723917	4.8738	8.90175	0.590379	-1.7366
4080	1.42433e+09	15	9	8	795	411	118.353	-2.26917	-6.38439	-1.41754	0.895833	0.189278	0.481481	0.37037	1	0.723917	4.8738	9.18243	0.590379	-1.7366
4081	1.42433e+09	15	9	8	917	411	118.455	-2.25376	-6.48508	-1.42098	0.879167	0.158584	0.555556	0.518519	1	0.723917	4.8738	8.95151	0.633084	-1.92423
4082	1.42433e+09	15	9	8	997	411	118.526	-2.23292	-6.553	-1.42802	0.831944	-0.0460405	0.666667	0.407407	1	0.723917	4.8738	8.80188	0.640295	-1.76278
4083	1.42433e+09	15	9	9	118	412	118.624	-2.21991	-6.65037	-1.44588	0.831944	-0.0460405	0.666667	0.407407	1	0.737979	5.76545	9.14028	0.654029	-1.8326
4084	1.42433e+09	15	9	9	198	412	118.697	-2.18985	-6.71613	-1.45528	0.813889	-0.112543	0.666667	0.407407	1	0.737979	5.76545	9.21465	0.654029	-1.8326
4085	1.42433e+09	15	9	9	319	412	118.795	-2.18052	-6.81381	-1.49003	0.813889	-0.112543	0.666667	0.407407	1	0.737979	5.76545	9.21465	0.673375	-1.7366
4086	1.42433e+09	15	9	9	400	412	118.864	-2.16267	-6.88087	-1.51764	0.809722	-0.189278	0.851852	0.555556	1	0.737979	5.76545	9.21465	0.698801	-1.69733
4087	1.42433e+09	15	9	9	520	412	118.965	-2.1606	-6.98127	-1.57111	0.822222	-0.399018	0.888889	0.444444	1	0.737979	5.76545	9.21465	0.698801	-1.69733
4088	1.42433e+09	15	9	9	601	412	119.038	-2.14689	-7.05368	-1.6067	0.822222	-0.399018	1	0.37037	1	0.737979	5.76545	9.21465	0.699308	-1.71042
4089	1.42433e+09	15	9	9	722	412	119.153	-2.15459	-7.16796	-1.65549	0.904167	-0.475752	1	0	1	0.737979	5.76545	9.21465	0.699308	-1.71042
4090	1.42433e+09	15	9	9	802	412	119.234	-2.14442	-7.24882	-1.68257	0.963889	-0.378555	0.666667	0	1	0.737979	5.76545	9.21465	0.696828	-1.50098
4091	1.42433e+09	15	9	9	924	412	119.359	-2.16174	-7.37254	-1.72443	0.963889	-0.378555	0.481481	0	1	0.737979	5.76545	9.21465	0.670311	-1.58389
4092	1.42433e+09	15	9	10	5	413	119.444	-2.15745	-7.4573	-1.74003	1.02917	-0.363209	0	0	1	0.764938	6.69969	9.01488	0.670311	-1.58389
4093	1.42433e+09	15	9	10	125	413	119.557	-2.17561	-7.56916	-1.7582	1.02917	-0.363209	0	0	1	0.764938	6.69969	8.89968	0.636992	-1.54025
4094	1.42433e+09	15	9	10	206	413	119.631	-2.17678	-7.64274	-1.76974	0.947222	-0.122775	0	0	1	0.764938	6.69969	8.99651	0.636992	-1.54025
4095	1.42433e+09	15	9	10	327	413	119.721	-2.18146	-7.73297	-1.77576	0.791667	-0.0306937	0.62963	0.0740741	1	0.764938	6.69969	9.08171	0.61457	-1.50971
4096	1.42433e+09	15	9	10	407	413	119.778	-2.1931	-7.78807	-1.78029	0.791667	-0.0306937	0.777778	0.185185	1	0.764938	6.69969	9.08171	0.624462	-1.75406
4097	1.42433e+09	15	9	10	528	413	119.857	-2.21347	-7.86513	-1.79109	0.659722	-0.0460405	0.814815	0.518519	1	0.764938	6.69969	8.99891	0.624462	-1.75406
4098	1.42433e+09	15	9	10	609	413	119.903	-2.21603	-7.91049	-1.80043	0.659722	-0.0460405	0.888889	0.888889	1	0.791604	7.36263	9.0112	0.636172	-1.40063
4099	1.42433e+09	15	9	10	730	413	119.97	-2.22407	-7.97704	-1.8272	0.572222	-0.112543	0.851852	0.888889	1	0.791604	7.36263	9.0112	0.607014	-1.47044
4100	1.42433e+09	15	9	10	810	413	120.015	-2.23605	-8.02012	-1.84861	0.563889	-0.266012	0.925926	0.851852	1	0.791604	7.36263	9.0112	0.588478	-1.35699
4101	1.42433e+09	15	9	10	931	413	120.082	-2.23801	-8.08773	-1.90232	0.563889	-0.266012	0.296296	0.333333	1	0.791604	7.36263	9.0112	0.588478	-1.35699
4102	1.42433e+09	15	9	11	11	414	120.13	-2.25467	-8.13223	-1.93992	0.611111	-0.542255	0	0	1	0.791604	7.36263	9.0112	0.55934	-1.47044
4103	1.42433e+09	15	9	11	145	414	120.2	-2.25728	-8.20193	-1.97282	0.611111	-0.542255	0	0	1	0.791604	7.36263	9.0112	0.533117	-1.54025
4104	1.42433e+09	15	9	11	225	414	120.24	-2.27367	-8.23866	-1.99836	0.611111	-0.542255	0	0	1	0.791604	7.36263	9.0112	0.533117	-1.54025
4105	1.42433e+09	15	9	11	306	414	120.274	-2.28835	-8.2698	-2.0172	0.447222	-0.255781	0.259259	1	1	0.791604	7.36263	9.0112	0.525407	-1.69297
4106	1.42433e+09	15	9	11	427	414	120.316	-2.30245	-8.30873	-2.04228	0.447222	-0.255781	0.37037	1	1	0.791604	7.36263	9.0112	0.525407	-1.69297
4107	1.42433e+09	15	9	11	513	414	120.34	-2.31359	-8.33005	-2.05727	0.288889	-0.173931	0.518519	1	1	0.754875	7.78736	8.95174	0.514108	-1.79333
4108	1.42433e+09	15	9	11	634	414	120.37	-2.32811	-8.35646	-2.08457	0.288889	-0.173931	0.555556	1	1	0.754875	7.78736	8.98929	0.514108	-1.79333
4109	1.42433e+09	15	9	11	714	414	120.389	-2.32597	-8.37548	-2.09918	0.25	-0.194393	0.592593	1	1	0.754875	7.78736	9.04193	0.511583	-1.76278
4110	1.42433e+09	15	9	11	835	414	120.417	-2.33548	-8.40199	-2.12846	0.25	-0.194393	0.62963	1	1	0.754875	7.78736	9.07701	0.503309	-1.86314
4111	1.42433e+09	15	9	11	915	414	120.44	-2.34799	-8.4212	-2.15679	0.233333	-0.255781	0.592593	1	1	0.754875	7.78736	9.07701	0.503309	-1.86314
4112	1.42433e+09	15	9	11	996	414	120.468	-2.36384	-8.4439	-2.1916	0.301389	-0.383671	0.62963	1	1	0.754875	7.78736	8.99251	0.51313	-1.88496
4113	1.42433e+09	15	9	12	225	415	120.573	-2.43215	-8.5239	-2.34909	0.301389	-0.383671	0.62963	1	1	0.788708	8.07134	8.99297	0.51313	-1.88496
4114	1.42433e+09	15	9	12	266	415	120.595	-2.44822	-8.53925	-2.38536	0.409722	-0.557602	0.62963	1	1	0.788708	8.07134	9.05891	0.476712	-1.98095
4115	1.42433e+09	15	9	12	306	415	120.62	-2.46661	-8.55531	-2.42672	0.409722	-0.557602	0.62963	1	1	0.788708	8.07134	9.05891	0.476712	-1.98095
4116	1.42433e+09	15	9	12	427	415	120.679	-2.50759	-8.59825	-2.55064	0.409722	-0.557602	0.62963	1	1	0.788708	8.07134	9.05891	0.476712	-1.98095
4117	1.42433e+09	15	9	12	507	415	120.737	-2.55794	-8.62785	-2.63857	0.6375	-1.07939	0.592593	1	1	0.788708	8.07134	9.05891	0.461338	-1.81078
4118	1.42433e+09	15	9	12	628	415	120.829	-2.64182	-8.66512	-2.77327	0.740278	-1.11009	0.666667	1	1	0.788708	8.07134	9.05891	0.461338	-1.81078
4119	1.42433e+09	15	9	12	709	415	120.892	-2.70216	-8.68449	-2.85604	0.740278	-1.11009	0.037037	0	1	0.788708	8.07134	9.05891	0.41962	-1.88932
4120	1.42433e+09	15	9	12	835	415	120.977	-2.78244	-8.70969	-2.92882	0.7875	-1.02824	0.0740741	0	1	0.788708	8.07134	9.05891	0.3891	-1.97222
4121	1.42433e+09	15	9	13	45	416	121.114	-2.91746	-8.73548	-3.0155	0.752778	-0.521793	0.407407	-0.111111	1	0.788708	8.07134	9.61546	0.397545	-2.20784
4122	1.42433e+09	15	9	13	166	416	121.194	-2.99648	-8.74395	-3.04569	0.668056	-0.271127	1	0.333333	1	0.831125	8.38397	9.66731	0.407786	-2.18166
4123	1.42433e+09	15	9	13	247	416	121.238	-3.03986	-8.75296	-3.06882	0.668056	-0.271127	1	0.444444	1	0.831125	8.38397	9.75319	0.407786	-2.18166
4124	1.42433e+09	15	9	13	371	416	121.319	-3.12091	-8.75727	-3.10476	0.651389	-0.301821	1	0.407407	1	0.831125	8.38397	9.75319	0.426644	-1.81951
4125	1.42433e+09	15	9	13	452	416	121.375	-3.17728	-8.76029	-3.1245	0.651389	-0.301821	1	0.555556	1	0.831125	8.38397	9.79455	0.426443	-1.87623
4126	1.42433e+09	15	9	13	573	416	121.467	-3.26845	-8.76974	3.12604	0.688889	-0.255781	1	0.481481	1	0.831125	8.38397	9.87066	0.426443	-1.87623
4127	1.42433e+09	15	9	13	653	416	121.535	-3.33653	-8.76733	3.09677	0.791667	-0.317168	1	0.444444	1	0.831125	8.38397	9.80389	0.416223	-1.72351
4128	1.42433e+09	15	9	13	774	416	121.64	-3.44149	-8.77151	3.05492	0.791667	-0.317168	1	0.481481	1	0.831125	8.38397	9.80389	0.416223	-1.72351
4129	1.42433e+09	15	9	13	855	416	121.719	-3.51948	-8.76284	3.02014	0.9	-0.399018	1	0.222222	1	0.831125	8.38397	9.80389	0.398176	-1.7017
4130	1.42433e+09	15	9	14	72	417	121.947	-3.74703	-8.73998	2.97414	0.9	-0.399018	1	-0.444444	1	0.831125	8.38397	9.80389	0.398176	-1.7017
4131	1.42433e+09	15	9	14	72	417	121.947	-3.74703	-8.73998	2.97414	1.11111	-0.092081	1	-1	1	0.831125	8.38397	9.80389	0.359852	-1.6057
4132	1.42433e+09	15	9	14	152	417	122.04	-3.8386	-8.72903	2.97245	1.11111	-0.092081	1	-1	1	0.831125	8.38397	9.80389	0.359852	-1.6057
4133	1.42433e+09	15	9	14	273	417	122.174	-3.9717	-8.70898	3.00663	1.12361	0.0153468	0.962963	-1	1	0.831125	8.38397	9.80389	0.344236	-1.74533
4134	1.42433e+09	15	9	14	354	417	122.263	-4.06026	-8.707	3.04022	1.11528	0.332515	0.962963	-1	1	0.831125	8.38397	9.80389	0.367514	-1.58825
4135	1.42433e+09	15	9	14	475	417	122.402	-4.19898	-8.71159	3.11631	1.11528	0.332515	1	-1	1	0.831125	8.38397	9.81488	0.367514	-1.58825
4136	1.42433e+09	15	9	14	555	417	122.487	-4.28462	-8.71272	-3.11031	1.09028	0.618989	1	0	1	0.825875	8.91938	9.84467	0.37087	-1.5228
4137	1.42433e+09	15	9	14	676	417	122.615	-4.41155	-8.7245	-3.05191	1.06389	0.685492	0.962963	0.111111	1	0.825875	8.91938	9.9216	0.418373	-1.74969
4138	1.42433e+09	15	9	14	756	417	122.701	-4.49547	-8.74269	-3.03125	1.06389	0.685492	0.962963	0.592593	1	0.825875	8.91938	9.7815	0.418373	-1.74969
4139	1.42433e+09	15	9	14	877	417	122.823	-4.61703	-8.75782	-3.02548	1.04167	0.255781	1	0.666667	1	0.825875	8.91938	9.75772	0.460056	-1.71479
4140	1.42433e+09	15	9	14	957	417	122.902	-4.69467	-8.77348	-3.03104	1.02083	-0.0767342	1	0.592593	1	0.825875	8.91938	9.73062	0.504133	-1.93295
4141	1.42433e+09	15	9	15	78	418	123.027	-4.81914	-8.78594	-3.05505	1.02083	-0.0767342	1	0.555556	1	0.825875	8.91938	9.66188	0.504133	-1.93295
4142	1.42433e+09	15	9	15	159	418	123.117	-4.90818	-8.793	-3.06548	1.09722	-0.143237	0.518519	0	1	0.825875	8.91938	9.64608	0.565456	-1.7017
4143	1.42433e+09	15	9	15	280	418	123.249	-5.04033	-8.80136	-3.08959	1.09722	-0.143237	0.0740741	0	1	0.825875	8.91938	9.64608	0.565456	-1.7017
4144	1.42433e+09	15	9	15	360	418	123.338	-5.1292	-8.80903	-3.10499	1.1375	-0.12789	0.148148	0	1	0.825875	8.91938	9.64608	0.570094	-1.67988
4145	1.42433e+09	15	9	15	481	418	123.473	-5.26385	-8.81392	-3.11887	1.1375	-0.12789	0.111111	0	1	0.825875	8.91938	9.64608	0.570094	-1.67988
4146	1.42433e+09	15	9	15	561	418	123.558	-5.34831	-8.81882	-3.12431	1.13333	-0.173931	0.148148	0	1	0.825875	8.91938	9.64608	0.571822	-1.64497
4147	1.42433e+09	15	9	15	682	418	123.68	-5.47061	-8.81953	3.13951	1.05556	-0.112543	0.148148	0	1	0.825875	8.91938	9.64608	0.598042	-1.94168
4148	1.42433e+09	15	9	15	870	418	123.854	-5.64477	-8.81285	3.12362	1.05556	-0.112543	0.518519	0	1	0.825875	8.91938	9.64608	0.598042	-1.94168
4149	1.42433e+09	15	9	15	911	418	123.892	-5.68263	-8.81215	3.12303	0.926389	-0.0153468	0.703704	0	1	0.825875	8.91938	9.61712	0.616922	-1.67552
4150	1.42433e+09	15	9	15	951	418	123.93	-5.71972	-8.81644	3.12639	0.873611	0.0153468	0.777778	0.037037	1	0.825875	8.91938	9.61712	0.606359	-1.66679
4151	1.42433e+09	15	9	16	72	419	124.032	-5.82178	-8.81485	3.12581	0.873611	0.0153468	0.777778	0.037037	1	0.778354	9.13521	9.59855	0.607055	-1.66679
4152	1.42433e+09	15	9	16	152	419	124.101	-5.89109	-8.824	3.13568	0.840278	-0.0153468	0.777778	-0.111111	1	0.778354	9.13521	9.35247	0.60941	-1.66679
4153	1.42433e+09	15	9	16	273	419	124.208	-5.99786	-8.82294	-3.13527	0.840278	-0.0153468	0.851852	-0.185185	1	0.778354	9.13521	9.39102	0.60941	-1.66679
4154	1.42433e+09	15	9	16	353	419	124.276	-6.06602	-8.8239	-3.12186	0.869444	0.092081	0.777778	-0.518519	1	0.778354	9.13521	9.21479	0.624841	-1.68424
4155	1.42433e+09	15	9	16	474	419	124.383	-6.17136	-8.83731	-3.08164	0.869444	0.092081	0.814815	-0.851852	1	0.778354	9.13521	9.24113	0.624841	-1.68424
4156	1.42433e+09	15	9	16	554	419	124.457	-6.24545	-8.84342	-3.04844	0.873611	0.271127	0.814815	-1	1	0.778354	9.13521	9.12083	0.635166	-1.63625
4157	1.42433e+09	15	9	16	675	419	124.568	-6.35642	-8.85013	-2.98158	0.929167	0.445058	0.814815	-1	1	0.778354	9.13521	9.18048	0.632477	1.61007
4158	1.42433e+09	15	9	16	756	419	124.647	-6.43353	-8.86552	-2.92626	0.929167	0.445058	0.740741	-1	1	0.778354	9.13521	9.18048	0.632477	1.61007
4159	1.42433e+09	15	9	16	876	419	124.766	-6.54995	-8.89095	-2.8316	0.981944	0.79292	0.62963	-1	1	0.778354	9.13521	9.18048	0.624943	1.77151
4160	1.42433e+09	15	9	16	957	419	124.842	-6.62141	-8.91817	-2.75211	0.981944	0.79292	0.62963	-1	1	0.778354	9.13521	9.18048	0.631186	1.92423
4161	1.42433e+09	15	9	17	78	420	124.949	-6.72068	-8.95748	-2.62933	0.977778	0.838961	0.666667	-1	1	0.778354	9.13521	9.18048	0.631186	1.92423
4162	1.42433e+09	15	9	17	158	420	125.018	-6.77884	-8.99499	-2.5412	0.9125	1.0487	0.666667	-1	1	0.778354	9.13521	9.18048	0.642261	1.98531
4163	1.42433e+09	15	9	17	279	420	125.114	-6.86012	-9.04521	-2.41375	0.9125	1.0487	0.666667	-1	1	0.778354	9.13521	9.18048	0.642261	1.98531
4164	1.42433e+09	15	9	17	359	420	125.178	-6.90715	-9.08808	-2.32027	0.826389	1.14078	0.666667	-1	1	0.778354	9.13521	9.18048	0.658969	2.06385
4165	1.42433e+09	15	9	17	491	420	125.277	-6.97153	-9.16388	-2.16279	0.826389	1.14078	0.740741	-1	1	0.778354	9.13521	9.19102	0.658969	2.06385
4166	1.42433e+09	15	9	17	571	420	125.339	-7.00265	-9.21754	-2.06473	0.775	1.20728	0.666667	-1	1	0.761104	9.33824	9.04145	0.663276	2.06385
4167	1.42433e+09	15	9	17	652	420	125.381	-7.02932	-9.24929	-1.97918	0.775	1.20728	0.592593	-1	1	0.761104	9.33824	8.94982	0.660015	1.81514
4168	1.42433e+09	15	9	17	773	420	125.471	-7.0574	-9.33559	-1.82902	0.766667	1.20728	0.703704	-1	1	0.761104	9.33824	8.86823	0.660015	1.81514
4169	1.42433e+09	15	9	17	853	420	125.505	-7.06634	-9.36858	-1.74433	0.75	1.23798	0.703704	-1	1	0.761104	9.33824	9.00942	0.621634	1.82387
4170	1.42433e+09	15	9	17	957	420	125.585	-7.07355	-9.44774	-1.61391	0.75	1.23798	0.666667	-1	1	0.761104	9.33824	9.00942	0.570763	1.67988
4171	1.42433e+09	15	9	18	78	421	125.657	-7.07065	-9.5198	-1.46732	0.7625	1.25333	0.666667	-1	1	0.761104	9.33824	9.06272	0.561847	1.73224
4172	1.42433e+09	15	9	18	158	421	125.72	-7.05951	-9.58215	-1.36248	0.7625	1.25333	0.62963	-1	1	0.761104	9.33824	9.01442	0.512413	1.58389
4173	1.42433e+09	15	9	18	280	421	125.813	-7.0308	-9.66983	-1.20329	0.7875	1.28402	0.703704	-1	1	0.761104	9.33824	9.01586	0.512413	1.58389
4174	1.42433e+09	15	9	18	360	421	125.86	-7.00572	-9.71014	-1.09936	0.795833	1.31471	0.62963	-1	1	0.761104	9.33824	9.01586	0.437859	1.67988
4175	1.42433e+09	15	9	18	481	421	125.954	-6.95498	-9.78895	-0.941814	0.8	1.29937	0.703704	-1	1	0.761104	9.33824	9.01586	0.377597	1.7017
4176	1.42433e+09	15	9	18	562	421	126.006	-6.91978	-9.82773	-0.838841	0.809722	1.33517	0.62963	-1	1	0.761104	9.33824	9.01586	0.355139	1.67988
4177	1.42433e+09	15	9	18	649	421	126.077	-6.86872	-9.87646	-0.724149	0.809722	1.33517	0.592593	-1	1	0.761104	9.33824	9.01586	0.318703	1.88496
4178	1.42433e+09	15	9	18	770	421	126.15	-6.80844	-9.91794	-0.583206	0.818056	1.30448	0.740741	-1	1	0.761104	9.33824	9.01586	0.318703	1.88496
4179	1.42433e+09	15	9	18	851	421	126.214	-6.75294	-9.94911	-0.48115	0.791667	1.26867	0.62963	-1	1	0.761104	9.33824	9.01586	0.314082	2.05949
4180	1.42433e+09	15	9	19	3	422	126.299	-6.67399	-9.98191	-0.30841	0.791667	1.26867	0.703704	-1	1	0.761104	9.33824	9.02155	0.314082	2.05949
4181	1.42433e+09	15	9	19	84	422	126.362	-6.61339	-9.99682	-0.210948	0.783333	1.23798	0.62963	-0.407407	1	0.760312	9.24259	9.07832	0.311149	1.96786
4182	1.42433e+09	15	9	19	164	422	126.424	-6.55179	-10.0062	-0.122225	0.783333	1.23798	0.62963	-0.407407	1	0.760312	9.24259	8.97293	0.302814	1.33518
4183	1.42433e+09	15	9	19	285	422	126.488	-6.48795	-10.0096	-0.0413221	0.775	1.07428	0	0	1	0.760312	9.24259	8.90817	0.302814	1.33518
4184	1.42433e+09	15	9	19	365	422	126.546	-6.42998	-10.0103	0.000799269	0.727778	0.552486	0.0740741	0	1	0.760312	9.24259	8.90817	0.315369	2.14675
4185	1.42433e+09	15	9	19	446	422	126.575	-6.40246	-10.0189	0.0217104	0.715278	0.506446	0.62963	0.037037	1	0.760312	9.24259	8.94774	0.305946	0.728675
4186	1.42433e+09	15	9	19	568	422	126.652	-6.32483	-10.0146	0.072744	0.715278	0.506446	1	0.0740741	1	0.760312	9.24259	8.98436	0.305946	0.728675
4187	1.42433e+09	15	9	19	649	422	126.69	-6.28698	-10.0164	0.0790056	0.654167	0.537139	1	0	1	0.760312	9.24259	9.04216	0.300269	1.43117
4188	1.42433e+09	15	9	19	769	422	126.766	-6.21156	-10.0096	0.0952956	0.654167	0.189278	1	0	1	0.760312	9.24259	9.04216	0.300269	1.43117
4189	1.42433e+09	15	9	19	850	422	126.8	-6.17769	-10.0141	0.0922871	0.654167	0.189278	1	0	1	0.760312	9.24259	9.04216	0.303893	0.314159
4190	1.42433e+09	15	9	19	970	422	126.887	-6.0916	-10.0065	0.0845569	0.654167	0.12789	1	0	1	0.760312	9.24259	9.04216	0.313951	2.32129
4191	1.42433e+09	15	9	20	51	423	126.95	-6.02867	-10.0015	0.0775915	0.766667	-0.092081	1	0	1	0.760312	9.24259	9.04216	0.330747	0.253073
4192	1.42433e+09	15	9	20	172	423	127.043	-5.93757	-10.0203	0.052065	0.766667	-0.092081	1	-0.037037	1	0.760312	9.24259	9.04216	0.304932	0.314159
4193	1.42433e+09	15	9	20	252	423	127.119	-5.8618	-10.0166	0.0481825	0.883333	-0.0818498	1	-0.185185	1	0.760312	9.24259	9.04216	0.342351	0.414516
4194	1.42433e+09	15	9	20	369	423	127.23	-5.75873	-10.0582	0.0215483	0.883333	-0.0818498	1	-0.222222	1	0.760312	9.24259	9.04216	0.342351	0.414516
4195	1.42433e+09	15	9	20	451	423	127.32	-5.66826	-10.056	0.0250884	1.00833	-0.0306937	1	-0.185185	1	0.760312	9.24259	9.04216	0.300457	0.506145
4196	1.42433e+09	15	9	20	572	423	127.456	-5.53914	-10.0992	0.00778319	1.17222	0.0306937	1	-0.222222	1	0.798937	8.99938	9.00925	0.300457	0.506145
4197	1.42433e+09	15	9	20	653	423	127.555	-5.44022	-10.098	0.0149546	1.17222	0.0306937	1	-0.259259	1	0.798937	8.99938	9.01712	0.314342	1.79333
4198	1.42433e+09	15	9	20	773	423	127.699	-5.29989	-10.1287	0.0216998	1.23611	0.112543	1	-0.185185	1	0.798937	8.99938	8.97468	0.314342	1.79333
4199	1.42433e+09	15	9	20	854	423	127.797	-5.20421	-10.1513	0.0293449	1.23611	0.112543	1	-0.185185	1	0.798937	8.99938	8.91082	0.333853	2.27329
4200	1.42433e+09	15	9	20	975	423	127.955	-5.04625	-10.1437	0.0587664	1.28333	0.194393	1	-0.259259	1	0.798937	8.99938	8.91082	0.316928	2.15112
4201	1.42433e+09	15	9	21	73	424	128.074	-4.929	-10.1629	0.0791492	1.32222	0.266012	1	-0.111111	1	0.788521	8.6623	8.99628	0.30626	0.772308
4202	1.42433e+09	15	9	21	154	424	128.18	-4.82359	-10.1708	0.0987755	1.32222	0.266012	1	-0.111111	1	0.788521	8.6623	8.98302	0.308219	0.763582
4203	1.42433e+09	15	9	21	274	424	128.333	-4.6711	-10.1877	0.100656	1.33472	0.250665	1	-0.037037	1	0.788521	8.6623	8.98302	0.310263	0.650135
4204	1.42433e+09	15	9	21	355	424	128.44	-4.56434	-10.1795	0.105154	1.33056	0.112543	1	-0.0740741	1	0.788521	8.6623	8.98302	0.30383	0.623955
4205	1.42433e+09	15	9	21	476	424	128.602	-4.40389	-10.1957	0.103981	1.33056	0.112543	1	0	1	0.788521	8.6623	8.98302	0.30383	0.623955
4206	1.42433e+09	15	9	21	556	424	128.716	-4.29084	-10.2139	0.100186	1.35278	0.0306937	1	0	1	0.788521	8.6623	8.98302	0.301495	0.632682
4207	1.42433e+09	15	9	21	677	424	128.885	-4.1228	-10.2322	0.0907122	1.38194	0.0153468	1	0.037037	1	0.788521	8.6623	8.98302	0.301495	0.632682
4208	1.42433e+09	15	9	21	757	424	128.998	-4.0103	-10.227	0.0885557	1.38194	0.0153468	1	0.037037	1	0.788521	8.6623	8.98302	0.310218	1.76278
4209	1.42433e+09	15	9	21	878	424	129.17	-3.83853	-10.2316	0.0801877	1.42639	-0.0153468	1	0.111111	1	0.788521	8.6623	8.98302	0.300251	1.19119
4210	1.42433e+09	15	9	21	959	424	129.287	-3.72175	-10.2448	0.0690558	1.42639	-0.0153468	1	0.333333	1	0.788521	8.6623	8.93639	0.300251	1.19119
4211	1.42433e+09	15	9	22	79	425	129.464	-3.54506	-10.251	0.0487744	1.45556	-0.0613874	1	0.185185	1	0.794167	8.22447	8.96019	0.301668	0.663225
4212	1.42433e+09	15	9	22	160	425	129.586	-3.4245	-10.2692	0.0273111	1.45556	-0.0613874	0	0	1	0.794167	8.22447	8.95958	0.302155	1.80205
4213	1.42433e+09	15	9	22	280	425	129.761	-3.24993	-10.279	0.00967649	1.47361	-0.189278	0	0	1	0.794167	8.22447	8.84846	0.302155	1.80205
4214	1.42433e+09	15	9	22	361	425	129.869	-3.14142	-10.2784	0.0049038	1.42917	-0.0971966	0	0	1	0.794167	8.22447	8.99201	0.314129	1.20428
4215	1.42433e+09	15	9	22	508	425	130.055	-2.95545	-10.2825	0.0044519	1.42917	-0.0971966	0.037037	0	1	0.794167	8.22447	8.99274	0.326652	1.49662
4216	1.42433e+09	15	9	22	548	425	130.103	-2.90927	-10.2935	0.000447893	1.18056	-0.0306937	0.851852	1	1	0.765188	7.73437	8.97478	0.326652	1.49662
4217	1.42433e+09	15	9	22	670	425	130.235	-2.77773	-10.3039	-0.0192023	1.18056	-0.0306937	0.851852	1	1	0.765188	7.73437	8.97478	0.343668	1.36136
4218	1.42433e+09	15	9	22	750	425	130.312	-2.70067	-10.3065	-0.04105	0.959722	-0.271127	0.962963	0.962963	1	0.765188	7.73437	8.97478	0.343668	1.36136
4219	1.42433e+09	15	9	22	871	425	130.416	-2.59697	-10.3131	-0.0768891	0.959722	-0.271127	0.925926	0.703704	1	0.765188	7.73437	8.97478	0.362354	1.01665
4220	1.42433e+09	15	9	22	951	425	130.484	-2.5293	-10.3207	-0.101639	0.9	-0.296706	0.37037	-0.037037	1	0.765188	7.73437	8.97478	0.336158	1.43117
4221	1.42433e+09	15	9	23	72	426	130.575	-2.43837	-10.3312	-0.121873	0.823611	-0.332515	0.851852	0	1	0.765188	7.73437	8.97478	0.336158	1.43117
4222	1.42433e+09	15	9	23	152	426	130.636	-2.37891	-10.3428	-0.128262	0.823611	-0.332515	1	-0.111111	1	0.765188	7.73437	8.97478	0.370741	1.50535
4223	1.42433e+09	15	9	23	273	426	130.728	-2.28901	-10.3634	-0.145662	0.740278	-0.12789	1	-0.111111	1	0.765188	7.73437	8.97478	0.370741	1.50535
4224	1.42433e+09	15	9	23	471	426	130.886	-2.13461	-10.3941	-0.157634	0.776389	-0.158584	1	-0.222222	1	0.765188	7.73437	8.97478	0.399001	1.5228
4225	1.42433e+09	15	9	23	471	426	130.886	-2.13461	-10.3941	-0.157634	0.795833	-0.0460405	1	-0.185185	1	0.753917	7.06809	8.6005	0.425819	1.67115
4226	1.42433e+09	15	9	23	551	426	130.956	-2.06522	-10.4067	-0.153444	0.795833	-0.0460405	1	-0.185185	1	0.753917	7.06809	8.6005	0.425819	1.67115
4227	1.42433e+09	15	9	23	672	426	131.075	-1.94806	-10.4238	-0.138254	0.795833	-0.0460405	1	-0.222222	1	0.753917	7.06809	8.75618	0.46316	1.89368
4228	1.42433e+09	15	9	23	752	426	131.159	-1.86435	-10.4325	-0.122631	0.947222	0.092081	1	-0.185185	1	0.753917	7.06809	9.03805	0.444745	0.898844
4229	1.42433e+09	15	9	23	873	426	131.3	-1.72412	-10.4481	-0.103783	0.947222	0.092081	1	0	1	0.753917	7.06809	9.12267	0.444745	0.898844
4230	1.42433e+09	15	9	23	953	426	131.403	-1.62214	-10.4632	-0.0938413	1.15	0.173931	1	0	1	0.753917	7.06809	9.13806	0.357168	1.22609
4231	1.42433e+09	15	9	24	74	427	131.559	-1.46808	-10.4905	-0.0892134	1.25694	0.0971966	0.407407	-0.037037	1	0.753917	7.06809	9.2481	0.357168	1.22609

## Sheet: 3) num41_sub16_W_TR1_L2
counter [counts the number of data samples]	unix_time: [Unix time(ms) in GMT/UTC timezone]	JST hour: [wall clock hours in JST timezone]	JST minute: [wall clock minutes in JST timezone]	JST second: [wall clock seconds in JST timezone]	JST millisecond: [wall clock milliseconds in JST timezone]	elapsed time (from 0 seconds) : [total appended time in seconds from start to end]	elapsed travel distance: [Travel distance(m)]	x position: [coordinate x(m)]	y position: [coordinate y(m)]	yaw: [yaw angle (rad)]	velocity: [velocity(m/s)]	angular velocity: [angular vel.(rad/s)] absolute value	joystick x direction movement: [Joystick x] -1<jx<1	joystick y direction movement: [Joystick y] -1<jy<1	stop button push (0=did not push, 1=push)	Interbeat interval heart measure: [Heart R-R interval(sec.)]	Low frequency high frequency heart ratio: [LF/HF ratio]	GSR: [Skin conductance]	distance to objects: [Distance to obstacle in map(m)]	dir obj: [Direction of obstacle(rad)]		counter	JST hour	JST minutes	JST seconds	JST milliseconds	blink strength (0 - 255)	mindwave attention score (0-100)	mindwave meditation score (0-100)	delta	theta	low_alpha	high_alpha	low_beta	high_beta	low_gamma	high_gamma
4361	1.42433e+09	15	9	37	69	440	144.705	1.92827	0.0528223	-0.107463	1.08889	0.173931	1	0.703704	1	0.746	1.50871	8.62869	0.945347	-1.39626		145	15	9	37	0.717003	48	30	70	645110	64660	3123	70177	9750	7809	1900	1204
4362	1.42433e+09	15	9	37	149	440	144.806	2.02879	0.0413361	-0.119987	1.19167	0.143237	1	0.814815	1	0.747604	1.64651	8.7221	0.958481	-1.58389		146	15	9	39	0.706001	0	38	78	129423	16975	4581	24354	4262	13094	2989	1789
4363	1.42433e+09	15	9	37	270	440	144.961	2.18403	0.0382358	-0.155753	1.19167	0.143237	1	1	1	0.747604	1.64651	8.58446	0.958481	-1.58389		147	15	9	40	0.692001	0	57	91	172271	29878	1624	39856	2106	13507	3008	2839
4364	1.42433e+09	15	9	37	351	440	145.059	2.28144	0.0367498	-0.187587	1.25694	-0.066503	1	0.925926	1	0.747604	1.64651	8.83721	0.947442	1.62316		148	15	9	41	0.685997	0	77	91	2185159	37842	35973	71465	33427	73355	14273	17255
4365	1.42433e+09	15	9	37	472	440	145.199	2.41976	0.01498	-0.251323	1.24861	-0.414365	1	0.888889	1	0.747604	1.64651	8.83721	0.947442	1.62316		149	15	9	42	0.688004	0	75	83	222567	26483	11468	3413	7068	10537	6681	2562
4366	1.42433e+09	15	9	37	552	440	145.29	2.51039	0.00630617	-0.291231	1.14028	-0.618989	1	0.888889	1	0.747604	1.64651	8.79264	0.960574	-1.40935		150	15	9	43	0.140999	0	74	91	1766878	27887	25711	77461	19757	41827	14934	15110
4367	1.42433e+09	15	9	37	673	440	145.412	2.627	-0.0290489	-0.370473	1.14028	-0.618989	1	0.888889	1	0.747604	1.64651	8.70549	0.911062	-1.25664		151	15	9	44	0.679001	49	63	74	1830839	610477	71625	22823	20682	38443	28793	9339
4368	1.42433e+09	15	9	37	753	440	145.495	2.70599	-0.0555187	-0.424498	1.03333	-0.695723	1	0.814815	1	0.747604	1.64651	8.70549	0.911062	-1.25664		152	15	9	45	0.670998	0	51	67	176461	106228	34951	42383	24475	20033	10232	16325
4369	1.42433e+09	15	9	37	874	440	145.615	2.81421	-0.108274	-0.509134	1.03333	-0.695723	1	0.666667	1	0.747604	1.64651	8.70549	0.834938	-1.27845		153	15	9	46	0.674004	0	44	66	260658	132991	14018	39708	29919	20554	14430	5260
4370	1.42433e+09	15	9	37	955	440	145.695	2.88757	-0.140232	-0.55347	0.998611	-0.700839	1	0.111111	1	0.747604	1.64651	8.70549	0.813201	-1.309		154	15	9	46	0.723	0	38	54	232755	84625	25051	16842	24952	19429	25380	9468
4371	1.42433e+09	15	9	38	76	441	145.813	2.9942	-0.188784	-0.594019	1.00833	-0.634336	1	0	1	0.747604	1.64651	8.70549	0.749257	-1.36136		155	15	9	48	0.454002	42	48	66	638050	53332	11334	53032	60747	23944	9554	5955
4372	1.42433e+09	15	9	38	157	441	145.897	3.06337	-0.237674	-0.624487	1.00833	-0.634336	1	0	1	0.747604	1.64651	8.70549	0.724573	-1.54025		156	15	9	49	0.662003	72	44	70	305062	111690	105557	47383	58231	19450	19835	23564
4373	1.42433e+09	15	9	38	277	441	146.025	3.17366	-0.301652	-0.652793	1.04583	-0.393902	1	0	1	0.747604	1.64651	8.70549	0.724573	-1.54025		157	15	9	50	0.664001	0	44	70	1547084	70293	11569	11608	4173	2635	1381	704
4374	1.42433e+09	15	9	38	384	441	146.144	3.27374	-0.366703	-0.668961	1.1375	-0.219971	1	-0.037037	1	0.747604	1.64651	8.70549	0.730541	-1.74533		158	15	9	51	0.653	0	37	74	889639	44026	11448	7411	4096	3025	1757	737
4375	1.42433e+09	15	9	38	464	441	146.242	3.3506	-0.427118	-0.679873	1.1375	-0.219971	1	-0.0740741	1	0.747604	1.64651	8.70549	0.730541	-1.74533		159	15	9	52	0.648003	0	30	84	41354	3680	6456	966	2664	777	1614	1181
4376	1.42433e+09	15	9	38	585	441	146.391	3.47588	-0.507533	-0.680648	1.23194	-0.12789	1	-0.222222	1	0.734208	2.09024	8.74728	0.776823	-1.93732		160	15	9	53	0.641998	0	30	84	170596	13239	5546	2852	3416	4060	2324	1168
4377	1.42433e+09	15	9	38	665	441	146.497	3.55843	-0.574136	-0.677449	1.23194	-0.12789	1	-0.333333	1	0.734208	2.09024	8.82293	0.776823	-1.93732		161	15	9	54	0.639999	0	47	78	74258	14398	8128	14136	19128	14586	6185	8927
4378	1.42433e+09	15	9	38	746	441	146.609	3.64679	-0.643001	-0.663496	1.30417	0.0153468	1	-0.407407	1	0.734208	2.09024	8.78145	0.868198	-2.1293		162	15	9	55	0.635002	0	57	90	337860	24232	42437	25587	15863	16571	11523	3773
4379	1.42433e+09	15	9	38	867	441	146.775	3.78679	-0.732541	-0.625592	1.30417	0.0153468	1	-0.62963	1	0.734208	2.09024	8.80943	0.868198	-2.1293		163	15	9	56	0.629997	0	67	77	392255	31200	4750	10553	6180	12347	22810	9545
4380	1.42433e+09	15	9	38	947	441	146.886	3.87865	-0.795228	-0.587243	1.37778	0.225087	1	-0.62963	1	0.734208	2.09024	8.7636	1.03957	0.907571		164	15	9	56	0.797997	0	66	70	525920	87363	17379	11951	10283	18329	4100	5889
4381	1.42433e+09	15	9	39	68	442	147.054	4.02995	-0.867931	-0.512519	1.39167	0.491099	1	-0.62963	1	0.734208	2.09024	8.80321	1.03957	0.907571		165	15	9	58	0.139	46	60	75	362344	57340	72421	26258	44164	28227	24462	6717
4382	1.42433e+09	15	9	39	148	442	147.165	4.13143	-0.911743	-0.462815	1.39167	0.491099	1	-0.407407	1	0.746708	2.39967	8.83213	0.886328	0.951204		166	15	9	58	0.932999	54	44	60	386405	85906	15918	9721	4506	3182	2962	1231
4383	1.42433e+09	15	9	39	269	442	147.32	4.27712	-0.966466	-0.396606	1.30972	0.506446	1	-0.407407	1	0.746708	2.39967	8.83213	0.737456	1.07338		167	15	10	0	0.603996	32	35	50	112707	221131	20482	8333	17592	19347	7466	8412
4384	1.42433e+09	15	9	39	349	442	147.419	4.36908	-1.00279	-0.366347	1.30972	0.506446	1	-0.333333	1	0.746708	2.39967	8.83213	0.737456	1.07338		168	15	10	1	0.601997	0	35	53	491145	56243	13589	16897	23708	12681	11367	7236
4385	1.42433e+09	15	9	39	470	442	147.563	4.50767	-1.03964	-0.313745	1.24028	0.383671	1	-0.259259	1	0.746708	2.39967	8.83213	0.609952	1.16064		169	15	10	2	0.609001	0	24	41	559725	191573	23673	32307	18388	13378	15260	12141
4386	1.42433e+09	15	9	39	551	442	147.662	4.60032	-1.07688	-0.287714	1.24028	0.383671	1	-0.37037	1	0.746708	2.39967	8.83213	0.609952	1.16064		170	15	10	3	0.593002	0	29	44	41157	115725	47242	6891	14640	10522	6339	8063
4387	1.42433e+09	15	9	39	672	442	147.803	4.73493	-1.11577	-0.244291	1.20139	0.363209	1	-0.222222	1	0.746708	2.39967	8.83213	0.522527	1.46608		171	15	10	4	0.595001	0	35	57	511382	83110	27344	26690	14918	17217	9044	6963
4388	1.42433e+09	15	9	39	753	442	147.903	4.83261	-1.14	-0.216148	1.20139	0.393902	1	-0.296296	1	0.746708	2.39967	8.83213	0.537597	1.79333		172	15	10	5	0.343002	0	26	56	279249	58579	11293	9462	14820	4232	16436	11450
4389	1.42433e+09	15	9	39	874	442	148.055	4.98149	-1.16969	-0.174336	1.20139	0.393902	1	-0.333333	1	0.746708	2.39967	8.83213	0.537597	1.79333		173	15	10	6	0.584999	46	34	61	186969	149912	51606	34163	42685	24942	6680	12605
4390	1.42433e+09	15	9	39	954	442	148.164	5.08713	-1.19529	-0.147427	1.25417	0.332515	1	-0.222222	1	0.746708	2.39967	8.78623	0.57295	1.64934		174	15	10	7	0.581001	0	35	56	289974	183904	8284	46509	19635	19102	14295	15651
4391	1.42433e+09	15	9	40	75	443	148.322	5.24354	-1.21734	-0.0977746	1.29583	0.424596	1	-0.185185	1	0.762896	2.73947	8.77761	0.595878	1.68861		175	15	10	8	0.098999	0	37	57	1713474	168847	81124	28814	15767	39832	15272	6076
4392	1.42433e+09	15	9	40	155	443	148.431	5.35133	-1.23326	-0.077019	1.29583	0.424596	1	-0.111111	1	0.762896	2.73947	8.80465	0.595878	1.68861		176	15	10	8	0.786003	58	47	64	258482	40654	29974	11552	15399	19612	13422	7690
4393	1.42433e+09	15	9	40	276	443	148.602	5.52225	-1.24859	-0.0418724	1.35278	0.317168	1	-0.0740741	1	0.762896	2.73947	8.80566	0.593936	1.23046		177	15	10	10	0.495003	50	43	48	354028	97527	5720	1453	7676	6194	1318	2136
4394	1.42433e+09	15	9	40	357	443	148.72	5.6403	-1.2542	-0.0228766	1.35278	0.317168	1	-0.111111	1	0.762896	2.73947	8.82462	0.561528	1.49662		178	15	10	11	0.569	117	38	51	940507	338262	45955	84670	14844	24285	13336	7446
4395	1.42433e+09	15	9	40	480	443	148.904	5.82291	-1.26856	-0.00829383	1.41806	0.301821	1	-0.111111	1	0.762896	2.73947	8.82462	0.564098	1.47917		179	15	10	12	0.557999	0	30	57	1611048	120899	123181	51882	11569	16637	12378	4901
4396	1.42433e+09	15	9	40	561	443	149.03	5.94852	-1.28577	-0.00605596	1.49861	0.12789	1	-0.037037	1	0.762896	2.73947	8.7303	0.573057	1.54462		180	15	10	12	0.724998	0	34	61	116623	23406	9185	24117	10258	15887	10088	11564
4397	1.42433e+09	15	9	40	681	443	149.216	6.1336	-1.30171	-0.00208918	1.49861	0.12789	1	0	1	0.762896	2.73947	8.79549	0.573057	1.54462		181	15	10	13	0.742996	45	35	66	196337	9286	653	771	1479	779	2644	479
4398	1.42433e+09	15	9	40	762	443	149.341	6.25872	-1.30144	0.00408845	1.54583	0.107428	1	0	1	0.762896	2.73947	8.79549	0.587256	1.45299		182	15	10	15	0.549004	61	35	66	786764	27007	5898	6289	3519	1866	554	781
4399	1.42433e+09	15	9	40	882	443	149.528	6.44366	-1.32723	-0.00602046	1.55417	0.0767342	1	0.37037	1	0.762896	2.73947	8.79549	0.603817	1.53153		183	15	10	16	0.543999	0	44	61	2308657	60379	53641	43687	46199	26807	4843	20025
4400	1.42433e+09	15	9	40	963	443	149.656	6.57135	-1.33497	-0.00870445	1.58056	-0.0204625	1	0.518519	1	0.762896	2.73947	8.79549	0.603817	1.53153		184	15	10	17	0.239998	0	34	51	2296527	258880	35342	36844	33796	27775	31359	15195
4401	1.42433e+09	15	9	41	84	444	149.844	6.75855	-1.35728	-0.0408142	1.59028	-0.0153468	1	0.62963	1	0.762896	2.73947	8.79549	0.607387	1.22173		185	15	10	18	0.541	40	35	67	157392	90142	54146	32010	14731	13870	16126	7571
4402	1.42433e+09	15	9	41	164	444	149.966	6.87956	-1.36731	-0.0597261	1.59028	-0.0153468	1	0.888889	1	0.762896	2.73947	8.79549	0.598126	1.30027		186	15	10	19	0.540001	0	35	69	381787	128381	64845	12330	44597	11104	3910	10889
4403	1.42433e+09	15	9	41	285	444	150.148	7.06045	-1.39208	-0.107157	1.525	-0.286474	0.962963	0.962963	1	0.762896	2.73947	8.79549	0.629799	1.58825		187	15	10	20	0.514999	0	26	50	479609	111005	2926	10064	42651	7373	12172	3985
4404	1.42433e+09	15	9	41	389	444	150.293	7.20089	-1.42606	-0.17924	1.46806	-0.393902	0.925926	1	1	0.762896	2.73947	8.79549	0.676959	1.5708		188	15	10	21	0.517998	0	29	48	70008	92305	15336	10369	8061	15161	21751	8105
4405	1.42433e+09	15	9	41	470	444	150.405	7.30573	-1.46511	-0.245618	1.425	-0.552486	0.888889	1	1	0.762896	2.73947	8.7748	0.676959	1.5708		189	15	10	22	0.517998	0	29	48	999378	50345	8044	18113	8186	6553	1812	966
4406	1.42433e+09	15	9	41	550	444	150.504	7.40031	-1.49331	-0.312284	1.27361	-0.762226	0.888889	1	1	0.756	3.52048	8.72108	0.790817	1.71479		190	15	10	23	0.513	0	24	51	168312	8216	5336	3451	757	842	706	532
4407	1.42433e+09	15	9	41	671	444	150.644	7.52661	-1.5558	-0.422981	1.27361	-0.762226	0.851852	1	1	0.756	3.52048	8.7034	0.790817	1.71479		191	15	10	24	0.526001	0	27	34	1872031	275690	2666	21468	39197	23174	14273	12033
4408	1.42433e+09	15	9	41	751	444	150.729	7.59863	-1.6009	-0.49918	1.09861	-0.905463	0.888889	1	1	0.756	3.52048	8.75743	0.90474	1.86314		192	15	10	25	0.515999	0	34	48	694326	74032	27856	12780	14523	13109	4215	9234
4409	1.42433e+09	15	9	41	872	444	150.848	7.6905	-1.67615	-0.620923	1.09861	-0.905463	0.888889	1	1	0.756	3.52048	8.73444	0.90474	1.86314		193	15	10	26	0.498001	0	34	60	105811	37028	20770	19214	13983	9726	4509	6925
4410	1.42433e+09	15	9	41	953	444	150.92	7.74539	-1.72248	-0.702748	0.913889	-0.982198	0.888889	1	1	0.756	3.52048	8.73444	1.03984	-1.30027		194	15	10	27	0.492996	0	35	51	315228	87353	46215	10521	30516	9118	9360	3106
4411	1.42433e+09	15	9	42	73	445	151.02	7.81543	-1.79376	-0.833011	0.913889	-0.982198	0.851852	1	1	0.756	3.52048	8.75043	0.934203	-1.29154		195	15	10	27	0.786003	0	40	75	107937	59790	26107	43652	25670	16707	4384	2893
4412	1.42433e+09	15	9	42	154	445	151.083	7.85812	-1.84078	-0.91401	0.852778	-1.04359	1	0.888889	1	0.756	3.52048	8.67016	0.893938	-1.25227		196	15	10	28	0.810997	114	30	78	231341	23632	11983	3622	3863	1653	2813	1082
4413	1.42433e+09	15	9	42	274	445	151.175	7.91375	-1.91327	-1.03372	0.780556	-1.09474	1	0.851852	1	0.756	3.52048	8.67016	0.837205	-1.261		197	15	10	30	0.510002	50	21	67	348914	92443	17197	7082	5316	3740	3785	3212
4414	1.42433e+09	15	9	42	355	445	151.233	7.94707	-1.9604	-1.10581	0.780556	-1.09474	1	0.592593	1	0.756	3.52048	8.67016	0.837205	-1.261		198	15	10	31	0.478996	0	26	60	1445853	110366	13067	13834	11251	20067	16780	9846
4415	1.42433e+09	15	9	42	476	445	151.329	7.98388	-2.04982	-1.22418	0.775	-1.04359	1	0.37037	1	0.756	3.52048	8.67016	0.736959	-1.20428		199	15	10	32	0.466003	0	29	51	314611	137428	15932	43515	23938	37907	11490	15909
4416	1.42433e+09	15	9	42	556	445	151.386	8.01784	-2.09567	-1.26999	0.804167	-0.966851	1	0.333333	1	0.756	3.52048	8.67016	0.652355	-1.20864		200	15	10	33	0.106003	0	35	43	347456	306934	57785	19485	14472	29062	14892	11012
4417	1.42433e+09	15	9	42	696	445	151.512	8.0479	-2.21805	-1.36616	0.804167	-0.966851	1	0.0740741	1	0.756	3.52048	8.67016	0.652355	-1.20864		201	15	10	36	0.476997	54	29	48	1040183	103885	30071	7876	4153	1937	6432	2941
4418	1.42433e+09	15	9	42	776	445	151.584	8.07113	-2.28598	-1.40166	0.904167	-0.700839	1	0	1	0.756	3.52048	8.67016	0.589965	-1.23046		202	15	10	37	0.485001	0	1	48	122540	38644	7265	1064	1340	1698	1468	1596
4419	1.42433e+09	15	9	42	856	445	151.658	8.09185	-2.35716	-1.42769	0.904167	-0.700839	1	0	1	0.756	3.52048	8.67016	0.501636	-1.46608		203	15	10	38	0.453003	0	10	35	673986	207639	14712	8678	19689	11241	9269	8063
4420	1.42433e+09	15	9	42	977	445	151.787	8.10701	-2.48478	-1.4649	0.959722	-0.557602	1	0	1	0.756	3.52048	8.70694	0.501636	-1.46608		204	15	10	39	0.452003	0	20	44	846768	89531	8950	25768	12410	17039	9404	9135
4421	1.42433e+09	15	9	43	58	446	151.875	8.13058	-2.5695	-1.45319	1.05833	-0.317168	1	-0.111111	1	0.759604	4.80747	8.66656	0.493122	-1.74097		205	15	10	40	0.450996	0	20	34	900804	106092	12659	7522	2421	5148	4583	2102
4422	1.42433e+09	15	9	43	178	446	152.026	8.14838	-2.71991	-1.45136	1.05833	-0.317168	1	-0.148148	1	0.759604	4.80747	8.76558	0.493122	-1.74097		206	15	10	42	0.432999	0	26	27	418635	190887	10985	14607	18344	17859	10909	6402
4423	1.42433e+09	15	9	43	259	446	152.126	8.18185	-2.81394	-1.42238	1.2625	0.0460405	1	-0.0740741	1	0.759604	4.80747	8.74042	0.535067	-1.7366		207	15	10	42	0.473999	0	29	48	1134640	312965	181889	5743	41780	21962	10707	9899
4424	1.42433e+09	15	9	43	379	446	152.289	8.21353	-2.97429	-1.40569	1.2625	0.0460405	1	0	1	0.759604	4.80747	8.93448	0.535067	-1.7366		208	15	10	44	0.428001	42	38	51	507405	107581	21025	10733	23068	13751	15585	10551
4425	1.42433e+09	15	9	43	460	446	152.401	8.23664	-3.08373	-1.39653	1.34306	0.066503	1	0	1	0.759604	4.80747	8.9625	0.592038	-1.85441		209	15	10	45	0.119003	0	48	61	505384	42968	9650	17067	10995	24217	13906	10525
4426	1.42433e+09	15	9	43	571	446	152.566	8.27829	-3.24262	-1.38737	1.39444	0.0306937	1	0	1	0.759604	4.80747	9.04826	0.642212	-1.8675		210	15	10	45	0.43	36	48	56	300859	93469	27526	9955	17927	31253	30504	12001
4427	1.42433e+09	15	9	43	651	446	152.68	8.30514	-3.35356	-1.38552	1.39444	0.0306937	1	0	1	0.759604	4.80747	9.0282	0.642212	-1.8675		211	15	10	46	0.721001	70	67	53	1200684	55683	14828	27619	9698	49157	13181	8822
4428	1.42433e+09	15	9	43	772	446	152.852	8.34215	-3.52154	-1.38755	1.41667	-0.0204625	1	0	1	0.759604	4.80747	9.0282	0.699083	-1.8675		212	15	10	48	0.834999	76	53	48	592806	101535	7600	27750	44923	7022	12162	8111
4429	1.42433e+09	15	9	43	852	446	152.971	8.36093	-3.63912	-1.38428	1.41667	-0.0204625	1	0	1	0.759604	4.80747	9.0282	0.75113	-1.7846		213	15	10	50	0.410004	196	40	54	716325	32376	18605	7863	12005	2866	1296	1185
4430	1.42433e+09	15	9	43	974	446	153.146	8.39478	-3.81126	-1.38018	1.4125	-0.066503	1	-0.037037	1	0.759604	4.80747	9.0282	0.75113	-1.7846		214	15	10	50	0.431	0	23	60	182030	155041	113671	7635	20287	21651	11964	8417
4431	1.42433e+09	15	9	44	55	447	153.262	8.41497	-3.92501	-1.37192	1.43889	0	1	-0.185185	1	0.759604	4.80747	9.0282	0.798508	-1.79333		215	15	10	52	0.391998	53	23	66	457559	96828	30774	16954	3372	12904	13859	3552
4432	1.42433e+09	15	9	44	178	447	153.439	8.46871	-4.09443	-1.3553	1.43889	0	1	-0.0740741	1	0.759604	4.80747	9.0282	0.798508	-1.79333		216	15	10	52	0.855003	0	23	78	76535	94683	66314	42814	32405	8741	25273	13624
4433	1.42433e+09	15	9	44	259	447	153.558	8.49432	-4.21004	-1.35159	1.45556	0.0613874	1	-0.037037	1	0.759604	4.80747	9.0282	0.861357	-1.80642		217	15	10	54	0.393997	45	17	67	82815	142128	15962	11823	7005	4203	2897	3246
4434	1.42433e+09	15	9	44	387	447	153.756	8.5477	-4.40105	-1.34891	1.45556	0.0613874	1	-0.037037	1	0.759604	4.80747	9.0282	0.861357	-1.80642		218	15	10	54	0.415001	0	8	50	236383	126785	11781	4308	7652	3272	2607	4569
4435	1.42433e+09	15	9	44	467	447	153.885	8.57544	-4.52669	-1.35177	1.46806	0.0460405	1	0.222222	1	0.759604	4.80747	9.02104	0.910839	-1.8675		219	15	10	56	0.383003	64	10	50	270315	18628	5360	6660	5119	3246	2740	2526
4436	1.42433e+09	15	9	44	553	447	154.014	8.60551	-4.65246	-1.35964	1.52917	-0.0460405	1	0.296296	1	0.733896	6.47282	9.227	0.95708	1.32645
4437	1.42433e+09	15	9	44	673	447	154.204	8.64473	-4.83841	-1.38884	1.52917	-0.0460405	1	0.444444	1	0.733896	6.47282	9.36998	0.95708	1.32645
4438	1.42433e+09	15	9	44	754	447	154.324	8.66462	-4.95654	-1.41176	1.49444	-0.235318	1	0.481481	1	0.733896	6.47282	9.39963	0.911981	1.39626
4439	1.42433e+09	15	9	44	875	447	154.496	8.68892	-5.12633	-1.45569	1.49444	-0.235318	1	0.37037	1	0.733896	6.47282	9.45718	0.881404	1.38317
4440	1.42433e+09	15	9	44	955	447	154.609	8.70151	-5.23867	-1.48758	1.42083	-0.383671	1	0.37037	1	0.733896	6.47282	9.5096	0.873995	1.45735
4441	1.42433e+09	15	9	45	76	448	154.769	8.71576	-5.39857	-1.52792	1.37917	-0.475752	1	0.222222	1	0.733896	6.47282	9.46943	0.867837	1.44862
4442	1.42433e+09	15	9	45	156	448	154.878	8.72668	-5.50701	-1.54628	1.37917	-0.475752	1	0.111111	1	0.733896	6.47282	9.44112	0.867837	1.44862
4443	1.42433e+09	15	9	45	277	448	155.037	8.7337	-5.66607	-1.57227	1.325	-0.317168	1	0	1	0.733896	6.47282	9.44112	0.82572	1.38317
4444	1.42433e+09	15	9	45	425	448	155.234	8.73908	-5.86272	-1.58085	1.29722	-0.173931	1	0	1	0.733896	6.47282	9.44112	0.813074	1.53153
4445	1.42433e+09	15	9	45	466	448	155.287	8.73847	-5.91553	-1.58271	1.29722	-0.173931	1	0	1	0.733896	6.47282	9.44112	0.845457	1.84132
4446	1.42433e+09	15	9	45	546	448	155.393	8.73458	-6.0218	-1.5906	1.3125	-0.0460405	1	0	1	0.733896	6.47282	9.44112	0.857777	1.89805
4447	1.42433e+09	15	9	45	668	448	155.558	8.73549	-6.18678	-1.60257	1.30139	-0.12789	1	0	1	0.733896	6.47282	9.44112	0.857777	1.89805
4448	1.42433e+09	15	9	45	748	448	155.669	8.73127	-6.29802	-1.61025	1.35556	-0.143237	1	0	1	0.733896	6.47282	9.44112	0.855457	1.33954
4449	1.42433e+09	15	9	45	869	448	155.847	8.73321	-6.47515	-1.611	1.35556	-0.143237	1	0	1	0.733896	6.47282	9.44112	0.855457	1.33954
4450	1.42433e+09	15	9	45	950	448	155.967	8.74339	-6.59543	-1.60381	1.42083	-0.0358093	1	0	1	0.733896	6.47282	9.45677	0.83161	1.58389
4451	1.42433e+09	15	9	46	71	449	156.155	8.73836	-6.78323	-1.59751	1.49444	0.0204625	1	-0.037037	1	0.756667	7.3397	9.4427	0.816808	1.57952
4452	1.42433e+09	15	9	46	151	449	156.283	8.73962	-6.91142	-1.59035	1.49444	0.0204625	1	-0.111111	1	0.778021	8.29586	9.4759	0.820291	1.62752
4453	1.42433e+09	15	9	46	272	449	156.48	8.74457	-7.10824	-1.58045	1.5625	0.0460405	1	-0.0740741	1	0.778021	8.29586	9.41298	0.820291	1.62752
4454	1.42433e+09	15	9	46	352	449	156.61	8.74659	-7.23817	-1.57606	1.60278	0.0306937	1	-0.0740741	1	0.778021	8.29586	9.31478	0.769987	1.43117
4455	1.42433e+09	15	9	46	455	449	156.782	8.75554	-7.40932	-1.57446	1.60278	0.0306937	1	0	1	0.778021	8.29586	9.31478	0.769987	1.43117
4456	1.42433e+09	15	9	46	575	449	156.982	8.75575	-7.6094	-1.57605	1.64444	-0.0306937	1	0	1	0.778021	8.29586	9.23229	0.745667	1.61007
4457	1.42433e+09	15	9	46	656	449	157.116	8.74633	-7.74381	-1.57976	1.64444	-0.0306937	1	0	1	0.778021	8.29586	9.27205	0.745667	1.61007
4458	1.42433e+09	15	9	46	777	449	157.315	8.7426	-7.9421	-1.57757	1.67639	-0.0153468	1	0	1	0.778021	8.29586	9.27205	0.747796	1.54462
4459	1.42433e+09	15	9	46	858	449	157.456	8.74982	-8.08362	-1.56957	1.64444	0.0306937	1	0.037037	1	0.778021	8.29586	9.27205	0.760052	1.61007
4460	1.42433e+09	15	9	46	979	449	157.658	8.75042	-8.28557	-1.5684	1.64444	0.0306937	1	0.037037	1	0.778021	8.29586	9.27205	0.760052	1.61007
4461	1.42433e+09	15	9	47	59	450	157.798	8.75897	-8.42473	-1.56071	1.70139	0.0153468	1	0	1	0.778021	8.29586	9.27205	0.749642	1.6057
4462	1.42433e+09	15	9	47	181	450	158.008	8.76769	-8.63462	-1.55783	1.70139	0.0153468	1	0	1	0.778021	8.29586	9.27205	0.749642	1.6057
4463	1.42433e+09	15	9	47	261	450	158.146	8.78093	-8.77171	-1.55527	1.70139	0.0153468	1	0	1	0.778021	8.29586	9.27205	0.737379	1.53153
4464	1.42433e+09	15	9	47	382	450	158.348	8.7906	-8.97406	-1.5539	1.70139	0.0153468	1	0.0740741	1	0.778021	8.29586	9.27205	0.714081	1.5228
4465	1.42433e+09	15	9	47	462	450	158.483	8.78692	-9.10856	-1.5553	1.70139	-0.0153468	1	0	1	0.778021	8.29586	9.248	0.709361	1.5228
4466	1.42433e+09	15	9	47	584	450	158.687	8.7854	-9.31311	-1.56781	1.66667	-0.0204625	1	0	1	0.799167	9.09822	9.20249	0.708271	1.5228
4467	1.42433e+09	15	9	47	666	450	158.822	8.77689	-9.44756	-1.57404	1.66667	-0.0204625	1	0	1	0.782896	9.39273	9.02172	0.708271	1.5228
4468	1.42433e+09	15	9	47	746	450	158.958	8.76751	-9.58324	-1.58514	1.65833	-0.0818498	1	0.0740741	1	0.782896	9.39273	8.95453	0.698744	1.25664
4469	1.42433e+09	15	9	47	867	450	159.164	8.75736	-9.78916	-1.5977	1.65833	-0.0818498	1	0	1	0.782896	9.39273	9.01804	0.698744	1.25664
4470	1.42433e+09	15	9	47	948	450	159.299	8.75404	-9.92372	-1.59886	1.64444	-0.0613874	1	0	1	0.782896	9.39273	9.01804	0.687918	1.55334
4471	1.42433e+09	15	9	48	68	451	159.493	8.7533	-10.1176	-1.59872	1.67083	-0.0358093	1	0.037037	1	0.782896	9.39273	8.85965	0.705091	1.63188
4472	1.42433e+09	15	9	48	149	451	159.619	8.75109	-10.2435	-1.60022	1.67083	-0.0358093	1	0.111111	1	0.782896	9.39273	8.99788	0.705091	1.63188
4473	1.42433e+09	15	9	48	270	451	159.811	8.74919	-10.4354	-1.59938	1.64861	-0.0460405	1	0.0740741	1	0.782896	9.39273	8.99788	0.688028	1.29154
4474	1.42433e+09	15	9	48	350	451	159.938	8.75642	-10.5623	-1.59442	1.63611	-0.0306937	1	0.037037	1	0.782896	9.39273	8.99788	0.66569	1.70606
4475	1.42433e+09	15	9	48	471	451	160.138	8.75886	-10.7631	-1.59203	1.63611	-0.0306937	1	0.037037	1	0.782896	9.39273	8.99788	0.672449	1.78024
4476	1.42433e+09	15	9	48	551	451	160.267	8.75584	-10.8913	-1.59608	1.64861	-0.0153468	1	0.111111	1	0.782896	9.39273	8.99788	0.696835	1.62752
4477	1.42433e+09	15	9	48	672	451	160.465	8.7463	-11.0897	-1.61237	1.64861	-0.0153468	1	0.259259	1	0.782896	9.39273	8.99788	0.696835	1.62752
4478	1.42433e+09	15	9	48	752	451	160.594	8.74257	-11.2183	-1.62773	1.675	-0.0511561	1	0.296296	1	0.782896	9.39273	8.99788	0.704214	1.63188
4479	1.42433e+09	15	9	48	897	451	160.819	8.72587	-11.4425	-1.65219	1.60556	-0.204625	1	0.481481	1	0.782896	9.39273	8.99788	0.682476	1.5228
4480	1.42433e+09	15	9	48	977	451	160.937	8.7265	-11.5611	-1.66921	1.59306	-0.158584	1	0.62963	1	0.782896	9.39273	8.99016	0.682476	1.5228
4481	1.42433e+09	15	9	49	58	452	161.05	8.71132	-11.6724	-1.6998	1.54583	-0.240434	1	0.592593	1	0.790833	9.18966	9.03907	0.702794	1.63188
4482	1.42433e+09	15	9	49	179	452	161.212	8.69617	-11.8336	-1.74614	1.54583	-0.240434	1	0.666667	1	0.790833	9.18966	8.75601	0.702794	1.63188
4483	1.42433e+09	15	9	49	291	452	161.354	8.67983	-11.9749	-1.80203	1.36944	-0.409249	1	0.666667	1	0.790833	9.18966	8.88436	0.743132	1.68861
4484	1.42433e+09	15	9	49	371	452	161.448	8.67036	-12.0682	-1.8491	1.24028	-0.598527	1	0.62963	1	0.790833	9.18966	8.88692	0.743132	1.68861
4485	1.42433e+09	15	9	49	452	452	161.529	8.65283	-12.1481	-1.90045	1.19722	-0.66503	1	0.666667	1	0.790833	9.18966	8.88692	0.815367	1.80642
4486	1.42433e+09	15	9	49	573	452	161.658	8.60064	-12.2659	-1.99245	1.05972	-0.731533	1	0.62963	1	0.790833	9.18966	8.97746	0.815367	1.80642
4487	1.42433e+09	15	9	49	653	452	161.74	8.56402	-12.3395	-2.05218	1.05972	-0.731533	1	0.703704	1	0.796417	8.43952	8.90008	0.910306	1.98968
4488	1.42433e+09	15	9	49	774	452	161.861	8.50728	-12.4461	-2.14037	1.02083	-0.741764	1	0.62963	1	0.796417	8.43952	8.90008	0.910306	1.98968
4489	1.42433e+09	15	9	49	855	452	161.933	8.47063	-12.5079	-2.19677	0.998611	-0.762226	1	0.592593	1	0.796417	8.43952	8.90008	0.96457	-1.07338
4490	1.42433e+09	15	9	49	975	452	162.054	8.39382	-12.6018	-2.29235	0.998611	-0.762226	1	0.555556	1	0.796417	8.43952	8.90008	0.858277	-0.964294
4491	1.42433e+09	15	9	50	59	453	162.139	8.34073	-12.6671	-2.34815	1.00278	-0.777573	1	0.592593	1	0.796417	8.43952	8.90008	0.858277	-0.964294
4492	1.42433e+09	15	9	50	179	453	162.263	8.24982	-12.7517	-2.43806	1.05556	-0.777573	1	0.555556	1	0.796417	8.43952	8.90008	0.734653	-0.859575
4493	1.42433e+09	15	9	50	260	453	162.343	8.1878	-12.8029	-2.49554	1.05556	-0.777573	1	0.592593	1	0.796417	8.43952	8.90008	0.575137	-0.741765
4494	1.42433e+09	15	9	50	381	453	162.471	8.08805	-12.8836	-2.57485	1.10139	-0.762226	1	0.555556	1	0.796417	8.43952	8.90008	0.575137	-0.741765
4495	1.42433e+09	15	9	50	461	453	162.558	8.02106	-12.9378	-2.62044	1.10139	-0.762226	1	0.592593	1	0.796417	8.43952	8.86547	0.450784	-0.785398
4496	1.42433e+09	15	9	50	582	453	162.693	7.90396	-13.0056	-2.69743	1.1375	-0.731533	1	0.555556	1	0.801458	6.92266	8.71899	0.450784	-0.785398
4497	1.42433e+09	15	9	50	662	453	162.784	7.82362	-13.0484	-2.7457	1.17083	-0.700839	1	0.518519	1	0.801458	6.92266	8.85246	0.303194	-1.10392
4498	1.42433e+09	15	9	50	783	453	162.929	7.69734	-13.1205	-2.81086	1.17083	-0.700839	1	0.481481	1	0.801458	6.92266	8.87145	0.303194	-1.10392
4499	1.42433e+09	15	9	50	863	453	163.03	7.60125	-13.1495	-2.86535	1.23611	-0.716186	1	0.481481	1	0.801458	6.92266	8.85342	0.310973	-1.213
4500	1.42433e+09	15	9	50	984	453	163.176	7.46472	-13.2011	-2.9223	1.23611	-0.716186	1	0.592593	1	0.801458	6.92266	8.85342	0.308257	-1.39626
4501	1.42433e+09	15	9	51	64	454	163.27	7.37706	-13.2357	-2.95318	1.25	-0.634336	1	0.555556	1	0.763875	5.48406	8.86366	0.308257	-1.39626
4502	1.42433e+09	15	9	51	185	454	163.417	7.23256	-13.2625	-3.01731	1.23611	-0.552486	1	0.518519	1	0.763875	5.48406	8.77477	0.315371	-1.53153
4503	1.42433e+09	15	9	51	266	454	163.512	7.14053	-13.2874	-3.05142	1.23611	-0.552486	1	0.666667	1	0.763875	5.48406	8.77477	0.307628	-1.78024
4504	1.42433e+09	15	9	51	347	454	163.61	7.04517	-13.3094	-3.08817	1.22222	-0.572949	1	0.814815	1	0.763875	5.48406	8.77477	0.307628	-1.78024
4505	1.42433e+09	15	9	51	468	454	163.755	6.90111	-13.3274	3.1261	1.22222	-0.572949	1	0.962963	1	0.763875	5.48406	8.77477	0.325198	-1.69733
4506	1.42433e+09	15	9	51	548	454	163.844	6.81246	-13.3249	3.07019	1.20556	-0.572949	1	1	1	0.763875	5.48406	8.77477	0.324976	-1.67988
4507	1.42433e+09	15	9	51	669	454	163.963	6.69382	-13.3258	2.9887	1.20556	-0.572949	1	1	1	0.763875	5.48406	8.77477	0.324976	-1.67988
4508	1.42433e+09	15	9	51	749	454	164.038	6.6203	-13.3424	2.93561	1.04722	-0.746879	1	1	1	0.763875	5.48406	8.77477	0.319048	-1.61007
4509	1.42433e+09	15	9	52	22	455	164.274	6.3876	-13.3053	2.72136	0.948611	-0.79292	1	1	1	0.763875	5.48406	8.77477	0.313856	-2.04204
4510	1.42433e+09	15	9	52	63	455	164.309	6.35567	-13.29	2.68786	0.879167	-0.823614	0.962963	1	1	0.771917	4.13416	9.05987	0.341313	-2.02458
4511	1.42433e+09	15	9	52	184	455	164.408	6.26528	-13.2508	2.58583	0.879167	-0.823614	1	1	1	0.771917	4.13416	9.13702	0.341313	-2.02458
4512	1.42433e+09	15	9	52	264	455	164.472	6.20731	-13.2236	2.51737	0.881944	-0.905463	0.962963	1	1	0.771917	4.13416	9.3493	0.417	-2.17294
4513	1.42433e+09	15	9	52	387	455	164.572	6.12347	-13.1681	2.40453	0.881944	-0.905463	1	0.962963	1	0.771917	4.13416	9.39792	0.417	-2.17294
4514	1.42433e+09	15	9	52	468	455	164.64	6.07169	-13.1245	2.32888	0.894444	-0.951504	1	1	1	0.771917	4.13416	9.39792	0.462709	-2.3082
4515	1.42433e+09	15	9	52	603	455	164.758	5.99534	-13.0343	2.19821	0.894444	-0.951504	1	1	1	0.775354	3.15769	9.45977	0.462709	-2.3082
4516	1.42433e+09	15	9	52	684	455	164.815	5.95994	-12.9898	2.11994	0.918056	-0.966851	1	1	1	0.775354	3.15769	9.44985	0.525498	-2.26456
4517	1.42433e+09	15	9	52	764	455	164.892	5.92315	-12.9216	2.03988	0.947222	-0.982198	1	1	1	0.775354	3.15769	9.4645	0.562817	-2.20348
4518	1.42433e+09	15	9	52	885	455	164.989	5.87444	-12.8378	1.93002	0.947222	-0.982198	1	1	1	0.775354	3.15769	9.4645	0.562817	-2.20348
4519	1.42433e+09	15	9	52	966	455	165.068	5.85079	-12.7627	1.8503	0.959722	-0.997545	1	1	1	0.775354	3.15769	9.4645	0.589523	-1.94604
4520	1.42433e+09	15	9	53	98	456	165.177	5.82457	-12.6574	1.72575	0.959722	-0.997545	0.962963	1	1	0.775354	3.15769	9.4645	0.589523	-1.94604
4521	1.42433e+09	15	9	53	178	456	165.257	5.8163	-12.5777	1.64909	0.981944	-0.987313	1	0.962963	1	0.775354	3.15769	9.4645	0.589921	-1.74969
4522	1.42433e+09	15	9	53	300	456	165.366	5.80993	-12.4685	1.54189	0.981944	-0.987313	1	0.703704	1	0.775354	3.15769	9.4645	0.575571	-1.74533
4523	1.42433e+09	15	9	53	380	456	165.443	5.8152	-12.3921	1.48644	1.00417	-0.936157	1	0	1	0.775354	3.15769	9.4645	0.575571	-1.74533
4524	1.42433e+09	15	9	53	501	456	165.558	5.82857	-12.2777	1.43555	1.03333	-0.572949	1	-0.185185	1	0.775354	3.15769	9.4645	0.536918	-1.60134
4525	1.42433e+09	15	9	53	581	456	165.633	5.82598	-12.2025	1.41435	1.04306	-0.475752	1	-0.222222	1	0.762958	2.50229	9.46197	0.480371	-1.3919
4526	1.42433e+09	15	9	53	702	456	165.763	5.84846	-12.0745	1.39011	1.03333	-0.378555	1	-0.185185	1	0.762958	2.50229	9.43277	0.463164	-1.46608
4527	1.42433e+09	15	9	53	782	456	165.831	5.84025	-12.0067	1.408	1.03333	-0.378555	1	-0.185185	1	0.762958	2.50229	9.41805	0.441205	-1.44426
4528	1.42433e+09	15	9	53	903	456	165.968	5.85423	-11.8712	1.42478	1.11528	-0.0460405	1	-0.185185	1	0.762958	2.50229	9.42842	0.441205	-1.44426
4529	1.42433e+09	15	9	53	983	456	166.054	5.83558	-11.7868	1.45502	1.17917	0.12789	1	0	1	0.762958	2.50229	9.4289	0.438088	-1.47044
4530	1.42433e+09	15	9	54	64	457	166.153	5.84624	-11.688	1.46702	1.17917	0.12789	1	0	1	0.764188	2.01816	9.2583	0.438088	-1.47044
4531	1.42433e+09	15	9	54	184	457	166.296	5.8273	-11.5465	1.50138	1.25694	0.158584	1	0	1	0.764188	2.01816	9.27323	0.470536	-1.51407
4532	1.42433e+09	15	9	54	265	457	166.398	5.80823	-11.4463	1.52387	1.25694	0.158584	1	0	1	0.764188	2.01816	9.27323	0.470536	-1.51407
4533	1.42433e+09	15	9	54	386	457	166.557	5.80267	-11.2876	1.54098	1.33889	0.112543	1	0	1	0.764188	2.01816	9.27323	0.575397	-1.56207
4534	1.42433e+09	15	9	54	466	457	166.663	5.79312	-11.1821	1.55256	1.33889	0.112543	1	0.037037	1	0.764188	2.01816	9.27323	0.575397	-1.56207
4535	1.42433e+09	15	9	54	587	457	166.821	5.76327	-11.0272	1.56179	1.36528	0.107428	1	0.296296	1	0.764188	2.01816	9.27323	0.60048	-1.50971
4536	1.42433e+09	15	9	54	668	457	166.93	5.73792	-10.9205	1.56099	1.38611	-0.0306937	1	0.296296	1	0.764188	2.01816	9.27323	0.634182	-1.5228
4537	1.42433e+09	15	9	54	788	457	167.101	5.72012	-10.7512	1.54196	1.38611	-0.0306937	1	0.296296	1	0.764188	2.01816	9.27323	0.634182	-1.5228
4538	1.42433e+09	15	9	55	131	458	167.592	5.70676	-10.2604	1.48706	1.43889	-0.255781	1	0.222222	1	0.764188	2.01816	9.27323	0.658075	-1.50098
4539	1.42433e+09	15	9	55	171	458	167.648	5.69663	-10.2052	1.48918	1.46389	-0.255781	1	0.037037	1	0.774896	1.69544	9.17302	0.67216	-1.49226
4540	1.42433e+09	15	9	55	291	458	167.825	5.6986	-10.0275	1.47518	1.46389	-0.255781	1	0.037037	1	0.774896	1.69544	9.17935	0.67216	-1.49226
4541	1.42433e+09	15	9	55	372	458	167.947	5.7058	-9.90601	1.46555	1.49861	-0.158584	1	0	1	0.774896	1.69544	9.10525	0.711102	-1.50971
4542	1.42433e+09	15	9	55	493	458	168.133	5.71665	-9.72071	1.45709	1.49861	-0.158584	1	0.037037	1	0.774896	1.69544	9.04635	0.711102	-1.50971
4543	1.42433e+09	15	9	55	576	458	168.268	5.72936	-9.5858	1.45215	1.58056	-0.0818498	1	0	1	0.802188	1.46324	8.9774	0.662071	-1.28282
4544	1.42433e+09	15	9	55	697	458	168.458	5.74995	-9.39709	1.44385	1.58056	-0.0818498	1	0	1	0.802188	1.46324	8.95459	0.662071	-1.28282
4545	1.42433e+09	15	9	55	777	458	168.587	5.76768	-9.26898	1.43945	1.60694	-0.0767342	1	0	1	0.802188	1.46324	8.95459	0.620479	-1.48353
4546	1.42433e+09	15	9	55	908	458	168.796	5.80489	-9.06324	1.43682	1.60694	-0.0767342	1	0.037037	1	0.802188	1.46324	8.95459	0.592802	-1.56207
4547	1.42433e+09	15	9	55	989	458	168.931	5.83009	-8.93134	1.43391	1.62778	-0.0306937	1	0	1	0.802188	1.46324	8.95459	0.592802	-1.56207
4548	1.42433e+09	15	9	56	110	459	169.132	5.85953	-8.73188	1.43652	1.67639	0.0153468	1	0.037037	1	0.802188	1.46324	8.95459	0.544926	-1.20864
4549	1.42433e+09	15	9	56	190	459	169.27	5.86047	-8.59418	1.44769	1.69722	0.0306937	1	0.037037	1	0.802188	1.46324	8.95459	0.544926	-1.20864
4550	1.42433e+09	15	9	56	271	459	169.406	5.87717	-8.4593	1.4474	1.69722	0.0306937	1	0.037037	1	0.802188	1.46324	8.95459	0.498382	-1.38317
4551	1.42433e+09	15	9	56	393	459	169.611	5.89283	-8.25475	1.45749	1.69722	0.0306937	1	0	1	0.802188	1.46324	8.95459	0.498382	-1.38317
4552	1.42433e+09	15	9	56	473	459	169.745	5.90831	-8.1222	1.46479	1.68472	-0.0153468	1	0.037037	1	0.802188	1.46324	8.94964	0.495188	-1.68861
4553	1.42433e+09	15	9	56	594	459	169.95	5.94452	-7.92031	1.45741	1.70556	0.0306937	1	0.037037	1	0.775958	1.36366	9.02152	0.506615	-1.50535
4554	1.42433e+09	15	9	56	674	459	170.094	5.96205	-7.77672	1.45843	1.70556	0.0306937	1	0	1	0.775958	1.36366	8.9203	0.506615	-1.50535
4555	1.42433e+09	15	9	56	795	459	170.298	5.97778	-7.57343	1.46043	1.70556	0.0306937	1	0.037037	1	0.775958	1.36366	8.89782	0.449515	-1.50971
4556	1.42433e+09	15	9	56	876	459	170.432	5.99142	-7.43993	1.45313	1.66667	-0.0818498	1	0.0740741	1	0.775958	1.36366	8.89122	0.449515	-1.50971
4557	1.42433e+09	15	9	56	996	459	170.637	6.01848	-7.23706	1.43993	1.66667	-0.0818498	1	0	1	0.775958	1.36366	8.89122	0.431397	-1.51407
4558	1.42433e+09	15	9	57	84	460	170.779	6.03435	-7.09563	1.44438	1.65417	-0.066503	1	0	1	0.781	1.34209	8.71454	0.391874	-1.50098
4559	1.42433e+09	15	9	57	205	460	170.978	6.0556	-6.8984	1.44676	1.65417	-0.066503	1	-0.111111	1	0.781	1.34209	8.75849	0.391874	-1.50098
4560	1.42433e+09	15	9	57	287	460	171.107	6.06871	-6.76936	1.4497	1.65694	0.0153468	1	-0.37037	1	0.781	1.34209	8.75849	0.36389	-1.50535
4561	1.42433e+09	15	9	57	409	460	171.293	6.08476	-6.58452	1.47103	1.61944	0.0306937	1	-0.481481	1	0.781	1.34209	8.75849	0.337297	-1.51407
4562	1.42433e+09	15	9	57	490	460	171.413	6.09437	-6.46511	1.48903	1.61944	0.0306937	1	-0.851852	1	0.781	1.34209	8.75849	0.336411	-1.52716
4563	1.42433e+09	15	9	57	611	460	171.596	6.10841	-6.28225	1.52614	1.54583	0.240434	1	-1	1	0.781	1.34209	8.75849	0.336411	-1.52716
4564	1.42433e+09	15	9	57	691	460	171.707	6.11533	-6.17198	1.56481	1.52083	0.271127	1	-1	1	0.781	1.34209	8.75849	0.327858	-1.55334
4565	1.42433e+09	15	9	57	772	460	171.819	6.11207	-6.06006	1.6158	1.425	0.552486	1	-1	1	0.781	1.34209	8.75849	0.32981	-1.47917
4566	1.42433e+09	15	9	57	893	460	171.972	6.09067	-5.90797	1.70682	1.425	0.552486	1	-1	1	0.781	1.34209	8.75849	0.32981	-1.47917
4567	1.42433e+09	15	9	57	974	460	172.069	6.06838	-5.81421	1.77292	1.29306	0.762226	1	-1	1	0.781	1.34209	8.8145	0.398045	-1.74969
4568	1.42433e+09	15	9	58	94	461	172.207	6.04255	-5.67852	1.86735	1.175	0.869654	0.925926	-1	1	0.782062	1.36289	8.93101	0.398045	-1.74969
4569	1.42433e+09	15	9	58	175	461	172.293	6.0084	-5.5997	1.94134	1.175	0.869654	0.962963	-1	1	0.782062	1.36289	8.95847	0.463046	-1.83696
4570	1.42433e+09	15	9	58	295	461	172.407	5.95693	-5.49718	2.05802	1.05417	0.905463	0.888889	-1	1	0.782062	1.36289	8.72575	0.572054	-1.90241
4571	1.42433e+09	15	9	58	376	461	172.478	5.92002	-5.43729	2.13802	0.951389	0.997545	0.962963	-1	1	0.782062	1.36289	8.72988	0.572054	-1.90241
4572	1.42433e+09	15	9	58	497	461	172.573	5.86081	-5.36278	2.2587	0.951389	0.997545	0.888889	-1	1	0.782062	1.36289	8.72988	0.712576	-2.22093
4573	1.42433e+09	15	9	58	577	461	172.637	5.81736	-5.31518	2.34161	0.805556	1.03335	1	-0.851852	1	0.743875	1.39345	8.94591	0.712576	-2.22093
4574	1.42433e+09	15	9	58	698	461	172.732	5.75582	-5.24267	2.44734	0.805556	1.03335	1	-0.62963	1	0.743875	1.39345	8.88123	0.872532	-2.29947
4575	1.42433e+09	15	9	58	778	461	172.79	5.71613	-5.20112	2.50428	0.797222	1.03335	1	-0.407407	1	0.743875	1.39345	8.88123	0.89251	0.615228
4576	1.42433e+09	15	9	58	898	461	172.892	5.63114	-5.1452	2.59061	0.797222	1.03335	1	-0.296296	1	0.743875	1.39345	8.88123	0.89251	0.615228
4577	1.42433e+09	15	9	58	979	461	172.959	5.58352	-5.09706	2.62815	0.805556	0.838961	1	-0.333333	1	0.743875	1.39345	8.88123	0.818184	0.593412
4578	1.42433e+09	15	9	59	100	462	173.069	5.48533	-5.04776	2.70388	0.890278	0.649683	1	-0.259259	1	0.743875	1.39345	8.88123	0.730852	0.514872
4579	1.42433e+09	15	9	59	180	462	173.145	5.41674	-5.0159	2.7475	0.955556	0.572949	1	-0.296296	1	0.743875	1.39345	8.88123	0.61856	0.510509
4580	1.42433e+09	15	9	59	301	462	173.255	5.31864	-4.96592	2.79497	0.986111	0.58318	1	-0.37037	1	0.743875	1.39345	8.88123	0.61856	0.510509
4581	1.42433e+09	15	9	59	381	462	173.344	5.23451	-4.93799	2.83326	1.05972	0.537139	1	-0.37037	1	0.743875	1.39345	8.88123	0.510222	0.567232
4582	1.42433e+09	15	9	59	502	462	173.469	5.12818	-4.87206	2.85697	1.05972	0.537139	1	-0.333333	1	0.743875	1.39345	8.88178	0.342142	0.772308
4583	1.42433e+09	15	9	59	582	462	173.565	5.0348	-4.84705	2.88932	1.14583	0.445058	1	-0.444444	1	0.713042	1.45179	9.20616	0.342142	0.772308
4584	1.42433e+09	15	9	59	703	462	173.708	4.90275	-4.7935	2.92854	1.14583	0.445058	1	-0.703704	1	0.713042	1.45179	9.29089	0.308656	0.990474
4585	1.42433e+09	15	9	59	784	462	173.807	4.80501	-4.77587	2.9795	1.23611	0.399018	1	-0.962963	1	0.713042	1.45179	9.29112	0.310804	1.33518
4586	1.42433e+09	15	9	59	905	462	173.952	4.66479	-4.73938	3.04822	1.23472	0.649683	1	-1	1	0.713042	1.45179	9.33915	0.310804	1.33518
4587	1.42433e+09	15	9	59	985	462	174.044	4.57442	-4.72325	3.0967	1.23472	0.649683	1	-1	1	0.713042	1.45179	9.37636	0.3007	1.63188
4588	1.42433e+09	15	10	0	107	463	174.176	4.442	-4.72119	-3.09681	1.1625	0.731533	1	-1	1	0.731083	1.52501	9.42313	0.3007	1.63188
4589	1.42433e+09	15	10	0	187	463	174.255	4.36469	-4.70812	-3.04561	1.1625	0.731533	1	-1	1	0.731083	1.52501	9.41267	0.329849	1.6537
4590	1.42433e+09	15	10	0	308	463	174.362	4.25784	-4.69858	-2.96667	1.05556	0.746879	0.962963	-1	1	0.731083	1.52501	9.45395	0.327136	1.78896
4591	1.42433e+09	15	10	0	388	463	174.436	4.18528	-4.71463	-2.90405	0.948611	0.79292	0.962963	-1	1	0.731083	1.52501	9.45395	0.329017	2.28202
4592	1.42433e+09	15	10	0	509	463	174.535	4.08634	-4.71849	-2.81824	0.948611	0.79292	0.888889	-1	1	0.731083	1.52501	9.45395	0.329017	2.28202
4593	1.42433e+09	15	10	0	590	463	174.601	4.0206	-4.7241	-2.76253	0.9	0.777573	0.925926	-1	1	0.731083	1.52501	9.45395	0.476431	2.29074
4594	1.42433e+09	15	10	0	711	463	174.702	3.92942	-4.7676	-2.6551	0.9	0.777573	0.814815	-1	1	0.731083	1.52501	9.45395	0.585098	2.29947
4595	1.42433e+09	15	10	0	820	463	174.779	3.85271	-4.77428	-2.56536	0.834722	0.854307	0.851852	-1	1	0.731083	1.52501	9.45395	0.585098	2.29947
4596	1.42433e+09	15	10	0	900	463	174.847	3.79831	-4.81403	-2.48467	0.840278	0.966851	0.851852	-1	1	0.731083	1.52501	9.45395	0.619648	2.29947
4597	1.42433e+09	15	10	0	981	463	174.897	3.74914	-4.8039	-2.41241	0.840278	0.966851	0.888889	-1	1	0.731083	1.52501	9.4783	0.687404	2.32129
4598	1.42433e+09	15	10	1	101	464	175	3.67825	-4.87835	-2.28279	0.818056	1.07939	0.888889	-1	1	0.731083	1.52501	9.44403	0.687404	2.32129
4599	1.42433e+09	15	10	1	182	464	175.042	3.63558	-4.8782	-2.20948	0.856944	1.08963	0.888889	-1	1	0.770125	1.60497	9.53066	0.732969	2.31692
4600	1.42433e+09	15	10	1	303	464	175.149	3.57951	-4.96847	-2.07695	0.856944	1.08963	0.851852	-1	1	0.770125	1.60497	9.53875	0.732969	2.31692
4601	1.42433e+09	15	10	1	384	464	175.185	3.544	-4.96334	-2.01219	0.875	1.09474	0.851852	-1	1	0.770125	1.60497	9.5691	0.780495	2.13803
4602	1.42433e+09	15	10	1	505	464	175.292	3.50622	-5.0641	-1.87948	0.875	1.09474	0.814815	-1	1	0.770125	1.60497	9.33559	0.804889	2.06385
4603	1.42433e+09	15	10	1	585	464	175.321	3.48469	-5.08373	-1.80302	0.8875	1.07939	0.925926	-1	1	0.75225	1.6696	9.43842	0.805894	1.9635
4604	1.42433e+09	15	10	1	706	464	175.433	3.46809	-5.19463	-1.67018	0.908333	1.15613	0.925926	-1	1	0.75225	1.6696	9.50206	0.798287	1.89368
4605	1.42433e+09	15	10	1	787	464	175.463	3.46132	-5.22348	-1.59762	0.920833	1.11009	1	-0.777778	1	0.75225	1.6696	9.50206	0.767337	1.64497
4606	1.42433e+09	15	10	1	907	464	175.576	3.46676	-5.33594	-1.47955	0.943056	1.08963	1	-0.222222	1	0.75225	1.6696	9.50206	0.767337	1.64497
4607	1.42433e+09	15	10	1	988	464	175.613	3.47068	-5.37279	-1.43228	0.943056	1.08963	1	-0.148148	1	0.75225	1.6696	9.50206	0.698436	1.4399
4608	1.42433e+09	15	10	2	108	465	175.729	3.49133	-5.48763	-1.37241	0.926389	0.87477	1	0	1	0.75225	1.6696	9.50206	0.698436	1.4399
4609	1.42433e+09	15	10	2	189	465	175.777	3.49444	-5.53501	-1.357	0.969444	0.460405	1	0	1	0.75225	1.6696	9.50206	0.63939	1.06029
4610	1.42433e+09	15	10	2	310	465	175.892	3.51749	-5.64773	-1.34231	0.969444	0.460405	1	0.0740741	1	0.75225	1.6696	9.50206	0.63939	1.06029
4611	1.42433e+09	15	10	2	407	465	175.97	3.51557	-5.72534	-1.35953	1.04583	0.0767342	1	0	1	0.75225	1.6696	9.50206	0.584797	1.15192
4612	1.42433e+09	15	10	2	488	465	176.05	3.524	-5.80523	-1.36673	1.04583	0.0767342	1	0.111111	1	0.75225	1.6696	9.39198	0.578236	1.32645
4613	1.42433e+09	15	10	2	572	465	176.128	3.51591	-5.8833	-1.3842	1.08056	0.0511561	1	0.037037	1	0.783125	1.69689	9.36493	0.578236	1.32645
4614	1.42433e+09	15	10	2	692	465	176.266	3.51177	-6.02105	-1.404	1.08056	0.0511561	1	0.037037	1	0.783125	1.69689	9.33646	0.57402	1.50971
4615	1.42433e+09	15	10	2	773	465	176.371	3.52892	-6.12447	-1.40805	1.16806	0.0153468	1	0.037037	1	0.783125	1.69689	9.20022	0.57402	1.50971
4616	1.42433e+09	15	10	2	893	465	176.526	3.53379	-6.27902	-1.42863	1.32639	-0.066503	1	0.0740741	1	0.783125	1.69689	9.19771	0.576182	1.36572
4617	1.42433e+09	15	10	2	974	465	176.631	3.52774	-6.38382	-1.44885	1.32639	-0.066503	1	0.037037	1	0.783125	1.69689	9.19932	0.568811	1.47044
4618	1.42433e+09	15	10	3	95	466	176.795	3.52537	-6.54797	-1.46996	1.41667	-0.112543	1	0.037037	1	0.788646	1.66593	9.17261	0.568811	1.47044
4619	1.42433e+09	15	10	3	175	466	176.907	3.52482	-6.66052	-1.4813	1.42917	-0.066503	1	0.111111	1	0.788646	1.66593	9.02822	0.577744	1.42244
4620	1.42433e+09	15	10	3	296	466	177.071	3.52826	-6.82409	-1.49011	1.42917	-0.066503	1	0.148148	1	0.788646	1.66593	9.02822	0.577744	1.42244
4621	1.42433e+09	15	10	3	376	466	177.185	3.52683	-6.93802	-1.49656	1.45139	-0.0153468	1	0.185185	1	0.788646	1.66593	9.02822	0.592248	1.52716
4622	1.42433e+09	15	10	3	497	466	177.361	3.52014	-7.11367	-1.5198	1.45139	-0.0153468	1	0.333333	1	0.788646	1.66593	9.02822	0.599004	1.54025
4623	1.42433e+09	15	10	3	578	466	177.478	3.52445	-7.23065	-1.54086	1.45556	-0.092081	1	0.333333	1	0.788646	1.66593	9.02822	0.599004	1.54025
4624	1.42433e+09	15	10	3	699	466	177.657	3.52145	-7.40965	-1.56628	1.45139	-0.271127	1	0.0740741	1	0.788646	1.66593	9.02822	0.562531	1.48353
4625	1.42433e+09	15	10	3	779	466	177.771	3.5228	-7.52355	-1.56705	1.45139	-0.271127	1	0	1	0.788646	1.66593	9.02822	0.576159	1.5228
4626	1.42433e+09	15	10	3	900	466	177.948	3.51414	-7.70037	-1.57788	1.47361	-0.0971966	1	0	1	0.788646	1.66593	9.02822	0.576159	1.5228
4627	1.42433e+09	15	10	3	980	466	178.062	3.51002	-7.81432	-1.57985	1.46389	-0.0306937	1	0	1	0.788646	1.66593	9.0094	0.587888	1.61879
4628	1.42433e+09	15	10	4	101	467	178.243	3.50071	-7.99501	-1.58369	1.47639	-0.0460405	1	-0.111111	1	0.788646	1.66593	9.0265	0.587888	1.61879
4629	1.42433e+09	15	10	4	181	467	178.365	3.49716	-8.11713	-1.58502	1.49028	-0.0358093	1	-0.037037	1	0.786708	1.58899	9.03609	0.594627	1.54025
4630	1.42433e+09	15	10	4	302	467	178.551	3.49095	-8.30339	-1.58195	1.49028	-0.0358093	1	0	1	0.786708	1.58899	9.02623	0.607691	1.62752
4631	1.42433e+09	15	10	4	382	467	178.682	3.48132	-8.43421	-1.58105	1.5375	-0.0153468	1	0	1	0.786708	1.58899	9.05485	0.607691	1.62752
4632	1.42433e+09	15	10	4	483	467	178.843	3.46453	-8.5944	-1.58588	1.5375	-0.0153468	1	0	1	0.786708	1.58899	9.05485	0.57457	1.45735
4633	1.42433e+09	15	10	4	604	467	179.038	3.43898	-8.7873	-1.59242	1.60278	0	1	0	1	0.786708	1.58899	9.10774	0.57457	1.45735
4634	1.42433e+09	15	10	4	685	467	179.169	3.42425	-8.91752	-1.59583	1.61944	0	1	-0.037037	1	0.761125	1.48095	9.00728	0.593061	1.54898
4635	1.42433e+09	15	10	4	805	467	179.381	3.3897	-9.12672	-1.60827	1.61944	0	1	0	1	0.761125	1.48095	9.00728	0.620993	1.63188
4636	1.42433e+09	15	10	4	886	467	179.519	3.37782	-9.26409	-1.61044	1.67639	-0.0153468	1	0	1	0.761125	1.48095	9.00728	0.620993	1.63188
4637	1.42433e+09	15	10	5	8	468	179.718	3.36022	-9.46255	-1.61182	1.67639	-0.0153468	1	0	1	0.761125	1.48095	9.00728	0.674992	1.64497
4638	1.42433e+09	15	10	5	89	468	179.853	3.3505	-9.59734	-1.61042	1.68472	-0.0153468	1	0	1	0.761125	1.48095	9.00728	0.703085	1.57952
4639	1.42433e+09	15	10	5	211	468	180.056	3.33898	-9.80017	-1.60439	1.67083	0.066503	1	0	1	0.761125	1.48095	9.00728	0.703085	1.57952
4640	1.42433e+09	15	10	5	291	468	180.191	3.3335	-9.93412	-1.5988	1.67083	0.066503	1	0	1	0.761125	1.48095	9.00728	0.7223	1.64061
4641	1.42433e+09	15	10	5	372	468	180.328	3.32399	-10.0714	-1.59927	1.68889	0	1	0	1	0.761125	1.48095	9.00728	0.7223	1.64061
4642	1.42433e+09	15	10	5	492	468	180.536	3.30826	-10.2791	-1.59548	1.68889	0	1	0	1	0.761125	1.48095	9.00325	0.701164	1.35699
4643	1.42433e+09	15	10	5	573	468	180.672	3.29675	-10.4144	-1.59916	1.69722	0.0613874	1	0	1	0.777354	1.3559	8.86936	0.701164	1.35699
4644	1.42433e+09	15	10	5	693	468	180.878	3.27484	-10.6194	-1.60622	1.69722	0.0613874	1	0	1	0.777354	1.3559	8.97416	0.702999	1.49662
4645	1.42433e+09	15	10	5	774	468	181.017	3.26146	-10.7576	-1.60848	1.71389	-0.0613874	1	0	1	0.777354	1.3559	8.93016	0.736443	1.57516
4646	1.42433e+09	15	10	5	898	468	181.223	3.23091	-10.9615	-1.61522	1.70139	-0.0153468	1	-0.037037	1	0.777354	1.3559	8.8953	0.736443	1.57516
4647	1.42433e+09	15	10	5	978	468	181.359	3.20067	-11.0933	-1.62405	1.67222	0	1	0	1	0.777354	1.3559	8.8953	0.750815	1.31772
4648	1.42433e+09	15	10	6	99	469	181.556	3.15963	-11.2863	-1.62994	1.67222	0	1	0	1	0.777354	1.3559	8.77346	0.750815	1.31772
4649	1.42433e+09	15	10	6	179	469	181.684	3.14384	-11.4138	-1.63085	1.64444	0.0306937	1	0	1	0.769646	1.24429	8.79533	0.779317	1.59698
4650	1.42433e+09	15	10	6	300	469	181.879	3.12607	-11.6072	-1.63471	1.64444	0.0306937	1	0	1	0.769646	1.24429	8.79533	0.779317	1.59698
4651	1.42433e+09	15	10	6	381	469	182.01	3.11688	-11.7386	-1.63359	1.61944	-0.0306937	1	-0.0740741	1	0.769646	1.24429	8.79533	0.830102	1.6057
4652	1.42433e+09	15	10	6	482	469	182.174	3.10645	-11.902	-1.62712	1.61944	-0.0306937	1	0	1	0.769646	1.24429	8.79533	0.85328	1.66679
4653	1.42433e+09	15	10	6	603	469	182.373	3.09222	-12.1002	-1.61763	1.62778	-0.0306937	1	0	1	0.769646	1.24429	8.79533	0.85328	1.66679
4654	1.42433e+09	15	10	6	683	469	182.512	3.08577	-12.2388	-1.61213	1.62778	0.0613874	1	0	1	0.769646	1.24429	8.79533	0.873506	1.64934
4655	1.42433e+09	15	10	6	804	469	182.708	3.0791	-12.4354	-1.61082	1.62778	0.0613874	1	0	1	0.769646	1.24429	8.79533	0.873506	1.64934
4656	1.42433e+09	15	10	6	885	469	182.84	3.07922	-12.5668	-1.60635	1.65694	0.0153468	1	-0.037037	1	0.769646	1.24429	8.79533	0.880438	1.58389
4657	1.42433e+09	15	10	7	5	470	183.038	3.07374	-12.7651	-1.59805	1.65694	0.0153468	1	-0.0740741	1	0.769646	1.24429	8.79533	0.880438	1.58389
4658	1.42433e+09	15	10	7	86	470	183.164	3.06629	-12.8905	-1.59646	1.675	0.0511561	1	0	1	0.753521	1.1559	8.79201	0.883578	1.63625
4659	1.42433e+09	15	10	7	206	470	183.365	3.05357	-13.0913	-1.59773	1.66667	0.0511561	1	0	1	0.753521	1.1559	8.79917	0.88702	1.62752
4660	1.42433e+09	15	10	7	287	470	183.496	3.04493	-13.2218	-1.5996	1.66667	0.0511561	1	-0.037037	1	0.753521	1.1559	8.77714	0.89313	-0.994838
4661	1.42433e+09	15	10	7	408	470	183.693	3.03694	-13.4189	-1.59438	1.65278	0	1	-0.148148	1	0.753521	1.1559	8.74556	0.89313	-0.994838
4662	1.42433e+09	15	10	7	488	470	183.827	3.02907	-13.5529	-1.59613	1.61111	0.0613874	1	-0.185185	1	0.753521	1.1559	8.74297	0.756297	-1.36572
4663	1.42433e+09	15	10	7	609	470	184.029	3.016	-13.754	-1.59028	1.61111	0.0613874	1	-0.037037	1	0.7815	1.08845	8.77627	0.756297	-1.36572
4664	1.42433e+09	15	10	7	690	470	184.154	3.02411	-13.8788	-1.5745	1.59306	0.0971966	1	-0.444444	1	0.7815	1.08845	8.74016	0.710797	-1.6537
4665	1.42433e+09	15	10	7	810	470	184.335	3.03804	-14.0592	-1.53731	1.59306	0.0971966	1	-0.592593	1	0.7815	1.08845	8.74016	0.710797	-1.6537
4666	1.42433e+09	15	10	7	891	470	184.46	3.0569	-14.1829	-1.50919	1.54167	0.286474	1	-0.962963	1	0.7815	1.08845	8.74016	0.714784	-1.66243
4667	1.42433e+09	15	10	7	971	470	184.58	3.06931	-14.3022	-1.47885	1.54167	0.286474	1	-1	1	0.7815	1.08845	8.74016	0.756306	-1.71042
4668	1.42433e+09	15	10	8	165	471	184.847	3.10112	-14.5673	-1.35927	1.48611	0.368324	1	-1	1	0.7815	1.08845	8.74016	0.756306	-1.71042
4669	1.42433e+09	15	10	8	205	471	184.904	3.1117	-14.6237	-1.32927	1.38194	0.618989	1	-1	1	0.7815	1.08845	8.74016	0.667584	1.31336
4670	1.42433e+09	15	10	8	285	471	185.01	3.1377	-14.7264	-1.2601	1.38194	0.618989	1	-1	1	0.7815	1.08845	8.74016	0.667584	1.31336
4671	1.42433e+09	15	10	8	406	471	185.148	3.18544	-14.856	-1.15298	1.21389	0.859423	0.925926	-1	1	0.7815	1.08845	8.74016	0.667584	1.31336
4672	1.42433e+09	15	10	8	486	471	185.233	3.2231	-14.9325	-1.08349	1.21389	0.859423	0.888889	-1	1	0.7815	1.08845	8.70109	0.5724	1.261
4673	1.42433e+09	15	10	8	607	471	185.348	3.28086	-15.0318	-0.982946	1.05139	0.854307	0.962963	-1	1	0.7815	1.08845	8.72526	0.473747	1.23918
4674	1.42433e+09	15	10	8	687	471	185.415	3.29837	-15.0961	-0.927902	1.0125	0.87477	0.925926	-1	1	0.8095	1.02077	8.82403	0.473747	1.23918
4675	1.42433e+09	15	10	8	808	471	185.513	3.36241	-15.17	-0.81359	0.869444	0.982198	0.925926	-1	1	0.8095	1.02077	8.70699	0.400052	1.37008
4676	1.42433e+09	15	10	8	889	471	185.569	3.39567	-15.2156	-0.753048	0.869444	0.982198	0.925926	-1	1	0.8095	1.02077	8.71315	0.376295	1.57952
4677	1.42433e+09	15	10	9	9	472	185.663	3.46889	-15.2745	-0.630452	0.791667	0.951504	0.888889	-1	1	0.8095	1.02077	8.71315	0.37418	1.62752
4678	1.42433e+09	15	10	9	106	472	185.717	3.49767	-15.3196	-0.555512	0.770833	1.02824	1	-1	1	0.8095	1.02077	8.72029	0.347374	1.76278
4679	1.42433e+09	15	10	9	187	472	185.781	3.55422	-15.3504	-0.471854	0.770833	1.02824	1	-0.851852	1	0.8095	1.02077	8.58915	0.347374	1.76278
4680	1.42433e+09	15	10	9	308	472	185.868	3.62629	-15.3991	-0.378063	0.770833	1.02824	1	-0.740741	1	0.8095	1.02077	8.58915	0.322844	1.71042
4681	1.42433e+09	15	10	9	389	472	185.933	3.68703	-15.4216	-0.300671	0.813889	1.00266	1	-0.296296	1	0.8095	1.02077	8.58915	0.322844	1.71042
4682	1.42433e+09	15	10	9	510	472	186.04	3.79111	-15.4468	-0.207482	0.813889	1.00266	1	-0.185185	1	0.8095	1.02077	8.58915	0.330003	1.86314
4683	1.42433e+09	15	10	9	591	472	186.107	3.84872	-15.4806	-0.1802	0.891667	0.746879	1	-0.111111	1	0.8095	1.02077	8.58915	0.319605	1.72351
4684	1.42433e+09	15	10	9	676	472	186.187	3.92808	-15.4923	-0.132502	0.934722	0.588295	1	-0.148148	1	0.8095	1.02077	8.58915	0.319605	1.72351
4685	1.42433e+09	15	10	9	796	472	186.299	4.03561	-15.5255	-0.0880023	0.955556	0.542255	1	-0.148148	1	0.8095	1.02077	8.58915	0.337923	1.48789
4686	1.42433e+09	15	10	10	93	473	186.612	4.34034	-15.5955	-0.0414937	1.01111	0.429711	1	-0.259259	1	0.8095	1.02077	8.58915	0.342941	1.61443
4687	1.42433e+09	15	10	10	93	473	186.612	4.34034	-15.5955	-0.0414937	1.05	0.378555	1	-0.259259	1	0.775187	0.962171	8.63453	0.352809	1.45299
4688	1.42433e+09	15	10	10	217	473	186.769	4.49636	-15.6064	-0.0141836	1.05	0.378555	1	-0.259259	1	0.775187	0.962171	8.63453	0.352809	1.45299
4689	1.42433e+09	15	10	10	297	473	186.864	4.58804	-15.6336	-0.00972	1.25694	0.250665	1	-0.296296	1	0.775187	0.962171	8.51852	0.352959	1.42681
4690	1.42433e+09	15	10	10	418	473	187.009	4.73081	-15.6598	0.00801869	1.33472	0.250665	1	-0.222222	1	0.775187	0.962171	8.61847	0.382773	1.53153
4691	1.42433e+09	15	10	10	498	473	187.114	4.83549	-15.6686	0.0281214	1.33472	0.250665	1	-0.296296	1	0.775187	0.962171	8.72513	0.409062	1.51407
4692	1.42433e+09	15	10	10	619	473	187.27	4.9899	-15.6851	0.0642009	1.35278	0.255781	1	-0.222222	1	0.775187	0.962171	8.41085	0.409062	1.51407
4693	1.42433e+09	15	10	10	699	473	187.368	5.0864	-15.7058	0.0735222	1.35278	0.255781	1	-0.259259	1	0.775187	0.962171	8.68725	0.411855	1.47044
4694	1.42433e+09	15	10	10	820	473	187.523	5.24022	-15.723	0.0875341	1.36944	0.378555	1	-0.259259	1	0.775187	0.962171	8.68725	0.405155	1.45735
4695	1.42433e+09	15	10	10	901	473	187.629	5.34502	-15.7363	0.0990495	1.39167	0.204625	1	-0.148148	1	0.775187	0.962171	8.68725	0.42744	1.4399
4696	1.42433e+09	15	10	11	21	474	187.788	5.50451	-15.7447	0.119486	1.39167	0.204625	1	-0.333333	1	0.775187	0.962171	8.68725	0.42744	1.4399
4697	1.42433e+09	15	10	11	102	474	187.9	5.6147	-15.73	0.139653	1.39583	0.219971	1	-0.481481	1	0.775187	0.962171	8.68725	0.453581	1.32645
4698	1.42433e+09	15	10	11	225	474	188.061	5.77603	-15.7281	0.177722	1.39583	0.219971	1	-0.259259	1	0.775187	0.962171	8.68725	0.430669	1.37881
4699	1.42433e+09	15	10	11	305	474	188.17	5.88465	-15.7267	0.181719	1.38194	0.301821	1	0.222222	1	0.775187	0.962171	8.68725	0.430669	1.37881
4700	1.42433e+09	15	10	11	429	474	188.339	6.05284	-15.7059	0.171905	1.39028	0.0767342	1	0.740741	1	0.775187	0.962171	8.68725	0.416133	1.23046
4701	1.42433e+09	15	10	11	510	474	188.445	6.15836	-15.709	0.155	1.39028	0.0767342	1	0.814815	1	0.775187	0.962171	8.71531	0.344902	1.33081
4702	1.42433e+09	15	10	11	631	474	188.593	6.30683	-15.7037	0.106675	1.33889	-0.112543	1	0.814815	1	0.776167	0.950676	8.79353	0.344902	1.33081
4703	1.42433e+09	15	10	11	711	474	188.689	6.40302	-15.7008	0.0653299	1.26944	-0.429711	1	0.814815	1	0.776167	0.950676	8.76449	0.353625	1.38317
4704	1.42433e+09	15	10	11	832	474	188.826	6.5397	-15.7052	-0.0109453	1.26944	-0.429711	1	0.851852	1	0.776167	0.950676	8.70933	0.353625	1.38317
4705	1.42433e+09	15	10	11	912	474	188.911	6.62381	-15.718	-0.0645062	1.17222	-0.603642	1	0.777778	1	0.776167	0.950676	8.631	0.3823	1.33954
4706	1.42433e+09	15	10	12	33	475	189.035	6.7466	-15.7333	-0.155897	1.03333	-0.757111	1	0.740741	1	0.776167	0.950676	8.62363	0.425162	1.45735
4707	1.42433e+09	15	10	12	113	475	189.111	6.81889	-15.7557	-0.220583	1.03333	-0.757111	1	0.814815	1	0.776167	0.950676	8.61313	0.453672	1.61443
4708	1.42433e+09	15	10	12	194	475	189.189	6.89479	-15.7758	-0.284654	1.00278	-0.777573	1	0.814815	1	0.776167	0.950676	8.63454	0.511133	1.71479
4709	1.42433e+09	15	10	12	315	475	189.304	7.00304	-15.8134	-0.385564	1.00278	-0.777573	1	0.851852	1	0.776167	0.950676	8.63454	0.511133	1.71479
4710	1.42433e+09	15	10	12	408	475	189.396	7.08411	-15.8572	-0.463631	0.959722	-0.87477	1	0.888889	1	0.776167	0.950676	8.63454	0.569787	1.40499
4711	1.42433e+09	15	10	12	529	475	189.515	7.18734	-15.9171	-0.56716	0.969444	-0.838961	1	0.814815	1	0.776167	0.950676	8.63454	0.653133	1.82823
4712	1.42433e+09	15	10	12	610	475	189.596	7.25335	-15.9632	-0.637328	0.969444	-0.838961	1	0.777778	1	0.776167	0.950676	8.63454	0.653133	1.82823
4713	1.42433e+09	15	10	12	731	475	189.721	7.34948	-16.044	-0.742004	0.998611	-0.885001	1	0.777778	1	0.776167	0.950676	8.63454	0.772093	2.06385
4714	1.42433e+09	15	10	12	811	475	189.803	7.40667	-16.1022	-0.816366	1.00417	-0.905463	1	0.851852	1	0.776167	0.950676	8.63454	0.931116	2.29074
4715	1.42433e+09	15	10	12	934	475	189.915	7.48491	-16.1828	-0.91777	1.00417	-0.905463	1	0.888889	1	0.776167	0.950676	8.63454	0.959356	2.31692
4716	1.42433e+09	15	10	13	88	476	190.064	7.57477	-16.3007	-1.04074	1.025	-0.92081	1	0.777778	1	0.776167	0.950676	8.64395	1.03649	-1.43117
4717	1.42433e+09	15	10	13	129	476	190.107	7.59569	-16.339	-1.07495	1.025	-0.92081	1	0.407407	1	0.734042	0.938536	8.65811	0.997892	-1.45735
4718	1.42433e+09	15	10	13	209	476	190.194	7.63366	-16.4172	-1.1386	1.08472	-0.854307	1	0.407407	1	0.713479	0.917619	8.62936	0.997892	-1.45735
4719	1.42433e+09	15	10	13	330	476	190.317	7.69053	-16.5264	-1.20093	1.08472	-0.854307	1	0	1	0.713479	0.917619	8.54743	0.997892	-1.45735
4720	1.42433e+09	15	10	13	410	476	190.407	7.72092	-16.6104	-1.23209	1.08611	-0.603642	1	0	1	0.713479	0.917619	8.5881	0.894707	-1.40063
[truncated: 423 more rows]

## Sheet: 4) num41_sub16_N_TR1_L2
counter [counts the number of data samples]	unix_time: [Unix time(ms) in GMT/UTC timezone]	JST hour: [wall clock hours in JST timezone]	JST minute: [wall clock minutes in JST timezone]	JST second: [wall clock seconds in JST timezone]	JST millisecond: [wall clock milliseconds in JST timezone]	elapsed time (from 0 seconds) : [total appended time in seconds from start to end]	elapsed travel distance: [Travel distance(m)]	x position: [coordinate x(m)]	y position: [coordinate y(m)]	yaw: [yaw angle (rad)]	velocity: [velocity(m/s)]	angular velocity: [angular vel.(rad/s)] absolute value	joystick x direction movement: [Joystick x] -1<jx<1	joystick y direction movement: [Joystick y] -1<jy<1	stop button push (0=did not push, 1=push)	Interbeat interval heart measure: [Heart R-R interval(sec.)]	Low frequency high frequency heart ratio: [LF/HF ratio]	GSR: [Skin conductance]	distance to objects: [Distance to obstacle in map(m)]	dir obj: [Direction of obstacle(rad)]		counter	JST hour	JST minutes	JST seconds	JST milliseconds	blink strength (0 - 255)	mindwave attention score (0-100)	mindwave meditation score (0-100)	delta	theta	low_alpha	high_alpha	low_beta	high_beta	low_gamma	high_gamma
[truncated: 307 more rows]

[truncated: 16 more sheets: 5) num41_sub16_W_TR1_L3, 6) num41_sub16_N_TR1_L3, 7a) num41_sub16_RE2, 7) num41_sub16_W_TR2_L1, 8) num41_sub16_N_TR2_L1, 9) num41_sub16_W_TR2_L2, 10) num41_sub16_N_TR2_L2, 11) num41_sub16_W_TR2_L3, 12) num41_sub16_N_TR2_L3, 13a) num41_sub16_RE3, 13) num41_sub16_W_TR3_L1, 14) num41_sub16_N_TR3_L1, 15) num41_sub16_W_TR3_L2, 16) num41_sub16_N_TR3_L2, 17) num41_sub16_W_TR3_L3, 18) num41_sub16_N_TR3_L3]
