# Supplementary material for: Multi-Sensor Based State Prediction for Personal Mobility Vehicles
Source: PLoS One. 2016 Oct 12;11(10):e0162593. doi: 10.1371/journal.pone.0162593 (PMC5061423; doi:10.1371/journal.pone.0162593)
Supplement: S1 File — This file contains three separate files. Two excel files that display the wheelchair, GSR, heart rate (Dataset A in S1 File), and EEG (Dataset B in S1 File) data for each condition (Wide, Narrow), trial, and loop. The additional text file explains the organization of the data (File C in S1 File). The datashare file can be found at https://figshare.com/s/178c2b31710b69445d59. In case of any questions or inquiries please contact: yoichims@ieee.org. (ZIP) [file pone.0162593.s001.zip › S1_File/DatasetB.xls]

## Sheet: 1) num41_sub16_W_TR1_L1
JST time (string format)	F3	FC3	C3	F4	FC4	C4
736015	19.4092	20.1416	28.1982	29.2969	25.6348	25.6348
736015	18.6768	24.1699	24.9023	25.6348	24.9023	20.5078
736015	3.66211	8.78906	3.2959	1.09863	5.12695	-6.95801
736015	7.32422	10.6201	5.85938	8.05664	11.7188	4.02832
736015	20.5078	22.7051	27.832	31.8604	28.1982	29.2969
736015	15.7471	19.043	28.9307	28.9307	25.6348	26.3672
736015	0.366211	5.12695	4.76074	7.69043	9.8877	0.732422
736015	-1.09863	4.76074	2.92969	9.52148	8.78906	2.19727
736015	4.76074	11.7188	10.9863	21.2402	13.5498	17.2119
736015	10.2539	17.9443	12.085	24.5361	15.3809	23.8037
736015	9.8877	16.4795	6.5918	13.1836	10.9863	9.52148
736015	-5.85938	0.366211	-8.05664	-0.366211	-1.09863	-5.12695
736015	6.22559	11.7188	10.6201	21.2402	13.916	12.085
736015	11.7188	15.0146	19.4092	33.6914	18.3105	19.043
736015	10.2539	12.8174	9.52148	24.9023	12.085	7.32422
736015	4.39453	7.32422	-2.19727	13.916	5.12695	-3.2959
736015	2.19727	4.02832	0.732422	16.8457	4.02832	6.5918
736015	10.6201	13.5498	16.8457	28.1982	12.8174	25.6348
736015	18.6768	24.5361	21.2402	29.6631	21.2402	28.5645
736015	0.366211	7.32422	-4.39453	3.66211	3.66211	4.02832
736015	5.12695	9.8877	1.46484	11.7188	10.6201	15.3809
736015	18.6768	22.3389	18.3105	30.0293	24.1699	38.4521
736015	15.7471	20.5078	17.2119	24.9023	20.1416	32.959
736015	9.52148	13.1836	1.46484	6.95801	8.78906	10.2539
736015	4.02832	7.69043	-2.56348	1.46484	4.76074	5.85938
736015	14.2822	20.1416	21.2402	21.6064	17.9443	29.2969
736015	19.4092	26.001	24.9023	25.6348	17.2119	31.8604
736015	11.7188	21.6064	8.42285	8.05664	6.95801	13.1836
736015	11.7188	22.3389	7.69043	4.39453	6.22559	8.78906
736015	17.9443	25.2686	15.7471	20.5078	16.4795	23.8037
736015	26.001	31.4941	27.832	33.3252	26.001	35.1562
736015	16.8457	20.1416	19.043	16.8457	15.0146	13.5498
736015	9.8877	11.3525	7.69043	3.66211	8.05664	-0.366211
736015	25.6348	28.1982	28.5645	21.6064	21.6064	21.6064
736015	35.5225	39.917	46.875	39.917	32.5928	40.6494
736015	24.9023	31.4941	31.4941	28.9307	25.2686	26.7334
736015	9.52148	17.9443	5.85938	5.12695	9.52148	1.46484
736015	9.8877	16.8457	6.22559	8.42285	9.52148	5.85938
736015	24.5361	31.1279	29.2969	28.5645	22.3389	26.001
736015	24.5361	28.5645	33.6914	29.2969	21.6064	23.8037
736015	15.7471	17.9443	18.3105	14.2822	11.3525	2.92969
736015	12.8174	17.2119	15.0146	12.085	8.78906	3.2959
736015	23.8037	30.7617	36.9873	32.2266	21.2402	25.2686
736015	27.832	38.0859	42.4805	36.6211	24.1699	32.959
736015	22.3389	35.1562	26.7334	21.6064	16.4795	17.5781
736015	7.69043	20.5078	8.05664	7.32422	6.22559	4.76074
736015	15.0146	24.5361	20.874	23.0713	18.6768	25.2686
736015	22.3389	32.2266	32.959	36.2549	27.832	40.2832
736015	9.8877	18.3105	15.7471	16.8457	13.5498	18.6768
736015	8.78906	16.8457	6.5918	8.05664	7.32422	6.95801
736015	17.5781	23.0713	17.2119	21.2402	15.0146	20.1416
736015	22.3389	26.001	24.1699	32.2266	20.874	33.6914
736015	10.9863	17.9443	10.2539	18.3105	10.9863	21.2402
736015	3.66211	12.085	-2.19727	0.366211	2.56348	5.85938
736015	6.22559	13.916	1.46484	2.92969	6.5918	11.3525
736015	9.52148	16.4795	14.6484	19.043	13.1836	26.7334
736015	19.4092	24.1699	25.2686	28.5645	20.1416	36.9873
736015	5.12695	9.8877	2.56348	4.76074	4.76074	7.69043
736015	8.05664	12.085	7.32422	5.12695	9.52148	6.22559
736015	17.5781	21.9727	22.7051	19.4092	16.8457	21.2402
736015	30.0293	36.2549	35.5225	32.5928	25.6348	33.3252
736015	31.1279	39.1846	31.8604	25.6348	26.3672	28.1982
736015	27.832	34.4238	24.5361	16.8457	23.0713	25.2686
736015	31.1279	38.0859	26.3672	23.8037	24.9023	37.3535
736015	40.6494	46.875	39.1846	36.9873	35.1562	52.3682
736015	39.1846	42.4805	36.6211	31.4941	32.5928	39.5508
736015	32.5928	35.8887	25.2686	20.1416	24.9023	23.8037
736015	41.748	46.5088	32.2266	34.4238	35.5225	40.2832
736015	43.9453	50.5371	42.4805	42.1143	38.8184	50.9033
736015	38.8184	47.2412	38.4521	31.4941	31.8604	40.6494
736015	33.3252	42.1143	26.7334	17.2119	26.3672	28.1982
736015	29.6631	35.8887	25.6348	14.2822	24.1699	27.832
736015	36.6211	40.2832	42.8467	31.8604	35.1562	46.5088
736015	35.1562	38.8184	42.4805	32.2266	30.7617	39.917
736015	21.9727	24.9023	21.9727	13.5498	13.5498	8.05664
736015	20.874	24.1699	20.1416	16.8457	12.085	9.52148
736015	26.3672	32.5928	29.2969	32.2266	21.6064	32.2266
736015	31.8604	43.2129	43.2129	39.5508	31.8604	46.5088
736015	32.2266	44.3115	42.4805	26.7334	31.1279	35.5225
736015	22.3389	31.8604	25.2686	12.085	19.4092	19.043
736015	21.2402	28.5645	25.2686	17.5781	19.4092	26.001
736015	21.2402	25.6348	31.1279	23.8037	20.1416	32.2266
736015	18.3105	24.5361	26.001	17.2119	16.4795	22.7051
736015	19.4092	28.9307	18.6768	11.7188	13.5498	10.2539
736015	17.9443	28.5645	18.3105	15.3809	14.6484	15.3809
736015	24.9023	33.3252	32.959	31.4941	25.6348	38.4521
736015	17.2119	24.9023	24.1699	18.3105	15.7471	26.001
736015	7.69043	15.3809	9.52148	0.366211	5.85938	6.95801
736015	11.7188	18.3105	10.2539	4.02832	9.52148	13.5498
736015	24.5361	29.2969	29.6631	22.3389	20.874	29.6631
736015	22.7051	31.4941	33.6914	23.0713	18.3105	27.832
736015	14.2822	27.832	15.3809	7.69043	9.52148	10.6201
736015	19.4092	34.79	17.9443	13.916	21.2402	21.9727
736015	25.6348	40.2832	31.1279	27.832	30.7617	42.1143
736015	28.1982	41.748	37.3535	32.959	34.4238	50.9033
736015	19.4092	29.2969	21.2402	15.7471	24.9023	32.5928
736015	14.6484	20.5078	9.52148	2.56348	15.3809	17.5781
736015	22.3389	24.9023	19.4092	15.7471	26.3672	35.1562
736015	32.5928	35.1562	35.1562	30.0293	36.2549	46.875
736015	26.001	31.8604	27.4658	19.4092	29.6631	34.79
736015	10.9863	18.6768	10.6201	-5.85938	14.6484	12.085
736015	8.42285	18.3105	9.8877	-7.69043	16.4795	18.3105
736015	17.2119	26.7334	25.6348	6.95801	30.7617	38.8184
736015	23.8037	29.2969	30.7617	9.52148	35.1562	35.5225
736015	17.2119	21.9727	17.2119	-3.66211	26.7334	17.9443
736015	16.8457	23.8037	17.5781	0	27.4658	21.9727
736015	35.1562	43.9453	42.4805	31.4941	46.1426	51.2695
736015	30.0293	39.917	36.9873	27.4658	36.2549	41.748
736015	24.5361	37.3535	25.6348	12.085	29.2969	25.2686
736015	20.1416	33.6914	21.6064	2.92969	28.1982	24.1699
736015	26.7334	40.2832	35.5225	17.5781	38.8184	43.9453
736015	36.6211	47.9736	51.6357	31.8604	48.3398	61.5234
736015	24.1699	36.6211	37.3535	13.916	34.4238	38.4521
736015	15.3809	30.0293	23.0713	5.12695	26.001	21.2402
736015	20.5078	36.2549	33.6914	20.1416	31.8604	31.8604
736015	26.3672	42.8467	39.1846	35.5225	41.0156	50.9033
736015	21.2402	38.4521	30.0293	26.7334	38.4521	44.3115
736015	14.6484	30.0293	22.3389	14.2822	33.3252	31.4941
736015	27.4658	39.917	34.79	30.0293	47.6074	50.1709
736015	29.2969	40.6494	42.8467	39.917	50.5371	58.96
736015	25.2686	37.3535	42.4805	32.2266	40.2832	44.3115
736015	20.1416	35.8887	29.2969	18.6768	31.4941	28.5645
736015	19.043	36.9873	20.874	13.916	28.9307	26.7334
736015	27.832	47.6074	31.8604	26.7334	39.917	47.6074
736015	31.4941	50.9033	47.9736	31.4941	46.1426	57.4951
736015	17.2119	32.5928	27.832	9.52148	28.9307	28.9307
736015	9.52148	21.9727	12.085	2.56348	21.9727	17.9443
736015	20.874	32.5928	30.0293	21.9727	31.8604	32.959
736015	28.5645	39.1846	39.5508	35.8887	34.4238	38.4521
736015	23.0713	35.1562	22.3389	21.6064	24.1699	20.1416
736015	20.874	37.3535	13.916	10.2539	24.1699	15.3809
736015	26.001	42.4805	28.9307	16.4795	34.4238	30.7617
736015	30.7617	44.6777	43.2129	27.832	45.4102	50.9033
736015	24.1699	38.4521	36.9873	20.874	40.2832	41.0156
736015	17.5781	30.7617	20.874	8.78906	30.0293	19.4092
736015	12.8174	27.4658	15.7471	12.085	25.2686	20.5078
736015	25.6348	42.4805	33.6914	33.6914	38.0859	42.4805
736015	35.1562	51.6357	33.3252	40.6494	44.6777	48.3398
736015	21.9727	36.9873	14.6484	16.8457	31.4941	25.6348
736015	17.9443	31.4941	16.8457	9.52148	26.7334	21.6064
736015	26.3672	38.8184	34.4238	24.9023	35.1562	39.5508
736015	25.2686	36.6211	38.4521	26.7334	31.8604	38.8184
736015	9.52148	22.3389	14.6484	3.66211	9.52148	6.5918
736015	16.4795	29.2969	6.95801	8.42285	12.8174	4.39453
736015	28.9307	43.2129	16.4795	29.2969	28.5645	28.1982
736015	29.6631	43.9453	26.001	39.1846	34.79	44.3115
736015	21.6064	34.4238	21.6064	25.2686	25.2686	30.7617
736015	16.8457	29.2969	12.085	14.6484	18.6768	15.7471
736015	20.5078	33.3252	20.874	24.9023	26.001	27.832
736015	19.4092	31.4941	28.9307	33.3252	25.6348	35.5225
736015	17.9443	30.7617	20.1416	29.6631	17.9443	24.9023
736015	15.3809	32.959	4.39453	18.3105	12.085	12.8174
736015	15.3809	33.6914	6.5918	16.4795	13.5498	17.5781
736015	21.6064	38.0859	23.0713	25.6348	21.6064	36.2549
736015	19.043	33.3252	25.6348	21.2402	15.0146	30.0293
736015	13.916	27.4658	17.9443	10.2539	6.5918	12.085
736015	19.043	31.8604	21.6064	14.2822	11.3525	15.7471
736015	21.6064	33.3252	26.3672	23.8037	15.0146	26.3672
736015	21.2402	34.79	26.001	24.9023	15.3809	31.8604
736015	14.6484	29.2969	14.2822	8.05664	7.32422	17.2119
736015	13.5498	25.6348	6.5918	0.366211	3.66211	8.42285
736015	25.2686	32.2266	17.5781	15.0146	13.5498	22.3389
736015	34.79	41.0156	41.0156	31.4941	21.6064	35.5225
736015	24.1699	32.2266	30.0293	20.5078	8.78906	16.4795
736015	15.0146	24.1699	6.95801	8.78906	0.366211	-0.366211
736015	21.9727	33.3252	12.8174	18.3105	8.78906	13.1836
736015	34.4238	47.2412	32.5928	36.2549	23.0713	34.4238
736015	30.0293	42.1143	26.7334	28.5645	20.5078	26.001
736015	26.7334	37.3535	19.043	15.3809	15.0146	7.69043
736015	25.2686	34.79	24.9023	17.2119	15.0146	8.05664
736015	28.9307	38.0859	37.3535	31.1279	17.2119	16.4795
736015	32.959	43.2129	35.8887	38.4521	19.043	19.043
736015	25.2686	34.4238	13.5498	22.7051	9.52148	0.732422
736015	22.3389	30.7617	3.2959	14.6484	9.8877	2.19727
736015	29.2969	39.1846	17.2119	24.1699	22.3389	20.5078
736015	32.5928	38.8184	32.959	27.4658	28.9307	25.6348
736015	26.001	30.0293	32.2266	12.8174	21.6064	8.42285
736015	29.6631	36.9873	33.3252	12.085	26.3672	10.6201
736015	39.5508	48.3398	42.8467	26.7334	35.8887	24.9023
736015	44.6777	55.2979	47.2412	39.5508	40.6494	38.0859
736015	35.5225	47.2412	31.8604	24.9023	31.8604	26.7334
736015	24.1699	33.3252	13.5498	6.95801	20.5078	7.69043
736015	29.2969	34.4238	21.6064	17.5781	26.3672	16.8457
736015	33.6914	36.9873	42.8467	32.5928	35.8887	34.4238
736015	32.2266	38.8184	44.3115	31.8604	33.3252	29.6631
736015	29.2969	40.2832	28.1982	26.3672	26.7334	18.6768
736015	26.7334	37.3535	16.4795	28.1982	19.043	23.0713
736015	34.79	45.7764	22.7051	45.4102	26.3672	43.2129
736015	37.3535	46.875	28.1982	49.0723	27.832	46.5088
736015	32.959	39.917	28.5645	34.4238	22.3389	28.5645
736015	22.7051	31.4941	24.9023	21.6064	15.7471	19.4092
736015	20.874	29.6631	30.7617	27.4658	17.9443	28.9307
736015	23.8037	32.2266	38.8184	36.2549	21.9727	37.3535
736015	29.2969	38.0859	32.5928	34.79	25.6348	33.6914
736015	23.8037	31.8604	14.2822	21.9727	16.4795	15.3809
736015	26.3672	32.5928	18.6768	31.1279	19.043	24.5361
736015	31.8604	35.1562	35.5225	44.3115	25.2686	39.1846
736015	24.5361	28.1982	32.5928	32.5928	14.6484	23.8037
736015	21.9727	28.1982	21.6064	23.0713	9.52148	10.6201
736015	29.6631	36.2549	25.2686	33.6914	19.043	25.6348
736015	36.6211	43.5791	33.6914	46.875	26.3672	44.3115
736015	33.6914	42.1143	26.3672	42.8467	24.9023	41.748
736015	23.0713	28.5645	6.22559	19.4092	9.52148	10.2539
736015	18.3105	22.3389	8.78906	16.8457	8.05664	4.39453
736015	26.001	27.4658	26.7334	36.6211	20.5078	26.3672
736015	27.4658	27.832	28.1982	39.5508	21.9727	27.4658
736015	23.8037	28.5645	22.7051	24.9023	14.6484	8.42285
736015	21.6064	27.4658	16.8457	17.2119	10.2539	-0.732422
736015	28.1982	33.6914	19.043	25.2686	14.6484	8.78906
736015	34.79	39.1846	36.6211	36.9873	22.7051	21.9727
736015	28.5645	32.5928	33.3252	26.7334	15.7471	7.69043
736015	22.3389	28.1982	17.9443	17.5781	9.8877	-6.5918
736015	27.4658	32.2266	23.8037	28.5645	19.4092	6.22559
736015	30.7617	36.9873	29.6631	39.5508	24.9023	19.4092
736015	21.6064	31.1279	11.3525	25.6348	15.0146	7.32422
736015	15.7471	24.5361	-2.92969	10.2539	9.52148	-4.02832
736015	20.1416	26.3672	9.8877	13.916	15.7471	6.5918
736015	25.2686	32.2266	27.4658	24.1699	23.0713	21.2402
736015	30.7617	38.4521	35.1562	25.2686	25.6348	17.9443
736015	26.001	35.8887	30.7617	12.085	18.6768	2.19727
736015	19.043	32.5928	17.9443	6.5918	12.085	-1.46484
736015	21.6064	37.3535	15.3809	16.4795	16.4795	10.6201
736015	21.6064	35.1562	21.9727	20.1416	19.043	18.3105
736015	16.8457	28.5645	15.0146	10.9863	15.0146	10.2539
736015	15.0146	26.001	4.76074	9.52148	14.2822	4.76074
736015	24.1699	33.6914	18.3105	24.5361	23.8037	18.6768
736015	33.6914	45.4102	34.4238	40.2832	32.959	35.1562
736015	26.001	39.5508	13.5498	27.4658	21.9727	20.874
736015	21.2402	32.959	-4.76074	12.8174	12.085	7.32422
736015	26.3672	33.6914	8.78906	20.1416	15.7471	19.4092
736015	35.1562	40.2832	29.6631	38.4521	27.4658	38.0859
736015	26.7334	32.5928	17.5781	27.832	19.043	22.7051
736015	10.9863	16.8457	-5.85938	4.02832	2.56348	-6.22559
736015	12.8174	18.3105	-5.12695	6.22559	4.02832	-4.76074
736015	35.1562	43.2129	15.0146	35.1562	28.9307	28.9307
736015	31.1279	40.2832	16.8457	34.4238	30.7617	29.6631
736015	15.3809	21.9727	2.19727	13.1836	15.7471	4.39453
736015	12.8174	13.916	-4.76074	6.22559	7.32422	-14.6484
736015	28.1982	27.832	13.5498	24.9023	17.2119	-1.09863
736015	36.2549	41.0156	24.9023	36.6211	24.5361	11.7188
736015	31.8604	40.2832	4.39453	24.5361	15.3809	-3.2959
736015	30.0293	36.6211	-17.9443	16.4795	9.52148	-10.2539
736015	43.2129	45.7764	-2.56348	30.7617	21.6064	9.8877
736015	47.2412	45.7764	14.6484	38.4521	23.0713	15.7471
736015	46.1426	44.3115	19.4092	31.8604	21.9727	4.76074
736015	38.8184	36.2549	8.78906	16.8457	12.8174	-13.5498
736015	47.2412	46.875	20.1416	30.7617	21.9727	3.66211
736015	53.4668	56.0303	26.3672	43.9453	28.1982	19.043
736015	53.4668	56.0303	24.5361	40.6494	25.2686	13.1836
736015	38.8184	36.6211	11.3525	19.4092	10.6201	-10.2539
736015	39.5508	35.5225	22.7051	21.9727	13.5498	-6.95801
736015	40.2832	36.9873	34.4238	31.8604	17.9443	2.19727
736015	39.917	35.8887	34.4238	33.3252	17.5781	0.366211
736015	32.5928	28.9307	9.52148	19.043	5.12695	-16.4795
736015	35.1562	34.4238	-3.66211	19.043	8.05664	-8.78906
736015	45.4102	42.8467	14.2822	31.8604	17.9443	8.78906
736015	49.0723	42.1143	38.0859	38.4521	24.9023	18.6768
736015	39.917	32.959	35.1562	22.3389	15.3809	0
736015	33.3252	28.9307	22.7051	8.05664	4.39453	-18.3105
736015	40.6494	36.9873	31.1279	20.5078	10.6201	-4.02832
736015	52.3682	50.5371	39.917	41.0156	20.874	16.8457
736015	47.9736	46.875	17.9443	35.1562	10.6201	3.2959
736015	39.917	35.1562	3.66211	21.2402	1.09863	-14.6484
736015	40.6494	34.4238	20.5078	27.4658	8.78906	-2.56348
736015	40.2832	38.0859	34.79	35.8887	16.4795	12.8174
736015	38.0859	40.2832	36.6211	34.79	21.9727	14.2822
736015	25.2686	30.0293	16.8457	14.2822	8.05664	-8.78906
736015	27.4658	35.1562	15.7471	16.8457	9.52148	-5.85938
736015	36.6211	42.1143	24.1699	28.1982	15.0146	10.2539
736015	44.6777	42.4805	32.959	31.4941	18.6768	17.5781
736015	39.1846	28.5645	27.832	18.6768	13.5498	1.46484
736015	30.0293	16.8457	13.916	6.95801	5.12695	-15.0146
736015	38.4521	25.6348	26.7334	20.874	14.6484	-4.39453
736015	42.1143	31.4941	34.79	29.2969	17.2119	3.66211
736015	39.917	32.2266	16.8457	20.1416	10.9863	-5.12695
736015	34.4238	24.5361	3.66211	10.2539	6.22559	-16.4795
736015	38.8184	26.3672	16.4795	21.9727	15.3809	0
736015	38.4521	24.9023	28.1982	30.0293	21.6064	12.085
736015	32.5928	18.3105	26.7334	25.6348	20.874	6.22559
736015	23.8037	12.085	8.42285	7.69043	9.8877	-14.6484
736015	28.9307	21.6064	13.5498	10.2539	13.5498	-8.05664
736015	33.6914	27.832	21.6064	22.7051	18.3105	10.6201
736015	38.4521	30.7617	21.6064	24.5361	19.043	16.8457
736015	27.832	15.0146	10.9863	6.5918	7.69043	-2.56348
736015	25.6348	10.9863	13.1836	7.69043	10.6201	-1.46484
736015	30.0293	16.4795	23.8037	17.9443	17.2119	6.5918
736015	31.8604	17.2119	29.2969	20.874	14.2822	4.39453
736015	27.4658	15.0146	12.085	9.8877	6.5918	-5.12695
736015	29.6631	20.1416	3.66211	10.9863	9.52148	0
736015	39.5508	28.9307	17.2119	24.5361	18.6768	17.2119
736015	36.6211	23.8037	26.3672	23.0713	19.043	24.1699
736015	27.832	14.2822	22.3389	4.39453	11.7188	8.78906
736015	22.3389	11.7188	7.32422	-9.52148	5.12695	-8.78906
736015	29.2969	22.7051	20.874	2.19727	11.7188	-0.366211
736015	36.6211	32.5928	33.6914	20.5078	20.5078	20.1416
736015	31.8604	28.1982	20.1416	16.4795	14.6484	10.6201
736015	21.6064	15.7471	4.39453	6.22559	6.5918	-4.02832
736015	15.0146	8.42285	10.2539	7.32422	6.95801	3.2959
736015	13.5498	10.6201	25.2686	21.6064	16.8457	21.2402
736015	17.9443	18.6768	32.959	28.9307	24.5361	25.2686
736015	11.3525	16.8457	16.8457	17.2119	17.9443	11.3525
736015	7.32422	17.5781	8.42285	12.8174	15.0146	9.8877
736015	10.2539	22.3389	19.043	25.2686	21.6064	26.001
736015	11.3525	23.0713	27.832	29.6631	25.2686	32.2266
736015	-2.92969	7.69043	15.3809	7.69043	10.2539	7.32422
736015	-4.39453	1.46484	15.3809	2.56348	11.7188	3.2959
736015	2.19727	6.95801	25.6348	16.4795	20.5078	17.5781
736015	5.85938	11.3525	24.1699	24.9023	20.5078	23.0713
736015	5.12695	13.1836	10.6201	16.4795	12.085	10.9863
736015	13.5498	20.1416	10.2539	13.916	12.085	8.05664
736015	17.9443	16.4795	13.916	16.4795	15.0146	17.5781
736015	28.1982	20.5078	31.1279	26.001	24.5361	37.3535
736015	32.5928	23.0713	35.1562	21.6064	25.6348	32.5928
736015	17.2119	6.5918	10.6201	-6.95801	2.92969	-5.12695
736015	20.1416	9.8877	8.42285	-3.66211	3.2959	0.366211
736015	43.2129	33.6914	30.7617	21.6064	20.5078	28.1982
736015	44.3115	33.3252	29.2969	20.5078	18.3105	26.001
736015	36.2549	24.1699	18.6768	3.2959	10.6201	8.78906
736015	31.1279	13.916	16.8457	-0.366211	5.12695	6.5918
736015	39.917	19.4092	28.5645	18.6768	12.8174	22.3389
736015	46.5088	27.832	38.0859	31.1279	17.5781	29.2969
736015	38.8184	25.2686	27.832	23.8037	13.916	17.9443
736015	36.9873	26.7334	17.9443	24.1699	15.3809	17.9443
736015	47.9736	39.917	32.5928	43.9453	30.0293	40.6494
736015	50.9033	43.2129	42.4805	52.7344	38.0859	55.2979
736015	40.2832	31.4941	34.4238	34.79	27.4658	35.5225
736015	25.2686	17.2119	20.5078	10.9863	10.2539	11.7188
736015	36.2549	30.0293	33.6914	26.001	23.8037	29.6631
736015	36.9873	35.1562	41.748	36.2549	26.001	43.2129
736015	33.3252	33.3252	35.1562	35.1562	18.3105	33.6914
736015	22.3389	24.9023	15.3809	26.3672	9.8877	17.2119
736015	18.6768	22.3389	7.32422	26.7334	12.8174	23.0713
736015	22.3389	21.2402	23.0713	36.6211	21.2402	38.8184
736015	21.9727	20.874	36.2549	38.4521	25.2686	41.0156
736015	20.874	22.3389	26.3672	27.832	24.5361	27.832
736015	17.9443	21.6064	18.6768	20.874	18.6768	16.8457
736015	22.3389	26.7334	26.001	32.5928	22.3389	31.1279
736015	28.1982	34.79	32.2266	43.2129	29.2969	43.5791
736015	35.1562	43.2129	30.0293	40.6494	30.7617	35.5225
736015	30.7617	38.4521	22.7051	31.4941	27.4658	28.5645
736015	29.2969	35.8887	29.6631	36.2549	30.7617	37.3535
736015	31.1279	36.2549	33.6914	42.8467	35.1562	46.5088
736015	33.3252	38.0859	31.1279	37.3535	36.6211	38.8184
736015	26.001	31.8604	14.6484	19.4092	26.001	19.043
736015	31.1279	36.6211	19.4092	26.001	31.8604	30.0293
736015	39.1846	42.8467	34.79	40.2832	40.2832	46.5088
736015	38.4521	40.6494	35.8887	35.8887	39.1846	41.0156
736015	28.5645	31.8604	20.874	20.1416	33.3252	24.9023
736015	27.832	34.79	20.5078	22.7051	36.2549	28.9307
736015	36.6211	42.1143	32.959	36.9873	42.1143	39.1846
736015	40.6494	44.6777	38.4521	43.2129	42.8467	39.1846
736015	34.4238	41.748	23.0713	31.4941	35.1562	23.8037
736015	22.3389	30.7617	3.2959	17.2119	28.1982	13.916
736015	25.6348	30.7617	14.6484	26.001	34.79	28.9307
736015	28.9307	32.959	28.9307	32.5928	35.1562	33.3252
736015	17.5781	24.5361	12.8174	16.8457	20.5078	8.05664
736015	4.02832	13.916	-5.85938	-2.56348	6.22559	-14.2822
736015	13.1836	22.7051	8.42285	13.5498	15.0146	4.39453
736015	32.959	42.1143	31.8604	43.9453	36.2549	36.9873
736015	27.4658	39.917	27.832	35.5225	32.959	31.1279
736015	15.7471	30.7617	16.8457	19.043	24.5361	15.0146
736015	17.9443	32.5928	19.043	22.3389	27.832	23.8037
736015	26.3672	42.8467	32.959	34.79	38.8184	42.8467
736015	19.043	35.8887	25.2686	27.832	33.3252	36.9873
736015	5.12695	21.9727	2.92969	3.2959	14.2822	8.78906
736015	6.5918	22.3389	4.39453	0	14.6484	9.8877
736015	21.9727	35.1562	29.2969	22.3389	31.8604	36.6211
736015	24.5361	34.79	35.8887	26.3672	32.959	36.9873
736015	17.9443	28.5645	24.1699	13.5498	24.5361	16.8457
736015	14.2822	25.2686	15.0146	6.5918	19.4092	8.05664
736015	26.001	33.3252	31.1279	22.3389	31.4941	28.1982
736015	38.0859	41.0156	49.0723	39.1846	43.2129	45.4102
736015	32.5928	34.79	41.0156	27.4658	32.5928	26.001
736015	21.2402	24.5361	25.2686	13.916	23.0713	11.3525
736015	28.5645	31.1279	34.79	24.1699	28.1982	26.3672
736015	36.9873	39.1846	45.4102	39.1846	36.2549	44.6777
736015	32.959	38.0859	35.1562	31.8604	32.2266	35.1562
736015	16.8457	22.3389	10.6201	11.3525	17.5781	10.9863
736015	13.1836	16.4795	5.12695	12.085	16.8457	13.916
736015	26.3672	28.5645	26.3672	31.1279	28.1982	32.2266
736015	21.9727	24.9023	26.001	28.1982	20.874	26.001
736015	16.4795	17.9443	8.42285	13.916	10.6201	8.05664
736015	14.6484	16.8457	4.76074	7.32422	8.42285	2.56348
736015	21.9727	21.9727	24.9023	15.0146	22.3389	21.6064
736015	28.1982	32.5928	35.8887	20.5078	36.6211	38.0859
736015	21.2402	31.4941	13.1836	6.95801	27.832	21.9727
736015	14.6484	22.7051	-4.39453	4.02832	13.916	8.42285
736015	15.0146	19.043	6.95801	25.2686	9.8877	17.5781
736015	15.3809	20.1416	10.6201	43.5791	13.5498	32.5928
736015	5.12695	12.085	-4.02832	25.2686	7.32422	16.8457
736015	6.22559	14.2822	-4.39453	8.78906	13.916	2.19727
736015	20.1416	25.6348	13.1836	11.7188	29.6631	12.085
736015	26.001	27.832	25.2686	13.5498	35.1562	19.4092
736015	20.1416	19.043	16.4795	4.39453	22.7051	0
736015	12.085	11.3525	1.46484	-6.95801	6.5918	-23.0713
736015	14.2822	15.3809	6.95801	2.19727	4.02832	-17.9443
736015	22.7051	21.9727	21.9727	28.1982	14.2822	9.8877
736015	26.7334	27.832	25.6348	40.6494	20.1416	22.7051
736015	13.916	20.5078	-8.05664	21.9727	9.8877	7.69043
736015	10.2539	17.5781	-25.2686	15.0146	8.78906	6.22559
736015	19.4092	20.874	-2.56348	21.9727	17.5781	19.4092
736015	21.9727	17.5781	16.4795	19.043	20.5078	17.2119
736015	14.6484	11.7188	6.95801	2.92969	15.0146	-2.56348
736015	5.12695	4.02832	-5.12695	-13.1836	6.95801	-17.5781
736015	10.9863	10.2539	7.69043	0	15.0146	1.09863
736015	20.1416	20.5078	17.9443	14.6484	21.2402	20.5078
736015	20.5078	24.5361	12.8174	13.1836	17.9443	12.8174
736015	20.874	26.001	4.76074	10.2539	15.3809	2.19727
736015	26.3672	31.8604	15.3809	20.1416	22.3389	12.085
736015	30.7617	35.1562	29.6631	28.5645	28.5645	22.3389
736015	11.7188	14.6484	18.3105	5.12695	11.7188	-2.56348
736015	2.56348	3.66211	5.85938	-15.0146	2.56348	-23.0713
736015	7.32422	6.95801	6.22559	-11.7188	8.05664	-19.043
736015	18.6768	18.6768	23.8037	2.92969	19.4092	-0.366211
736015	14.6484	16.8457	26.001	1.09863	16.4795	-2.56348
736015	6.5918	10.9863	4.39453	-12.8174	3.2959	-24.1699
736015	3.2959	8.05664	-10.2539	-14.2822	-3.66211	-28.1982
736015	7.69043	7.69043	2.19727	4.76074	1.09863	-13.5498
736015	13.916	13.1836	11.7188	18.3105	6.95801	-2.92969
736015	6.22559	8.05664	2.19727	5.12695	0.366211	-19.043
736015	-1.09863	1.09863	-4.39453	-4.02832	-1.46484	-28.1982
736015	4.76074	7.69043	3.2959	4.02832	11.3525	-8.42285
736015	9.52148	13.5498	17.2119	6.95801	21.9727	7.32422
736015	12.085	18.3105	18.6768	2.92969	23.8037	2.56348
736015	3.2959	9.52148	-4.76074	-9.52148	12.8174	-16.8457
736015	10.9863	17.9443	2.19727	5.12695	18.3105	-1.09863
736015	21.9727	31.1279	21.6064	28.1982	26.001	19.4092
736015	14.2822	22.3389	17.9443	17.5781	12.8174	6.5918
736015	-1.46484	7.32422	-2.92969	-7.69043	-4.02832	-17.9443
736015	1.09863	9.8877	-4.39453	-9.8877	-0.732422	-10.9863
736015	14.2822	22.3389	8.42285	2.19727	11.3525	9.8877
736015	14.6484	24.5361	10.2539	2.56348	14.2822	11.3525
736015	2.19727	11.3525	-6.5918	-15.7471	2.56348	-14.2822
736015	1.46484	8.78906	-13.916	-16.8457	2.56348	-15.7471
736015	10.6201	17.5781	4.02832	2.19727	11.7188	1.09863
736015	15.3809	22.7051	20.1416	13.916	14.6484	8.42285
736015	7.69043	17.5781	6.95801	2.19727	6.22559	-7.32422
736015	7.69043	18.6768	0.732422	-2.56348	5.85938	-13.916
736015	14.6484	24.5361	6.95801	2.92969	8.05664	-3.66211
736015	24.9023	32.5928	23.0713	14.2822	16.8457	13.5498
736015	22.7051	29.6631	21.9727	10.6201	16.8457	8.05664
736015	13.1836	21.6064	3.66211	0.366211	10.6201	-2.56348
736015	19.043	28.9307	12.085	15.7471	20.874	15.7471
736015	29.2969	37.3535	28.9307	36.6211	30.0293	35.5225
736015	25.6348	33.3252	23.0713	36.2549	26.001	28.5645
736015	17.5781	28.1982	13.1836	23.0713	22.3389	15.3809
736015	15.3809	27.4658	7.32422	16.8457	23.0713	19.4092
736015	25.2686	34.4238	26.001	29.2969	35.8887	41.748
736015	30.0293	38.4521	40.6494	36.9873	43.5791	48.3398
736015	24.9023	36.2549	35.1562	28.1982	34.79	30.7617
736015	21.6064	34.4238	28.5645	24.9023	26.001	20.1416
736015	32.5928	41.748	42.1143	43.2129	31.4941	31.1279
736015	35.1562	42.1143	55.2979	51.6357	35.1562	36.9873
736015	27.4658	35.8887	42.4805	36.2549	32.959	24.5361
736015	20.874	29.2969	29.6631	21.2402	31.4941	16.4795
736015	24.9023	31.4941	34.4238	26.001	35.1562	27.832
736015	22.3389	28.9307	36.6211	31.1279	32.5928	38.0859
736015	18.3105	28.9307	35.8887	28.1982	26.3672	30.0293
736015	15.3809	26.001	27.4658	23.8037	21.2402	19.043
736015	15.7471	25.2686	34.4238	27.4658	21.9727	24.9023
736015	24.9023	35.5225	48.3398	42.8467	35.1562	50.1709
736015	17.9443	27.832	46.5088	34.4238	34.4238	50.9033
736015	9.52148	17.9443	34.79	15.3809	27.832	34.4238
736015	18.3105	24.9023	33.3252	20.874	33.3252	36.6211
736015	13.916	21.6064	41.748	26.001	27.4658	43.9453
736015	15.0146	24.5361	50.9033	32.5928	24.5361	49.4385
736015	10.9863	20.5078	36.2549	22.3389	16.8457	32.2266
736015	3.66211	15.3809	21.6064	12.085	13.5498	24.9023
736015	16.8457	26.7334	36.6211	26.7334	28.9307	48.3398
736015	21.2402	28.5645	43.2129	27.4658	30.0293	52.7344
736015	11.3525	19.043	25.6348	8.78906	16.8457	30.0293
736015	8.78906	15.7471	15.3809	1.09863	11.3525	19.043
736015	17.5781	23.8037	31.1279	13.1836	17.5781	31.1279
736015	23.0713	26.7334	47.2412	26.001	21.2402	41.748
736015	21.2402	26.001	38.0859	23.0713	20.5078	35.1562
736015	7.69043	14.6484	17.9443	4.02832	9.8877	13.916
736015	2.92969	7.69043	12.085	-1.46484	6.5918	10.6201
736015	26.3672	30.0293	35.1562	26.001	26.7334	41.0156
736015	24.5361	26.7334	34.4238	24.1699	18.6768	35.5225
736015	13.5498	15.0146	23.0713	10.2539	4.76074	15.7471
736015	9.8877	10.6201	22.3389	4.76074	2.19727	12.8174
736015	20.874	20.5078	40.6494	22.3389	18.3105	35.8887
736015	27.4658	23.0713	47.2412	26.7334	24.9023	43.9453
736015	19.043	17.9443	29.2969	9.52148	12.8174	25.6348
736015	15.7471	17.9443	21.9727	4.02832	9.52148	22.3389
736015	24.9023	23.8037	37.3535	19.043	14.6484	41.748
736015	35.5225	28.5645	48.3398	36.6211	22.3389	57.1289
736015	36.6211	31.1279	55.2979	37.3535	30.0293	55.2979
736015	22.7051	22.7051	40.2832	17.2119	21.6064	36.6211
736015	21.6064	22.7051	31.8604	10.9863	16.4795	36.6211
736015	32.2266	29.2969	43.2129	24.5361	20.1416	51.6357
736015	27.4658	20.5078	39.1846	20.5078	10.6201	43.2129
736015	15.7471	8.78906	27.832	6.95801	0	23.0713
736015	17.9443	13.1836	45.4102	13.5498	10.2539	31.1279
736015	29.6631	24.9023	67.749	35.1562	25.2686	54.5654
736015	28.5645	26.3672	58.96	33.6914	24.5361	54.9316
736015	24.5361	24.1699	36.6211	26.7334	12.8174	38.4521
736015	29.6631	28.1982	36.6211	30.0293	11.3525	41.748
736015	30.0293	28.5645	48.3398	35.8887	14.6484	55.2979
736015	26.001	21.9727	56.0303	33.6914	15.7471	56.7627
736015	23.0713	17.9443	57.1289	25.2686	16.4795	41.748
736015	22.7051	20.5078	46.875	20.874	15.7471	36.6211
736015	23.8037	20.874	41.0156	27.4658	13.916	46.5088
736015	34.4238	29.6631	60.4248	45.7764	22.3389	65.918
736015	31.1279	27.832	61.1572	41.748	21.2402	57.8613
736015	19.043	18.3105	41.0156	26.7334	14.2822	40.2832
736015	21.9727	26.3672	46.875	31.1279	18.3105	50.5371
736015	34.79	40.6494	67.3828	47.6074	26.7334	75.4395
736015	35.5225	38.8184	67.3828	50.9033	23.8037	72.876
736015	21.2402	21.6064	46.5088	35.1562	10.9863	46.875
736015	21.9727	21.2402	46.1426	32.959	16.4795	46.5088
736015	22.7051	20.5078	59.6924	32.2266	23.0713	57.8613
736015	23.0713	21.6064	56.0303	27.4658	21.9727	60.791
736015	22.7051	20.5078	39.917	15.3809	11.7188	43.5791
736015	21.9727	15.7471	45.4102	15.0146	4.76074	33.3252
736015	25.2686	17.5781	51.2695	24.1699	6.95801	41.0156
736015	25.6348	20.5078	54.1992	26.3672	10.2539	46.875
736015	19.4092	19.4092	42.4805	15.7471	5.12695	39.1846
736015	11.7188	12.8174	18.6768	0.732422	-4.02832	31.4941
736015	20.5078	17.2119	27.4658	10.6201	2.56348	43.9453
736015	24.9023	20.1416	40.2832	20.1416	9.8877	54.5654
736015	20.874	17.2119	44.3115	10.2539	8.42285	39.5508
736015	18.6768	16.4795	34.79	-3.66211	5.12695	21.9727
736015	19.4092	16.8457	32.2266	-1.09863	9.52148	32.959
736015	26.3672	19.043	40.6494	9.8877	11.7188	48.3398
736015	24.5361	16.8457	31.8604	7.32422	7.69043	41.0156
736015	10.2539	3.2959	19.4092	-13.5498	-5.85938	12.8174
736015	7.32422	1.09863	29.6631	-15.7471	-6.95801	8.78906
736015	20.5078	14.6484	41.748	8.42285	7.32422	36.6211
736015	31.4941	24.1699	50.5371	26.7334	19.043	53.1006
736015	20.874	13.1836	29.2969	12.085	8.05664	31.1279
736015	8.05664	2.92969	11.3525	-4.39453	0.732422	17.2119
736015	16.4795	14.2822	27.832	6.22559	11.3525	33.3252
736015	27.4658	27.832	46.1426	21.6064	22.3389	50.1709
736015	17.2119	14.6484	38.8184	9.8877	12.085	32.5928
736015	8.42285	3.66211	25.6348	3.66211	10.9863	24.1699
736015	13.5498	11.3525	31.4941	9.8877	18.6768	38.8184
736015	19.043	24.5361	41.0156	21.2402	25.2686	56.0303
736015	15.0146	25.6348	29.2969	20.1416	17.9443	47.2412
736015	8.42285	13.5498	12.8174	11.3525	10.2539	30.7617
736015	6.5918	4.02832	14.6484	13.916	11.7188	32.959
736015	11.3525	8.42285	36.9873	21.9727	20.5078	49.0723
736015	15.0146	18.6768	35.5225	21.6064	24.5361	49.8047
736015	13.5498	18.6768	22.3389	11.3525	20.1416	38.8184
736015	13.1836	13.5498	30.7617	10.2539	16.4795	36.9873
736015	29.6631	26.7334	50.1709	31.4941	31.8604	61.1572
736015	31.8604	30.0293	55.2979	36.6211	32.2266	62.2559
736015	22.3389	27.4658	32.959	20.5078	12.8174	40.6494
736015	20.1416	26.001	21.9727	12.8174	6.22559	34.4238
736015	28.5645	26.001	45.4102	23.0713	15.3809	49.0723
736015	35.5225	26.7334	56.7627	32.2266	24.9023	64.4531
736015	33.6914	29.6631	40.2832	22.3389	24.1699	55.2979
736015	19.043	24.5361	18.6768	4.02832	11.3525	34.4238
736015	17.5781	19.4092	26.3672	6.5918	9.8877	41.748
736015	31.4941	25.6348	50.9033	24.9023	22.3389	59.6924
736015	24.5361	18.3105	42.4805	20.1416	21.2402	49.0723
736015	12.8174	12.085	15.7471	5.12695	10.6201	32.5928
736015	16.8457	20.5078	8.78906	11.3525	12.085	42.1143
736015	15.7471	18.6768	20.1416	18.3105	12.085	50.5371
736015	12.8174	9.52148	29.2969	13.5498	9.52148	41.748
736015	11.3525	6.5918	21.6064	0	7.32422	26.001
736015	11.7188	13.1836	8.05664	-7.32422	7.32422	22.3389
736015	16.4795	15.3809	13.5498	-6.95801	9.8877	33.3252
736015	28.5645	21.9727	43.9453	5.85938	21.6064	45.7764
736015	12.085	6.22559	32.5928	-10.6201	7.69043	23.0713
736015	3.66211	3.66211	5.12695	-16.8457	-1.09863	12.085
736015	10.9863	17.9443	3.2959	0.732422	4.76074	27.4658
736015	13.1836	20.5078	12.085	6.95801	9.52148	38.0859
736015	5.12695	9.52148	13.1836	-8.05664	7.69043	22.3389
736015	-3.2959	0.732422	-2.92969	-26.001	0	3.2959
736015	-1.46484	6.22559	-20.1416	-27.4658	-2.92969	2.92969
736015	8.05664	15.3809	-10.6201	-17.9443	3.2959	10.9863
736015	8.42285	12.085	1.46484	-15.3809	9.8877	8.42285
736015	-8.42285	-8.05664	-15.7471	-32.959	-5.12695	-21.9727
736015	-12.085	-10.2539	-35.5225	-30.0293	-12.085	-28.1982
736015	-8.05664	-5.12695	-42.1143	-20.1416	-15.3809	-20.874
736015	-9.52148	-7.69043	-29.6631	-21.9727	-16.8457	-22.7051
736015	-19.043	-20.1416	-26.3672	-39.917	-17.9443	-39.5508
736015	-19.043	-23.8037	-34.79	-45.7764	-12.8174	-40.2832
736015	-13.1836	-13.916	-33.3252	-39.5508	-6.95801	-29.6631
736015	-8.05664	-3.66211	-24.5361	-32.959	-2.92969	-20.1416
736015	-10.6201	-9.52148	-17.2119	-42.4805	-6.5918	-30.3955
736015	-27.832	-29.2969	-32.2266	-57.4951	-19.4092	-52.3682
736015	-23.0713	-21.2402	-43.9453	-43.9453	-15.0146	-37.3535
736015	1.09863	7.69043	-33.6914	-15.7471	3.2959	-6.5918
736015	-0.366211	6.5918	-32.959	-22.3389	0	-14.2822
736015	-18.3105	-19.043	-42.4805	-44.3115	-14.6484	-44.6777
736015	-1.46484	-7.32422	-23.0713	-24.9023	2.56348	-22.3389
736015	13.1836	9.8877	-19.4092	-4.02832	10.9863	0.732422
736015	8.78906	3.2959	-34.79	-8.05664	2.56348	-6.22559
736015	8.78906	-2.56348	-18.6768	-17.5781	7.69043	-8.78906
736015	-4.39453	-17.5781	-9.8877	-28.1982	1.09863	-18.3105
736015	1.09863	-10.9863	-3.66211	-20.5078	5.12695	-10.6201
736015	18.6768	12.8174	0.366211	-5.12695	15.7471	4.02832
736015	5.85938	6.5918	-7.69043	-17.2119	-0.732422	-20.1416
736015	7.32422	7.69043	24.9023	-12.8174	-5.12695	-21.9727
736015	7.32422	6.22559	36.9873	-3.2959	-3.2959	-5.85938
736015	13.916	17.5781	27.832	2.92969	6.22559	13.5498
736015	-1.46484	12.085	-4.76074	-22.7051	-7.32422	-6.22559
736015	-0.732422	16.8457	-8.78906	-30.3955	-4.02832	-6.95801
736015	5.85938	19.4092	-5.85938	-23.0713	6.95801	12.8174
736015	15.3809	28.9307	10.2539	-8.42285	15.0146	26.7334
736015	1.09863	24.1699	-4.76074	-19.4092	-2.19727	0.366211
736015	-7.32422	17.9443	-17.5781	-27.4658	-9.8877	-11.7188
736015	-13.5498	2.92969	-5.85938	-24.1699	-11.3525	-13.916
736015	-8.42285	-5.12695	17.9443	-9.8877	-3.2959	-8.05664
736015	9.8877	9.52148	40.6494	9.8877	14.2822	7.32422
736015	-2.19727	8.05664	21.2402	0.366211	2.56348	-8.78906
736015	-8.42285	15.3809	-7.32422	4.76074	-4.39453	-6.22559
736015	2.92969	27.4658	-10.6201	31.4941	8.78906	23.0713
736015	20.1416	40.6494	15.3809	58.5938	28.1982	50.1709
736015	17.9443	40.6494	2.92969	54.1992	23.8037	42.1143
736015	2.56348	26.3672	-28.9307	27.832	10.2539	22.7051
736015	17.2119	40.2832	-0.732422	38.4521	29.2969	47.9736
736015	29.6631	47.9736	30.7617	46.5088	39.917	61.1572
736015	24.9023	38.4521	26.001	29.6631	29.6631	38.8184
736015	20.874	31.8604	14.2822	15.0146	20.5078	21.6064
736015	34.4238	43.2129	36.9873	28.1982	33.3252	39.917
736015	39.917	47.2412	59.6924	34.4238	35.5225	47.2412
736015	31.1279	38.8184	58.2275	17.9443	20.874	26.7334
736015	27.4658	34.79	47.2412	6.22559	14.2822	13.5498
736015	34.4238	39.917	53.833	14.6484	19.4092	17.5781
736015	46.875	53.4668	72.876	33.3252	35.1562	40.6494
736015	34.79	45.7764	58.96	22.7051	26.7334	25.6348
736015	19.043	34.79	35.1562	4.39453	15.0146	3.66211
736015	30.0293	46.875	42.4805	17.5781	26.3672	10.2539
736015	43.2129	60.4248	63.7207	40.6494	43.2129	36.2549
736015	26.001	45.4102	43.5791	30.7617	25.6348	20.1416
736015	26.3672	48.3398	27.4658	26.7334	21.2402	4.39453
736015	16.4795	39.1846	16.8457	19.043	12.8174	-6.22559
736015	21.6064	42.4805	36.2549	33.3252	22.7051	13.916
736015	22.3389	43.2129	39.1846	40.6494	28.1982	29.6631
736015	16.4795	33.3252	21.9727	21.9727	12.085	6.22559
736015	31.1279	46.875	35.5225	21.9727	21.2402	9.8877
736015	16.8457	32.2266	30.7617	7.32422	12.8174	-0.732422
736015	20.874	29.2969	47.9736	10.9863	24.1699	9.52148
736015	24.9023	27.4658	58.5938	10.2539	32.2266	11.3525
736015	22.7051	23.0713	50.1709	8.78906	26.3672	1.46484
736015	39.917	39.917	54.9316	22.7051	29.2969	11.3525
736015	52.7344	54.5654	55.2979	35.8887	35.1562	27.4658
736015	57.4951	56.3965	82.7637	38.8184	39.5508	26.3672
736015	44.3115	39.1846	72.5098	24.5361	33.3252	9.8877
736015	47.6074	46.1426	57.8613	27.4658	42.4805	18.3105
736015	56.3965	61.1572	62.6221	36.9873	46.5088	31.8604
736015	59.6924	65.918	66.2842	41.748	47.9736	44.3115
736015	56.3965	57.4951	56.7627	38.4521	43.9453	41.748
736015	70.6787	61.8896	48.3398	50.5371	48.3398	50.9033
736015	67.0166	53.833	30.0293	47.9736	33.3252	46.1426
736015	69.9463	64.4531	36.9873	59.6924	41.0156	64.4531
736015	68.8477	61.8896	39.1846	56.7627	39.917	60.791
736015	62.2559	51.6357	42.1143	46.1426	34.79	46.5088
736015	52.7344	49.4385	37.3535	43.2129	35.1562	47.9736
736015	46.875	49.4385	42.1143	50.5371	41.0156	64.8193
736015	50.5371	50.9033	62.6221	63.3545	50.9033	79.834
736015	39.917	43.2129	53.1006	50.9033	38.4521	62.6221
736015	36.6211	44.3115	51.2695	46.5088	31.8604	54.5654
736015	56.0303	57.1289	83.8623	57.8613	44.6777	70.6787
736015	72.1436	59.6924	99.6094	57.1289	48.3398	67.3828
736015	70.6787	49.8047	81.2988	37.3535	38.8184	36.9873
736015	69.5801	47.6074	65.5518	26.3672	36.9873	21.2402
736015	72.876	54.1992	83.8623	42.4805	50.1709	36.9873
736015	60.0586	53.1006	76.5381	44.6777	42.1143	29.2969
736015	50.1709	53.4668	51.6357	37.3535	35.5225	11.7188
736015	54.5654	56.7627	54.1992	47.6074	47.9736	19.4092
736015	62.6221	57.4951	61.1572	61.8896	56.0303	31.8604
736015	64.4531	56.0303	56.0303	68.1152	57.4951	35.8887
736015	62.6221	57.8613	54.9316	63.7207	54.1992	21.2402
736015	56.7627	54.5654	54.9316	52.3682	42.8467	-2.92969
736015	47.6074	45.4102	49.0723	51.6357	35.8887	-0.732422
736015	54.9316	50.5371	58.5938	69.9463	46.875	20.874
736015	53.4668	44.6777	52.3682	65.918	39.917	12.085
736015	36.6211	25.6348	34.79	44.3115	22.7051	-12.8174
736015	35.5225	24.5361	49.0723	42.4805	22.3389	-17.5781
736015	42.4805	31.1279	71.0449	51.2695	28.9307	1.09863
736015	41.0156	29.2969	88.623	43.9453	25.6348	3.2959
736015	31.8604	22.7051	82.0312	21.6064	11.7188	-22.3389
736015	32.959	24.5361	72.876	13.5498	12.085	-15.0146
736015	36.6211	27.832	80.5664	15.0146	23.8037	8.42285
736015	43.5791	32.959	87.1582	19.4092	31.8604	30.0293
736015	32.2266	21.2402	71.7773	-0.732422	20.874	22.7051
736015	24.9023	13.1836	58.2275	-17.2119	17.9443	20.874
736015	21.9727	11.7188	54.9316	-18.6768	18.3105	31.4941
736015	28.1982	18.3105	58.96	-9.8877	32.5928	56.7627
736015	24.9023	14.2822	41.0156	-20.874	26.7334	47.9736
736015	28.9307	15.7471	32.5928	-26.3672	25.2686	45.7764
736015	28.9307	13.916	32.2266	-21.9727	27.4658	56.3965
736015	30.7617	17.2119	38.0859	-9.8877	33.3252	74.707
736015	32.5928	23.0713	36.9873	-4.76074	36.9873	83.8623
736015	24.9023	21.6064	11.7188	-14.6484	25.6348	67.3828
736015	38.4521	35.8887	15.3809	0.732422	35.5225	75.8057
736015	41.0156	38.0859	23.8037	12.8174	40.2832	84.2285
736015	31.4941	26.3672	20.1416	6.5918	33.6914	68.1152
736015	19.043	11.3525	10.2539	-9.52148	28.9307	47.2412
736015	13.1836	2.92969	5.85938	-22.7051	24.9023	30.7617
736015	21.9727	8.78906	19.043	-9.8877	37.3535	45.4102
736015	42.4805	27.4658	42.1143	10.2539	48.3398	58.2275
736015	36.9873	23.8037	22.3389	0.732422	32.5928	31.4941
736015	23.0713	10.6201	-2.19727	-15.7471	9.52148	-5.12695
736015	32.2266	17.2119	10.6201	0	15.3809	5.85938
736015	43.5791	25.6348	20.5078	18.3105	27.4658	26.001
736015	44.3115	25.2686	21.9727	17.5781	30.7617	25.2686
736015	47.2412	31.4941	36.2549	15.7471	36.2549	20.874
736015	59.6924	42.1143	49.4385	25.6348	42.4805	32.5928
736015	60.4248	40.2832	39.1846	28.5645	35.5225	39.1846
736015	56.3965	40.2832	29.6631	24.5361	24.9023	22.3389
736015	50.9033	41.748	21.9727	18.3105	21.9727	10.6201
736015	50.1709	40.6494	17.5781	20.1416	24.1699	14.2822
736015	38.0859	22.3389	6.5918	14.2822	14.2822	14.6484
736015	53.1006	35.8887	32.5928	26.3672	29.2969	31.4941
736015	36.6211	21.6064	24.1699	2.56348	14.2822	7.69043
736015	28.9307	15.3809	15.7471	-6.22559	13.1836	2.56348
736015	33.6914	20.5078	24.5361	2.19727	16.4795	11.3525
736015	42.8467	27.4658	34.79	15.3809	25.6348	25.2686
736015	24.1699	6.95801	15.7471	-7.32422	6.95801	0.732422
736015	35.8887	20.874	25.2686	-3.2959	19.4092	2.92969
736015	34.4238	19.043	21.2402	-1.09863	23.0713	13.5498
736015	50.5371	35.1562	46.5088	17.9443	38.8184	42.1143
736015	31.8604	16.8457	28.9307	1.46484	21.9727	25.6348
736015	18.6768	6.22559	6.22559	-11.7188	9.52148	7.32422
736015	34.79	23.0713	20.874	4.39453	24.5361	27.4658
736015	28.1982	14.6484	15.3809	2.19727	16.4795	26.7334
736015	16.4795	1.09863	4.39453	-7.69043	7.32422	14.6484
736015	21.6064	8.42285	6.95801	-8.42285	15.3809	13.5498
736015	24.1699	8.78906	4.76074	-8.05664	13.916	13.5498
736015	32.2266	15.0146	19.043	4.76074	21.2402	33.6914
736015	38.8184	20.874	32.2266	12.8174	27.832	46.1426
736015	27.832	9.8877	16.4795	-1.09863	12.8174	20.1416
736015	17.9443	-0.366211	2.19727	-12.085	0.732422	2.56348
736015	26.7334	6.95801	8.05664	0	11.3525	19.043
736015	29.6631	8.42285	13.5498	6.5918	15.0146	32.959
736015	10.6201	-8.42285	-4.76074	-7.69043	2.92969	19.4092
736015	6.5918	-10.6201	-19.4092	-17.9443	-2.56348	5.12695
736015	30.7617	13.916	3.66211	6.22559	20.874	29.6631
736015	39.917	22.3389	22.7051	20.1416	31.1279	50.5371
736015	22.7051	4.39453	2.19727	4.02832	14.2822	29.2969
736015	26.3672	9.52148	-3.2959	4.39453	15.7471	19.043
736015	30.0293	16.8457	0.732422	7.69043	19.4092	25.6348
736015	42.1143	29.6631	15.3809	23.0713	29.2969	41.748
736015	36.6211	23.8037	6.5918	20.5078	24.9023	32.5928
736015	20.1416	5.12695	-15.0146	0	5.85938	3.66211
736015	20.5078	5.85938	-12.8174	-0.732422	6.22559	0.366211
736015	32.2266	17.9443	0	14.6484	23.8037	23.0713
736015	32.959	17.2119	4.76074	15.7471	25.6348	21.6064
736015	35.8887	18.6768	5.85938	7.69043	21.9727	6.22559
736015	28.5645	11.3525	-6.95801	-2.56348	18.6768	-3.66211
736015	24.5361	4.02832	-1.09863	-0.366211	17.5781	-4.02832
736015	29.6631	6.5918	0.732422	9.52148	21.2402	5.85938
736015	42.4805	22.3389	7.32422	19.043	30.7617	6.22559
736015	34.79	17.2119	0.732422	9.8877	22.7051	-5.12695
736015	47.9736	31.1279	7.69043	27.832	36.2549	16.4795
736015	45.4102	27.832	4.39453	28.9307	32.2266	15.7471
736015	34.79	18.3105	-2.92969	12.8174	20.1416	-2.92969
736015	38.4521	24.1699	-2.19727	10.9863	26.3672	-6.22559
736015	36.9873	23.8037	-4.02832	8.78906	25.6348	-3.66211
736015	53.4668	36.9873	16.8457	25.6348	40.2832	20.5078
736015	53.4668	32.959	23.0713	26.001	41.0156	23.8037
736015	39.917	20.1416	7.69043	8.05664	28.5645	2.92969
736015	31.8604	11.3525	-10.9863	-0.732422	18.6768	-11.3525
736015	42.1143	20.5078	0.366211	12.8174	26.3672	2.56348
736015	52.3682	30.7617	13.916	28.1982	40.6494	22.3389
736015	35.1562	15.7471	-7.69043	11.3525	27.832	2.19727
736015	47.2412	29.2969	-6.22559	17.9443	39.1846	14.6484
736015	47.6074	28.5645	-6.5918	17.9443	33.3252	20.5078
736015	58.2275	38.8184	11.3525	29.6631	39.917	34.79
736015	62.6221	45.4102	14.6484	32.5928	44.6777	34.79
736015	52.7344	35.8887	-4.02832	18.3105	37.3535	13.916
736015	57.8613	40.2832	2.92969	21.6064	41.0156	16.4795
736015	63.3545	43.2129	15.7471	30.7617	45.4102	25.6348
736015	69.2139	50.9033	28.5645	32.2266	49.0723	24.5361
736015	58.2275	39.917	10.6201	20.874	38.4521	5.85938
736015	67.0166	40.6494	6.22559	35.8887	42.1143	7.69043
736015	73.2422	42.1143	8.78906	49.8047	42.4805	15.0146
736015	73.2422	42.4805	7.32422	56.3965	43.5791	24.5361
736015	70.6787	39.917	-4.02832	50.5371	42.1143	15.0146
736015	67.749	34.79	-14.2822	49.0723	42.8467	8.42285
736015	79.1016	41.0156	0	69.5801	58.96	28.1982
736015	88.623	51.6357	15.7471	83.8623	72.5098	42.4805
736015	83.1299	49.8047	7.32422	74.707	67.0166	32.2266
736015	75.4395	39.5508	-6.95801	63.3545	54.9316	13.1836
736015	71.0449	35.1562	-5.12695	63.3545	49.8047	8.42285
736015	78.7354	41.748	8.05664	78.0029	56.0303	17.9443
736015	75.4395	38.0859	2.19727	79.1016	56.7627	12.8174
736015	53.1006	17.9443	-23.0713	56.3965	41.0156	-12.085
736015	47.9736	13.916	-26.3672	54.9316	40.2832	-7.32422
736015	44.3115	13.5498	-23.8037	56.0303	38.0859	3.66211
736015	50.5371	22.7051	-15.0146	60.0586	42.4805	7.69043
736015	39.5508	17.5781	-19.4092	43.9453	38.8184	-8.05664
736015	22.7051	4.02832	-29.2969	28.1982	35.5225	-12.8174
736015	15.7471	0.366211	-28.1982	29.2969	39.917	0
736015	3.2959	-11.7188	-39.917	20.5078	32.2266	-4.39453
736015	-3.2959	-19.043	-51.2695	9.52148	23.0713	-22.3389
736015	6.22559	-6.95801	-38.0859	16.4795	32.5928	-16.4795
736015	17.9443	6.5918	-20.1416	31.4941	44.3115	3.2959
736015	13.916	1.46484	-17.2119	27.4658	35.5225	0
736015	-20.5078	-31.8604	-47.9736	-8.78906	4.76074	-37.3535
736015	-26.3672	-31.4941	-53.4668	-20.5078	2.56348	-41.0156
736015	-24.5361	-24.1699	-49.4385	-20.5078	4.76074	-25.6348
736015	-21.2402	-20.5078	-43.9453	-17.2119	4.02832	-14.6484
736015	-15.7471	-15.7471	-39.917	-16.8457	9.52148	-8.78906
736015	-42.1143	-42.1143	-68.4814	-44.6777	-13.916	-41.0156
736015	-46.875	-44.6777	-68.8477	-43.5791	-14.6484	-44.6777
736015	-25.6348	-23.8037	-43.9453	-18.3105	5.85938	-20.5078
736015	-20.5078	-15.3809	-40.6494	-13.916	12.085	-17.2119
736015	-20.5078	-13.1836	-46.5088	-23.8037	8.05664	-28.1982
736015	-21.2402	-14.2822	-46.5088	-29.6631	2.92969	-30.0293
736015	-30.3955	-25.2686	-51.6357	-32.959	-4.02832	-26.001
736015	-24.1699	-18.3105	-39.5508	-23.8037	1.46484	-13.916
736015	-18.3105	-13.1836	-35.1562	-26.001	4.02832	-17.5781
736015	-36.6211	-32.959	-56.0303	-43.2129	-9.52148	-33.6914
736015	-39.1846	-36.6211	-57.1289	-36.2549	-6.95801	-28.9307
736015	-29.6631	-27.4658	-45.4102	-20.874	2.92969	-16.4795
736015	-34.79	-30.0293	-50.1709	-28.9307	-2.19727	-30.0293
736015	-40.2832	-34.4238	-54.5654	-38.4521	-4.02832	-44.3115
736015	-38.0859	-31.4941	-50.1709	-32.5928	0	-40.6494
736015	-28.5645	-21.9727	-42.4805	-17.2119	7.69043	-22.7051
736015	-14.6484	-6.22559	-26.7334	-4.76074	22.3389	-5.12695
736015	-19.043	-11.3525	-32.2266	-14.2822	21.2402	-9.52148
736015	-31.1279	-27.832	-49.0723	-25.2686	10.2539	-12.8174
736015	-39.1846	-35.8887	-67.749	-25.2686	0.366211	-6.95801
736015	-31.8604	-26.7334	-64.4531	-16.8457	5.12695	6.95801
736015	-32.2266	-28.5645	-64.4531	-24.9023	4.76074	2.56348
736015	-34.79	-30.3955	-69.5801	-31.1279	2.19727	-4.39453
736015	-23.0713	-16.8457	-59.6924	-17.5781	11.7188	11.7188
736015	-12.8174	-5.12695	-46.875	-5.85938	17.9443	22.3389
736015	-23.0713	-17.2119	-56.0303	-21.6064	3.66211	-1.09863
736015	-34.79	-27.832	-63.7207	-32.2266	-7.69043	-17.5781
736015	-20.5078	-11.7188	-43.5791	-13.1836	2.56348	2.56348
736015	-4.39453	5.85938	-26.001	8.42285	15.7471	23.0713
736015	-19.4092	-9.8877	-43.2129	-0.732422	6.95801	11.3525
736015	-30.3955	-20.874	-52.7344	-12.085	-6.5918	-6.95801
736015	-18.3105	-6.95801	-36.6211	-1.46484	-0.366211	4.39453
736015	-10.9863	0	-23.8037	8.05664	5.12695	18.3105
736015	-14.2822	-6.95801	-21.9727	1.09863	5.85938	15.7471
736015	-20.874	-14.6484	-26.7334	-15.0146	3.2959	4.76074
736015	-16.8457	-10.2539	-27.4658	-12.8174	8.42285	14.6484
736015	-11.7188	-4.76074	-27.4658	-2.56348	11.3525	26.3672
736015	-8.05664	-4.39453	-28.9307	0.366211	8.05664	24.5361
736015	-1.46484	0.366211	-28.9307	-0.732422	9.8877	21.9727
736015	-2.56348	-1.09863	-29.6631	-4.02832	9.52148	15.0146
736015	11.3525	10.9863	-5.85938	9.8877	25.2686	32.5928
736015	13.5498	12.8174	1.46484	13.5498	32.2266	46.875
736015	7.69043	9.52148	-5.12695	1.09863	24.1699	36.9873
736015	-2.92969	-2.19727	-21.6064	-13.916	10.9863	23.8037
736015	3.2959	0.366211	-12.8174	-6.5918	10.2539	29.6631
736015	13.1836	8.05664	8.78906	8.05664	17.9443	43.2129
736015	21.2402	15.7471	24.1699	12.085	26.001	46.875
736015	19.043	13.1836	16.8457	1.46484	24.1699	36.2549
736015	21.2402	15.0146	17.2119	4.02832	25.6348	38.8184
736015	27.4658	20.1416	19.4092	16.4795	30.7617	50.1709
736015	37.3535	28.1982	18.6768	27.4658	36.2549	60.0586
736015	36.9873	26.001	6.95801	17.9443	25.6348	45.4102
736015	30.0293	17.5781	2.19727	9.8877	15.0146	33.3252
736015	32.5928	23.0713	20.5078	16.4795	21.9727	44.6777
736015	39.1846	29.6631	31.1279	21.6064	26.7334	46.5088
736015	35.8887	25.2686	18.6768	12.8174	20.874	29.2969
736015	36.9873	25.6348	13.1836	14.2822	20.1416	21.9727
736015	38.0859	25.6348	18.6768	19.043	16.8457	21.2402
736015	42.1143	27.4658	22.3389	28.1982	21.9727	26.3672
736015	39.917	21.9727	18.3105	27.4658	23.8037	18.6768
736015	28.1982	10.9863	10.9863	14.2822	18.3105	5.12695
736015	26.7334	11.7188	13.916	14.2822	19.043	6.22559
736015	37.3535	22.3389	26.001	28.9307	28.5645	18.3105
736015	38.8184	24.9023	32.959	28.9307	30.0293	14.2822
736015	28.5645	15.7471	18.6768	18.3105	21.9727	-0.366211
736015	26.001	15.7471	15.0146	24.5361	25.2686	10.6201
736015	38.4521	31.4941	35.1562	46.875	36.2549	37.3535
736015	36.6211	29.6631	32.5928	47.9736	31.4941	39.5508
736015	25.6348	19.4092	21.6064	32.959	23.8037	31.8604
736015	25.2686	19.4092	18.6768	26.7334	24.1699	34.79
736015	28.9307	21.2402	22.3389	32.5928	31.1279	47.9736
736015	38.8184	29.2969	40.6494	41.0156	42.1143	61.8896
736015	35.1562	26.7334	39.917	30.0293	38.0859	51.6357
736015	30.7617	20.874	38.0859	21.2402	30.0293	43.2129
736015	38.8184	22.7051	47.6074	31.1279	33.3252	61.8896
736015	46.1426	23.8037	56.0303	39.1846	34.79	75.0732
736015	49.0723	23.8037	54.9316	36.6211	35.5225	70.6787
736015	42.1143	16.4795	39.917	26.7334	28.1982	57.1289
736015	47.6074	21.2402	43.9453	35.1562	31.1279	66.2842
736015	61.8896	32.5928	61.1572	52.3682	41.748	88.9893
736015	67.0166	36.2549	65.5518	56.3965	45.7764	97.0459
736015	62.6221	30.7617	58.5938	47.2412	42.8467	89.7217
736015	60.791	28.5645	50.5371	42.4805	36.6211	87.1582
736015	65.1855	32.5928	53.4668	47.9736	38.8184	102.173
736015	79.4678	47.9736	69.5801	58.5938	49.0723	114.99
736015	65.5518	36.2549	54.1992	39.1846	31.8604	95.5811
736015	63.7207	31.4941	50.1709	34.79	25.6348	89.3555
736015	72.876	38.8184	64.4531	50.1709	32.2266	105.469
736015	73.9746	39.1846	71.0449	60.0586	33.6914	112.427
736015	72.1436	40.2832	65.5518	57.4951	30.7617	104.37
736015	64.0869	35.5225	54.1992	50.1709	23.0713	93.3838
736015	77.6367	50.1709	72.1436	68.8477	38.4521	114.99
736015	78.7354	50.5371	78.7354	75.4395	42.1143	124.878
736015	73.9746	44.6777	66.2842	65.5518	36.9873	113.892
736015	74.707	48.3398	54.5654	62.6221	39.1846	105.103
736015	76.1719	49.8047	53.4668	64.0869	37.3535	107.666
736015	88.9893	58.5938	65.1855	78.7354	45.4102	123.413
736015	93.75	62.2559	64.4531	81.2988	45.7764	120.85
736015	87.1582	53.833	52.3682	67.3828	36.6211	104.004
736015	78.0029	41.748	39.1846	58.96	31.4941	99.2432
736015	76.9043	38.4521	47.2412	64.8193	38.0859	109.131
736015	75.0732	38.0859	54.5654	68.4814	42.8467	115.723
736015	79.834	46.875	55.2979	70.6787	47.2412	114.624
736015	72.876	41.748	45.7764	64.8193	38.0859	106.934
736015	82.7637	51.6357	55.2979	79.4678	42.8467	123.413
736015	81.665	51.2695	52.7344	82.0312	38.0859	127.441
736015	76.1719	44.6777	43.5791	70.6787	28.1982	113.525
736015	87.5244	53.1006	56.7627	76.5381	35.5225	115.356
736015	88.9893	54.1992	67.0166	80.5664	33.6914	119.385
736015	95.5811	60.0586	82.3975	94.4824	42.4805	136.23
736015	92.2852	55.2979	78.7354	88.9893	38.0859	130.371
736015	80.5664	43.5791	67.0166	74.3408	25.2686	118.286
736015	73.2422	33.6914	61.5234	71.4111	20.1416	120.117
736015	85.3271	42.8467	74.707	90.8203	34.4238	141.357
736015	88.623	47.9736	81.665	93.75	32.959	140.991
736015	87.5244	49.0723	79.834	88.9893	30.7617	131.104
736015	89.7217	50.1709	80.5664	94.4824	34.4238	139.16
736015	95.5811	56.0303	92.2852	112.061	42.4805	160.4
736015	90.0879	51.2695	86.792	111.328	34.79	157.837
736015	79.834	42.1143	68.1152	96.3135	22.3389	139.526
736015	78.7354	41.0156	64.4531	92.2852	21.2402	137.695
736015	95.9473	57.8613	85.6934	116.089	35.1562	160.4
736015	96.3135	58.5938	83.4961	121.948	34.4238	161.499
736015	93.75	55.2979	71.4111	112.427	27.4658	143.188
736015	88.623	47.2412	74.707	100.342	26.001	126.709
736015	90.4541	48.3398	99.9756	105.469	39.5508	144.287
736015	102.905	61.8896	123.413	123.047	56.0303	169.556
736015	102.905	61.5234	110.962	129.639	54.9316	172.119
736015	91.1865	49.8047	76.1719	120.85	41.0156	159.668
736015	83.4961	43.2129	65.918	120.85	39.917	160.767
736015	93.0176	47.2412	85.6934	134.033	53.4668	183.472
736015	95.9473	43.9453	95.5811	132.935	57.1289	186.035
736015	83.1299	35.1562	88.9893	114.99	44.3115	160.767
736015	90.0879	49.8047	91.9189	124.512	50.5371	166.992
736015	96.6797	60.4248	101.074	140.991	56.7627	188.232
736015	94.1162	60.4248	84.2285	143.921	55.2979	193.726
736015	91.9189	61.1572	61.1572	134.033	54.1992	185.669
736015	85.3271	51.6357	57.1289	123.413	47.9736	178.711
736015	91.1865	54.5654	77.6367	130.371	52.3682	187.866
736015	101.074	58.2275	98.1445	142.822	60.791	199.951
736015	101.44	53.1006	104.004	143.188	57.8613	190.43
736015	93.75	46.5088	92.6514	135.498	43.9453	175.415
736015	108.032	67.0166	95.5811	152.344	54.1992	194.824
736015	110.229	74.3408	96.6797	158.569	58.5938	208.374
736015	108.398	72.1436	93.0176	153.809	53.833	207.642
736015	103.271	65.5518	78.0029	140.259	47.6074	199.951
736015	102.905	62.2559	80.5664	136.23	50.5371	205.444
736015	110.229	65.1855	101.44	144.653	61.1572	217.896
736015	112.427	70.6787	111.328	142.822	61.8896	212.769
736015	106.934	69.2139	97.7783	130.005	51.2695	192.261
736015	109.131	69.2139	90.8203	132.935	51.6357	191.162
736015	105.835	63.3545	92.2852	135.132	51.2695	200.317
736015	108.032	64.4531	93.3838	132.202	53.1006	209.473
736015	104.004	61.5234	85.3271	117.554	46.875	196.289
736015	110.229	67.3828	97.0459	117.188	46.1426	186.768
736015	118.286	73.9746	106.934	127.075	47.6074	189.697
736015	135.498	90.4541	118.286	149.78	61.1572	210.205
736015	137.329	94.8486	116.089	147.949	64.0869	210.938
736015	134.399	93.3838	110.596	139.16	67.3828	210.938
736015	132.202	93.0176	115.723	136.963	69.2139	216.797
736015	135.498	96.3135	125.977	142.456	75.8057	226.318
736015	132.935	91.9189	128.54	135.132	74.707	217.163
736015	127.075	85.6934	125.61	123.413	67.3828	199.951
736015	123.413	80.2002	119.385	126.343	65.1855	197.021
736015	133.301	87.8906	129.639	145.386	75.4395	215.332
736015	135.864	92.2852	133.301	150.146	77.6367	222.29
736015	132.568	91.1865	125.977	142.822	73.2422	212.036
736015	136.963	93.3838	125.977	147.583	76.1719	216.431
736015	135.864	87.8906	130.005	149.048	76.5381	223.022
736015	128.906	82.7637	134.399	142.822	72.5098	220.825
736015	122.681	80.5664	118.652	128.906	64.8193	206.177
736015	129.272	82.3975	105.103	127.441	65.5518	203.613
736015	132.202	78.0029	110.229	130.005	64.8193	209.473
736015	138.794	85.3271	127.075	141.357	74.707	227.051
736015	139.893	86.0596	115.723	138.794	73.2422	221.924
736015	141.724	84.9609	109.131	134.033	70.6787	209.839
736015	147.217	91.1865	124.512	145.02	77.6367	220.825
736015	156.006	101.807	132.568	157.837	82.7637	238.037
736015	158.569	106.934	126.343	158.203	80.2002	234.375
736015	150.513	98.5107	118.652	147.217	70.6787	218.262
736015	153.809	102.905	120.85	150.146	75.4395	225.586
736015	154.907	105.835	117.92	151.245	74.707	233.643
736015	154.541	100.708	120.85	145.386	69.9463	228.882
736015	144.653	87.1582	112.427	130.371	62.6221	213.501
736015	146.484	89.3555	107.666	128.906	64.0869	214.6
736015	157.837	97.4121	120.85	142.456	71.7773	228.149
736015	161.865	96.3135	125.977	150.513	72.5098	236.938
736015	159.302	95.5811	113.525	141.724	65.5518	229.98
736015	156.006	93.0176	112.427	130.371	60.4248	219.727
736015	158.569	91.1865	117.188	130.371	60.0586	223.022
736015	159.668	90.8203	114.258	132.202	60.4248	229.98
736015	155.273	86.4258	108.398	123.413	54.1992	220.825
736015	151.978	83.4961	99.2432	116.089	50.9033	211.67
736015	165.527	96.6797	112.427	130.005	64.0869	228.149
736015	169.922	99.6094	117.554	138.794	68.8477	244.629
736015	161.865	93.3838	103.638	128.174	60.4248	236.938
736015	160.767	94.8486	106.934	122.314	62.6221	232.544
736015	162.964	93.3838	106.934	121.948	61.5234	237.671
736015	164.429	94.4824	112.061	129.639	61.5234	251.587
736015	167.725	100.342	123.047	136.963	64.8193	259.277
736015	166.992	100.708	114.258	130.371	60.4248	246.826
736015	162.598	94.8486	109.497	123.779	56.0303	240.967
736015	164.429	97.4121	124.512	133.301	64.0869	259.277
736015	169.556	101.807	133.667	142.456	74.3408	273.56
736015	166.992	100.342	125.244	138.062	73.2422	265.503
736015	160.4	94.4824	119.751	129.272	65.5518	250.488
736015	165.161	97.4121	131.104	134.033	67.0166	258.179
736015	172.852	102.173	141.357	144.287	74.3408	273.926
736015	170.288	101.807	139.526	140.625	72.5098	272.461
736015	164.429	98.1445	130.737	128.174	64.4531	260.376
736015	165.894	100.342	135.132	129.272	65.1855	264.771
736015	162.598	94.8486	140.625	131.104	63.3545	270.264
736015	168.457	103.271	143.188	137.329	67.3828	278.32
736015	164.429	99.6094	130.737	128.174	62.2559	270.264
736015	167.725	101.074	143.188	129.272	67.3828	276.855
736015	179.077	112.427	162.231	146.484	80.2002	302.856
736015	183.105	119.751	161.865	151.611	83.1299	314.209
736015	175.049	114.624	151.978	137.329	73.2422	297.729
736015	170.288	108.765	150.879	128.906	71.4111	290.405
736015	167.725	103.638	151.978	130.371	69.2139	296.997
736015	165.161	102.905	149.048	130.371	65.5518	302.856
736015	169.922	108.765	146.851	129.272	66.2842	301.392
736015	164.429	104.004	139.16	114.624	57.8613	285.278
736015	173.95	113.892	157.837	121.948	67.0166	295.898
736015	184.204	117.92	171.387	138.062	74.3408	308.35
736015	184.937	115.356	165.894	142.456	74.3408	299.927
736015	183.105	114.624	160.4	139.16	71.4111	289.307
736015	190.43	120.117	173.584	147.583	78.7354	299.561
736015	198.853	125.61	184.204	157.104	83.8623	312.378
736015	201.782	123.413	183.105	154.907	83.1299	309.082
736015	207.642	128.54	188.599	150.146	87.1582	306.519
736015	206.543	124.878	183.105	140.991	79.834	299.927
736015	218.262	133.301	200.317	152.344	86.792	313.11
736015	232.544	144.287	216.431	161.865	94.8486	326.294
736015	228.882	136.963	203.979	150.879	86.4258	308.35
736015	223.755	131.836	201.05	144.653	79.4678	301.025
736015	236.572	143.555	218.262	157.471	86.0596	318.604
736015	233.643	136.597	220.093	161.133	84.9609	323.364
736015	227.051	126.343	210.938	153.442	78.3691	313.477
736015	222.29	123.779	202.148	141.357	71.7773	302.124
736015	228.882	130.737	214.233	150.513	77.6367	310.913
736015	236.206	137.695	221.558	161.499	81.665	325.928
736015	229.98	130.737	208.008	150.146	72.5098	316.04
736015	236.938	139.526	214.966	150.879	77.6367	316.406
736015	244.629	148.315	231.445	161.133	87.1582	324.829
736015	245.361	149.78	244.263	168.823	89.7217	328.857
736015	245.728	153.076	247.192	168.823	90.0879	322.632
736015	239.502	148.682	236.572	158.569	87.1582	309.814
736015	234.009	140.991	230.347	149.78	78.7354	302.856
736015	236.938	142.822	237.671	154.907	80.5664	317.139
736015	235.84	141.357	240.601	151.978	80.2002	322.632
736015	232.544	138.062	241.333	144.287	79.1016	314.209
736015	226.318	133.301	236.938	135.498	75.8057	305.786
736015	231.445	140.259	240.967	141.357	79.834	315.308
736015	247.559	159.302	264.038	162.231	99.2432	340.576
736015	245.728	157.837	258.179	155.64	93.3838	333.252
736015	242.065	152.344	244.995	145.02	82.7637	320.068
736015	241.333	151.978	244.629	145.02	82.0312	326.294
736015	240.601	153.076	251.221	149.78	86.792	336.548
736015	235.107	148.682	246.094	142.822	83.8623	326.66
736015	232.91	147.949	240.234	136.23	81.2988	315.674
736015	234.741	150.146	243.164	139.526	81.2988	319.702
736015	234.741	149.78	245.728	146.118	81.665	327.759
736015	236.938	150.879	248.291	153.809	90.4541	333.618
736015	226.318	138.794	240.601	142.456	84.9609	319.336
736015	214.6	128.54	230.713	129.639	74.707	301.025
736015	229.614	144.653	239.868	144.653	88.623	317.139
736015	232.91	149.048	244.629	153.442	93.75	325.195
736015	224.487	142.456	236.938	142.456	82.0312	307.251
736015	227.051	147.217	240.967	142.456	84.2285	305.786
736015	227.051	148.682	243.53	146.484	87.5244	313.477
736015	229.614	151.245	249.023	151.611	91.9189	321.533
736015	230.713	154.907	249.39	149.048	93.3838	317.139
736015	223.755	150.879	236.572	138.794	85.6934	304.688
736015	222.656	150.513	233.643	141.357	82.7637	306.519
736015	231.079	159.668	241.699	154.907	90.4541	321.167
736015	233.276	162.964	240.234	156.006	97.4121	325.928
736015	224.487	154.907	233.643	141.724	92.2852	310.547
736015	216.064	147.583	227.783	130.737	83.1299	300.659
736015	223.389	154.541	236.572	142.456	89.7217	309.814
736015	229.614	159.668	247.925	148.682	94.8486	310.181
736015	224.487	158.203	241.333	137.329	88.623	294.434
736015	218.994	153.809	232.91	125.977	80.5664	284.546
736015	224.487	157.471	241.699	132.935	86.792	294.434
736015	225.952	158.203	244.995	136.963	87.8906	296.997
736015	222.656	154.907	237.305	125.61	79.1016	280.884
736015	215.332	147.583	227.051	111.328	68.4814	266.968
736015	218.628	148.315	236.572	112.793	72.5098	275.391
736015	217.896	143.921	243.164	116.455	76.1719	281.25
736015	211.67	139.893	236.206	107.666	69.9463	270.264
736015	203.613	134.399	223.755	93.3838	61.8896	251.587
736015	205.444	135.498	225.586	93.3838	61.5234	252.686
736015	217.163	145.386	238.037	109.131	70.6787	272.095
736015	216.064	143.921	234.375	108.032	65.1855	266.235
736015	206.177	135.132	210.205	96.6797	51.6357	244.263
736015	213.135	139.893	217.896	111.328	60.791	252.686
736015	213.135	137.695	223.389	119.385	64.0869	260.376
736015	206.543	133.667	212.769	113.892	61.1572	245.728
736015	205.444	132.568	209.473	106.567	60.791	225.586
736015	211.67	139.526	217.896	110.229	71.7773	227.051
736015	212.769	144.653	220.459	114.99	76.5381	233.276
736015	206.543	139.893	216.797	117.92	73.2422	229.98
736015	202.881	135.864	211.304	112.427	66.2842	217.896
736015	195.557	130.737	198.853	104.37	53.1006	201.05
736015	189.331	124.878	191.528	107.3	46.1426	200.684
736015	190.796	126.343	186.768	116.455	50.9033	210.205
736015	198.486	133.301	187.134	117.92	61.8896	213.501
736015	183.472	120.117	172.119	96.6797	54.5654	192.261
736015	187.134	127.075	171.753	97.7783	61.1572	197.021
736015	201.05	143.188	188.232	114.258	72.876	211.304
736015	191.895	136.597	183.838	109.131	61.8896	198.853
736015	189.331	140.625	171.753	113.525	58.96	193.726
736015	180.908	136.597	165.894	117.188	56.0303	191.895
736015	182.007	135.132	164.429	125.977	56.3965	200.684
736015	191.895	139.526	157.471	133.667	60.791	203.979
736015	196.655	142.456	155.64	126.343	62.6221	194.458
736015	195.557	143.555	145.386	116.089	63.7207	186.401
736015	201.782	143.188	154.541	118.652	68.8477	190.796
736015	212.402	151.611	165.527	130.005	76.9043	202.148
736015	217.896	154.907	158.569	132.202	76.5381	201.782
736015	218.994	151.245	150.146	131.104	71.7773	192.993
736015	225.586	157.104	148.315	143.188	79.1016	206.543
736015	227.051	157.837	152.344	148.682	83.1299	218.994
736015	232.544	161.865	150.879	147.217	87.5244	220.825
736015	223.022	150.879	134.399	126.709	79.1016	203.979
736015	223.755	151.978	142.456	123.047	79.1016	203.613
736015	233.276	160.767	153.809	135.132	86.792	214.233
736015	229.98	154.541	148.315	135.498	82.0312	207.642
736015	220.459	143.921	135.132	125.61	69.5801	191.528
736015	218.628	138.062	130.371	123.779	67.3828	187.866
736015	220.459	135.498	132.568	129.639	73.2422	195.557
736015	226.318	140.259	137.695	134.399	81.2988	199.951
736015	224.121	143.188	123.413	126.709	75.8057	188.232
736015	227.417	146.118	122.681	129.639	72.876	185.669
736015	229.248	140.991	132.202	138.794	71.0449	191.162
736015	230.713	140.259	137.329	147.217	75.4395	199.219
736015	220.825	130.737	132.568	135.132	70.6787	185.669
736015	211.304	123.047	120.117	117.188	61.8896	170.654
736015	209.106	122.314	112.793	110.596	60.0586	175.781
736015	218.994	131.104	124.878	119.751	67.3828	188.232
736015	216.797	126.343	119.751	115.723	58.96	176.147
736015	200.684	105.835	92.2852	92.6514	39.1846	147.949
736015	200.317	103.271	92.2852	83.4961	39.1846	138.794
736015	206.543	109.131	112.427	88.9893	52.3682	149.78
736015	215.698	121.216	115.723	94.4824	61.1572	159.668
736015	212.036	124.512	94.8486	87.8906	51.6357	150.513
736015	209.473	123.047	90.4541	90.4541	45.7764	147.949
736015	215.332	125.61	95.9473	101.44	45.7764	153.442
736015	215.332	125.61	94.4824	106.934	51.6357	157.471
736015	202.515	114.258	90.8203	87.5244	46.875	144.653
736015	202.515	121.216	87.8906	78.3691	48.3398	140.259
736015	205.811	126.709	81.665	79.1016	49.0723	146.484
736015	214.233	133.667	100.342	90.4541	53.4668	155.273
736015	209.839	132.202	91.1865	86.792	47.6074	142.822
736015	203.979	128.906	76.9043	76.5381	47.2412	128.54
736015	202.881	127.441	84.2285	73.2422	53.1006	130.737
736015	205.444	129.272	78.7354	73.2422	53.4668	142.456
736015	197.021	120.85	65.918	61.1572	42.8467	131.104
736015	195.557	122.314	69.2139	59.6924	42.8467	120.117
736015	194.824	123.413	63.7207	56.3965	42.4805	115.723
736015	199.951	128.906	71.4111	61.1572	51.6357	128.54
736015	201.416	136.963	71.4111	61.1572	54.9316	137.695
736015	197.754	140.625	52.7344	51.2695	47.9736	128.906
736015	192.261	135.132	44.6777	46.1426	43.2129	122.314
736015	200.317	140.625	58.96	62.6221	58.2275	140.991
736015	196.655	136.963	63.7207	60.4248	57.4951	138.794
736015	185.669	131.836	58.2275	39.5508	42.4805	116.089
736015	179.81	129.272	44.6777	23.8037	31.8604	104.736
736015	186.768	134.033	51.2695	35.1562	42.1143	115.356
736015	183.472	130.737	54.1992	40.6494	42.8467	117.188
736015	172.485	123.779	43.9453	27.4658	32.5928	101.074
736015	166.992	125.244	37.3535	16.8457	28.1982	85.6934
736015	169.189	131.104	38.0859	21.6064	26.7334	87.8906
736015	172.852	132.935	36.2549	33.6914	26.3672	97.0459
736015	170.654	130.737	30.7617	40.2832	28.9307	98.5107
736015	164.795	129.272	22.3389	35.5225	30.0293	87.5244
736015	153.442	124.878	15.3809	25.6348	27.4658	76.9043
736015	161.499	140.991	26.3672	38.4521	38.0859	91.9189
736015	158.936	142.822	25.2686	38.0859	36.2549	93.75
736015	146.484	129.639	9.52148	25.6348	26.001	76.9043
736015	142.456	126.343	13.916	26.7334	25.6348	69.5801
736015	140.259	130.737	20.1416	34.4238	28.1982	76.1719
736015	139.893	136.23	13.1836	38.0859	30.0293	82.0312
736015	126.709	123.779	9.52148	21.9727	19.043	59.6924
736015	116.455	117.554	5.85938	13.916	19.043	56.3965
736015	127.441	129.639	12.8174	28.1982	36.2549	79.4678
736015	134.399	135.132	25.2686	33.3252	34.79	83.4961
736015	135.132	135.498	14.2822	28.1982	25.6348	76.1719
736015	131.836	133.301	6.22559	20.1416	25.2686	72.5098
736015	133.301	131.104	12.085	17.9443	31.1279	78.0029
736015	136.963	132.568	22.3389	17.9443	40.2832	93.0176
736015	134.399	134.033	15.3809	9.52148	35.5225	89.3555
736015	133.667	137.695	-3.2959	3.66211	26.7334	78.0029
736015	143.188	148.315	6.5918	13.916	36.2549	86.4258
736015	157.471	160.4	28.9307	34.79	53.833	107.666
736015	168.823	173.584	42.8467	51.6357	69.9463	125.61
736015	168.457	181.274	32.2266	52.7344	69.2139	123.413
736015	159.668	178.711	6.95801	49.4385	54.9316	111.694
736015	157.471	172.485	16.8457	58.96	51.6357	112.427
736015	161.133	168.091	36.2549	75.8057	58.96	121.948
736015	154.907	158.936	22.3389	70.6787	54.1992	111.328
736015	150.146	160.4	7.69043	57.1289	47.2412	95.9473
736015	145.386	159.302	1.46484	51.6357	47.2412	95.5811
736015	157.837	165.161	22.7051	67.749	67.749	118.652
736015	147.949	150.879	20.1416	58.96	64.4531	113.525
736015	135.132	146.118	1.46484	46.875	55.2979	103.271
736015	134.399	154.541	-5.12695	49.4385	50.1709	108.765
736015	146.851	170.288	10.9863	69.2139	62.2559	133.301
736015	144.653	165.894	19.4092	73.9746	68.4814	140.259
736015	132.568	153.809	-7.32422	63.3545	61.5234	128.174
736015	124.512	150.146	-32.5928	49.4385	50.9033	115.723
736015	108.398	134.399	-41.0156	27.832	36.2549	101.074
736015	108.032	127.441	-14.6484	24.9023	42.4805	102.173
736015	105.835	125.244	0.732422	18.3105	42.8467	89.7217
736015	100.708	122.681	-15.7471	6.95801	27.832	71.4111
736015	107.3	132.568	-29.2969	12.085	21.6064	78.7354
736015	124.512	147.949	-1.46484	34.79	35.1562	103.638
736015	119.385	135.864	6.5918	34.79	32.2266	98.1445
736015	116.089	128.54	-17.9443	31.1279	26.3672	88.9893
736015	123.413	136.963	-19.4092	31.4941	31.4941	98.5107
736015	121.582	136.23	3.66211	24.9023	32.5928	104.004
736015	116.089	123.047	14.2822	14.6484	34.4238	100.342
736015	111.694	115.356	3.2959	7.32422	35.1562	92.2852
736015	115.356	124.878	0.732422	10.9863	36.9873	95.9473
736015	112.793	125.244	6.95801	6.95801	33.3252	99.6094
736015	113.525	121.216	22.3389	7.32422	35.5225	95.9473
736015	122.681	126.709	24.5361	15.3809	46.875	96.6797
736015	134.033	137.695	16.4795	27.4658	53.833	103.271
736015	128.54	132.568	13.5498	22.3389	45.7764	97.7783
736015	123.413	128.906	17.5781	13.916	46.5088	94.4824
736015	125.977	126.343	22.3389	9.52148	54.5654	92.6514
736015	128.54	127.441	13.1836	6.5918	58.5938	90.8203
736015	130.371	132.568	9.52148	4.02832	62.2559	99.6094
736015	117.92	114.99	23.8037	-11.7188	54.9316	94.8486
736015	104.004	94.8486	22.7051	-24.5361	42.1143	75.8057
736015	105.835	97.7783	12.8174	-22.7051	42.1143	71.4111
736015	116.455	110.596	26.7334	-13.1836	50.9033	81.2988
736015	121.216	112.793	46.5088	-12.8174	52.7344	81.2988
736015	132.202	116.089	58.2275	-8.78906	64.0869	85.3271
736015	123.413	106.934	35.5225	-14.6484	57.8613	74.707
736015	116.455	104.004	24.9023	-14.6484	50.5371	74.3408
736015	119.385	104.004	45.4102	-8.78906	52.7344	79.834
736015	113.525	90.8203	52.3682	-9.8877	47.9736	72.1436
736015	104.004	79.834	27.4658	-14.2822	38.0859	60.4248
736015	110.229	87.8906	15.0146	-12.8174	35.8887	63.7207
736015	109.131	89.7217	13.1836	-15.3809	32.959	71.4111
736015	109.131	83.4961	19.4092	-16.4795	37.3535	80.5664
736015	107.3	76.1719	15.3809	-21.2402	35.5225	75.0732
736015	104.004	76.5381	6.95801	-24.1699	31.4941	68.1152
736015	114.258	91.9189	21.9727	-5.12695	47.2412	85.3271
736015	104.736	79.834	25.2686	-5.85938	42.8467	76.1719
736015	93.75	67.0166	0.732422	-8.78906	31.4941	56.3965
736015	87.5244	66.2842	-28.5645	-15.0146	22.7051	43.9453
736015	83.1299	67.749	-27.832	-20.874	22.3389	42.1143
736015	81.665	63.3545	-16.4795	-22.3389	26.7334	42.1143
736015	75.4395	53.833	-10.9863	-24.9023	29.6631	34.79
736015	69.9463	51.2695	-11.7188	-29.2969	28.9307	25.6348
736015	64.0869	52.7344	-20.874	-36.9873	22.7051	18.3105
736015	67.0166	58.96	-10.6201	-31.8604	28.5645	22.7051
736015	67.3828	61.1572	-9.52148	-29.2969	36.6211	28.9307
736015	57.1289	47.9736	-42.4805	-41.748	28.1982	15.0146
736015	47.6074	40.6494	-57.8613	-53.833	19.4092	4.02832
736015	45.4102	42.8467	-36.2549	-55.2979	27.4658	6.95801
736015	42.4805	35.8887	-35.5225	-54.5654	30.7617	1.09863
736015	35.8887	26.3672	-51.6357	-54.5654	24.1699	-7.32422
736015	28.9307	26.001	-67.0166	-58.96	11.7188	-17.2119
736015	31.4941	34.79	-70.6787	-50.9033	13.1836	-12.8174
736015	30.7617	26.001	-72.1436	-43.2129	16.8457	-2.56348
736015	16.4795	5.12695	-86.4258	-56.3965	2.56348	-10.9863
736015	11.7188	6.22559	-87.1582	-60.0586	2.19727	-13.916
736015	27.4658	25.2686	-61.1572	-43.9453	21.6064	0.732422
736015	19.043	15.0146	-61.1572	-43.2129	14.6484	-7.69043
736015	23.8037	19.4092	-55.2979	-32.2266	13.5498	-6.5918
736015	19.4092	20.1416	-57.8613	-42.1143	1.09863	-20.5078
736015	15.0146	18.6768	-54.5654	-49.0723	-2.19727	-24.1699
736015	15.3809	18.6768	-42.1143	-43.2129	7.32422	-11.3525
736015	1.46484	8.05664	-50.5371	-53.4668	2.19727	-16.4795
736015	-4.39453	11.3525	-57.8613	-61.8896	-3.2959	-25.6348
736015	-2.56348	20.1416	-56.0303	-62.6221	-0.732422	-24.9023
736015	-4.02832	13.5498	-54.9316	-65.1855	1.46484	-18.6768
736015	-3.2959	7.32422	-59.6924	-63.3545	5.85938	-13.916
736015	-19.4092	-9.8877	-69.5801	-78.3691	-2.92969	-26.001
736015	-25.6348	-11.7188	-71.0449	-86.0596	-6.5918	-38.8184
736015	-28.9307	-10.6201	-76.5381	-83.1299	-8.42285	-43.5791
736015	-37.3535	-20.5078	-77.6367	-79.1016	-15.3809	-45.7764
736015	-35.8887	-18.6768	-81.665	-69.9463	-15.0146	-43.9453
736015	-32.959	-11.3525	-85.3271	-68.4814	-15.3809	-48.3398
736015	-35.5225	-7.69043	-76.1719	-71.0449	-15.7471	-44.6777
736015	-35.1562	-2.19727	-65.1855	-64.0869	-8.42285	-28.1982
736015	-31.1279	4.02832	-49.8047	-55.2979	1.46484	-19.4092
736015	-35.8887	1.09863	-32.5928	-61.1572	1.46484	-27.4658
736015	-39.917	-0.732422	-23.8037	-63.3545	0.732422	-31.1279
736015	-30.3955	8.42285	-15.0146	-56.7627	7.69043	-21.9727
736015	-16.4795	15.7471	-6.95801	-51.6357	10.9863	-19.4092
736015	-2.92969	17.2119	-6.22559	-54.1992	10.9863	-26.3672
736015	8.42285	15.0146	-11.3525	-58.2275	6.22559	-34.4238
736015	18.6768	17.9443	-6.95801	-52.3682	12.8174	-24.9023
736015	19.043	13.1836	-8.05664	-51.2695	13.5498	-24.5361
736015	18.3105	12.085	-9.8877	-53.1006	17.5781	-23.8037
736015	22.7051	16.4795	-4.39453	-52.7344	24.5361	-22.3389
736015	17.9443	9.52148	-14.6484	-59.6924	16.4795	-32.5928
736015	20.874	11.7188	-15.3809	-56.3965	14.2822	-30.0293
736015	29.6631	18.6768	-0.366211	-44.6777	23.0713	-20.1416
736015	26.7334	13.5498	-4.39453	-43.9453	20.874	-25.6348
736015	15.7471	4.76074	-13.1836	-49.0723	17.5781	-33.6914
736015	18.3105	4.02832	-4.02832	-43.5791	21.2402	-30.3955
736015	19.043	-2.92969	2.19727	-46.1426	18.6768	-33.6914
736015	8.42285	-16.8457	-15.0146	-62.2559	3.66211	-55.2979
736015	4.02832	-20.874	-23.0713	-68.1152	-4.39453	-68.8477
736015	0.366211	-22.3389	-5.12695	-61.5234	-4.76074	-66.2842
736015	4.02832	-17.2119	15.0146	-50.9033	2.56348	-50.1709
736015	1.09863	-17.9443	8.78906	-58.5938	-0.366211	-54.9316
736015	-0.366211	-23.8037	-3.66211	-65.918	0.366211	-52.3682
736015	14.2822	-16.4795	-8.05664	-54.5654	9.52148	-31.1279
736015	40.2832	0.732422	-3.66211	-35.8887	20.5078	-9.8877
736015	51.2695	6.22559	11.3525	-32.5928	21.2402	-7.69043
736015	41.0156	-2.92969	17.2119	-43.5791	17.2119	-20.5078
736015	42.1143	-3.2959	17.5781	-38.4521	34.79	-4.39453
736015	25.6348	-5.12695	10.6201	-31.1279	43.5791	8.42285
736015	6.95801	-3.2959	2.19727	-34.4238	39.5508	3.2959
736015	-13.916	-11.7188	-28.5645	-46.875	24.5361	-20.874
736015	-30.0293	-24.1699	-12.085	-52.3682	18.3105	-32.2266
736015	-31.8604	-20.1416	9.52148	-32.2266	28.1982	-20.5078
736015	-39.1846	-17.9443	-8.78906	-28.5645	29.2969	-17.9443
736015	-40.6494	-16.8457	-11.7188	-35.5225	29.6631	-30.0293
736015	-30.3955	-15.3809	-5.12695	-31.1279	30.7617	-38.8184
736015	-19.4092	-17.2119	5.12695	-27.4658	29.2969	-42.1143
736015	-7.32422	-20.5078	-3.2959	-26.3672	26.3672	-41.748
736015	4.76074	-19.4092	-8.05664	-26.3672	25.2686	-47.6074
736015	5.85938	-19.4092	-6.5918	-31.4941	19.043	-55.2979
736015	15.3809	-6.95801	-4.76074	-17.9443	29.2969	-38.4521
736015	11.7188	-4.02832	0.366211	-9.8877	33.6914	-22.3389
736015	6.95801	0.366211	11.3525	-8.78906	34.4238	-21.6064
736015	6.5918	2.56348	13.5498	-13.5498	34.4238	-31.4941
736015	2.56348	-4.02832	23.8037	-20.1416	27.4658	-41.0156
736015	12.8174	0.732422	47.9736	-8.78906	36.2549	-33.6914
736015	27.832	10.6201	54.5654	0	46.875	-29.2969
736015	16.4795	4.02832	46.5088	-12.085	40.6494	-42.1143
736015	10.9863	-2.19727	36.2549	-17.9443	33.6914	-47.2412
736015	27.4658	5.85938	43.5791	-4.39453	43.2129	-31.1279
736015	29.2969	2.19727	42.8467	-3.66211	42.1143	-30.3955
736015	21.6064	-4.02832	38.0859	-10.2539	36.9873	-43.2129
736015	18.3105	-1.09863	43.9453	-8.05664	38.4521	-47.6074
736015	17.2119	-0.732422	43.2129	-5.85938	36.2549	-46.875
736015	22.3389	0.366211	38.0859	-1.09863	36.6211	-40.2832
736015	28.1982	2.19727	33.6914	0	34.4238	-36.9873
736015	21.9727	-6.22559	28.5645	-14.2822	20.5078	-49.8047
736015	13.1836	-16.8457	32.959	-24.9023	14.2822	-49.0723
736015	14.6484	-14.6484	50.1709	-27.832	17.9443	-42.8467
736015	39.917	11.7188	77.6367	-8.42285	42.4805	-18.3105
736015	32.959	10.6201	54.5654	-20.874	32.2266	-30.0293
736015	28.5645	6.95801	41.0156	-24.5361	30.7617	-30.3955
736015	34.79	8.42285	46.5088	-16.4795	32.959	-24.1699
736015	26.3672	-6.22559	33.3252	-21.6064	19.043	-38.4521
736015	15.7471	-19.4092	26.7334	-35.5225	8.78906	-56.7627
736015	5.12695	-28.5645	29.6631	-46.1426	6.22559	-61.8896
736015	3.2959	-28.5645	31.8604	-43.9453	8.42285	-56.7627
736015	-2.19727	-32.959	22.7051	-45.7764	6.95801	-57.8613
736015	-15.7471	-48.3398	0.732422	-60.0586	-3.66211	-72.1436
736015	-32.959	-60.4248	-17.9443	-72.5098	-11.7188	-78.0029
736015	-21.6064	-48.3398	-6.95801	-54.9316	4.02832	-50.5371
736015	-13.916	-45.7764	-2.92969	-44.6777	13.1836	-36.9873
736015	-28.5645	-57.1289	-22.3389	-55.2979	4.39453	-48.3398
736015	-39.1846	-61.5234	-37.3535	-65.918	-6.95801	-62.6221
736015	-41.0156	-58.5938	-37.3535	-61.1572	-6.95801	-60.0586
736015	-42.8467	-56.7627	-39.1846	-58.5938	-6.5918	-54.1992
736015	-50.5371	-61.1572	-46.5088	-65.918	-8.42285	-58.5938
736015	-76.9043	-83.1299	-64.4531	-87.1582	-24.9023	-77.6367
736015	-69.2139	-74.3408	-46.5088	-69.5801	-11.3525	-65.5518
736015	-69.5801	-74.707	-44.3115	-60.4248	-10.2539	-65.5518
736015	-72.1436	-79.1016	-47.6074	-54.1992	-10.2539	-71.7773
736015	-63.7207	-69.5801	-38.0859	-45.4102	-0.366211	-74.3408
736015	-71.7773	-74.3408	-43.9453	-52.3682	-5.85938	-84.9609
736015	-82.0312	-84.2285	-60.0586	-60.791	-13.916	-85.3271
736015	-81.665	-87.1582	-64.0869	-65.5518	-10.9863	-74.707
736015	-86.0596	-91.5527	-58.5938	-75.8057	-10.2539	-76.9043
736015	-95.9473	-94.8486	-54.9316	-82.0312	-12.085	-76.1719
736015	-83.1299	-79.4678	-38.0859	-67.3828	-0.732422	-58.96
736015	-90.0879	-71.0449	-31.1279	-58.2275	1.09863	-56.0303
736015	-89.3555	-67.749	-29.2969	-51.6357	4.76074	-59.6924
736015	-78.7354	-61.8896	-18.6768	-43.2129	13.1836	-65.918
736015	-82.7637	-65.5518	-20.5078	-38.0859	13.916	-65.5518
736015	-80.5664	-64.4531	-25.6348	-34.4238	17.2119	-56.3965
736015	-72.876	-59.6924	-27.4658	-40.6494	14.6484	-56.7627
736015	-71.0449	-64.4531	-31.4941	-49.8047	12.8174	-65.5518
736015	-61.8896	-63.3545	-31.8604	-42.1143	20.5078	-63.7207
736015	-53.1006	-56.3965	-28.1982	-28.9307	30.7617	-61.8896
736015	-65.1855	-69.2139	-32.959	-37.3535	20.874	-85.6934
736015	-69.9463	-71.4111	-37.3535	-41.748	20.5078	-97.7783
736015	-65.1855	-63.7207	-37.3535	-36.6211	25.6348	-94.4824
736015	-62.2559	-60.791	-34.4238	-33.3252	26.7334	-92.2852
736015	-60.4248	-60.4248	-39.5508	-34.4238	24.1699	-91.5527
736015	-49.8047	-50.5371	-35.8887	-31.8604	30.0293	-92.6514
736015	-60.4248	-58.2275	-42.8467	-44.6777	19.043	-110.962
736015	-56.7627	-50.9033	-34.4238	-34.4238	25.2686	-103.638
736015	-54.1992	-51.2695	-35.1562	-26.001	27.4658	-100.342
736015	-57.4951	-58.2275	-37.3535	-30.3955	22.3389	-110.962
736015	-62.2559	-64.8193	-42.4805	-39.917	11.3525	-130.371
736015	-65.918	-68.8477	-52.7344	-40.2832	6.95801	-143.555
736015	-58.96	-64.0869	-44.6777	-35.1562	8.78906	-148.682
736015	-62.6221	-63.3545	-42.8467	-41.748	3.66211	-154.175
736015	-68.1152	-66.2842	-54.9316	-49.4385	-3.66211	-160.767
736015	-65.918	-61.8896	-55.2979	-49.0723	-6.5918	-156.738
736015	-64.4531	-58.2275	-51.2695	-46.1426	-4.76074	-138.062
736015	-58.5938	-52.3682	-51.6357	-40.6494	0.732422	-117.92
736015	-56.3965	-47.6074	-58.5938	-45.7764	0.366211	-114.99
736015	-66.2842	-56.7627	-65.918	-58.2275	-6.5918	-119.751
736015	-69.5801	-61.1572	-64.4531	-60.791	-10.2539	-123.779
736015	-54.1992	-46.5088	-53.1006	-43.9453	4.39453	-114.258
736015	-56.7627	-46.875	-57.8613	-47.6074	2.56348	-128.174
736015	-64.0869	-53.1006	-62.2559	-58.96	-11.7188	-156.738
736015	-68.8477	-58.5938	-68.8477	-60.4248	-16.8457	-166.626
736015	-68.1152	-57.1289	-65.1855	-50.5371	-10.9863	-162.231
736015	-72.876	-57.8613	-64.0869	-49.4385	-11.7188	-168.457
736015	-71.4111	-55.2979	-71.7773	-49.8047	-11.3525	-179.077
736015	-75.0732	-61.1572	-78.3691	-53.4668	-17.2119	-190.43
736015	-74.3408	-63.3545	-71.0449	-47.6074	-14.6484	-183.472
736015	-72.876	-63.3545	-79.834	-44.6777	-13.916	-183.105
736015	-78.3691	-65.1855	-93.0176	-48.3398	-14.6484	-188.599
736015	-83.4961	-68.8477	-94.4824	-56.0303	-22.7051	-194.458
736015	-86.0596	-66.2842	-88.9893	-54.9316	-25.6348	-185.669
736015	-92.2852	-70.6787	-93.3838	-59.6924	-31.4941	-189.331
736015	-94.8486	-75.8057	-98.1445	-69.9463	-38.0859	-200.317
736015	-104.736	-83.1299	-110.596	-82.0312	-46.5088	-212.036
736015	-101.44	-75.4395	-110.229	-75.0732	-39.1846	-208.374
736015	-96.6797	-68.1152	-104.004	-68.8477	-33.6914	-204.712
736015	-87.8906	-59.6924	-96.6797	-63.7207	-27.832	-206.543
736015	-82.3975	-54.5654	-94.1162	-60.4248	-22.7051	-209.106
736015	-78.7354	-53.833	-87.5244	-53.1006	-17.9443	-201.782
736015	-78.7354	-54.9316	-84.9609	-49.8047	-17.9443	-197.021
736015	-78.0029	-51.6357	-82.7637	-49.4385	-18.6768	-199.219
736015	-80.5664	-52.3682	-82.7637	-55.2979	-21.6064	-205.444
736015	-72.876	-43.5791	-74.3408	-50.5371	-13.916	-192.261
736015	-69.5801	-41.0156	-73.9746	-48.3398	-12.8174	-187.134
736015	-65.918	-36.2549	-71.4111	-47.9736	-15.0146	-188.232
736015	-76.1719	-44.3115	-74.707	-55.2979	-23.8037	-193.359
736015	-65.918	-34.4238	-63.3545	-41.0156	-10.9863	-171.753
736015	-54.1992	-22.3389	-41.748	-20.874	4.76074	-144.653
736015	-65.1855	-36.2549	-45.4102	-32.959	-4.39453	-145.02
736015	-67.3828	-39.1846	-43.9453	-41.0156	-6.22559	-135.132
736015	-68.1152	-39.5508	-39.917	-44.3115	-7.69043	-118.652
736015	-73.9746	-43.9453	-46.1426	-46.5088	-13.916	-102.173
736015	-71.4111	-42.1143	-50.9033	-41.748	-13.5498	-82.3975
736015	-65.5518	-38.0859	-50.5371	-37.3535	-4.76074	-65.918
736015	-67.749	-42.1143	-53.4668	-46.5088	-4.76074	-64.4531
736015	-69.2139	-44.3115	-48.3398	-47.6074	0	-54.1992
736015	-56.3965	-32.959	-33.3252	-34.79	15.3809	-33.6914
736015	-65.5518	-42.1143	-45.4102	-45.4102	6.5918	-45.7764
736015	-72.5098	-44.6777	-50.5371	-56.7627	-1.46484	-64.0869
736015	-71.7773	-39.5508	-46.875	-54.5654	-1.09863	-67.0166
736015	-67.0166	-35.5225	-39.917	-43.2129	4.76074	-62.2559
736015	-68.1152	-33.6914	-36.9873	-39.1846	4.02832	-71.7773
736015	-69.9463	-38.0859	-39.917	-39.917	4.76074	-81.2988
736015	-73.2422	-44.3115	-40.2832	-42.4805	6.5918	-89.7217
736015	-79.834	-52.3682	-40.6494	-45.7764	1.09863	-94.1162
736015	-71.4111	-42.4805	-29.6631	-36.6211	12.8174	-83.8623
736015	-62.6221	-32.959	-23.8037	-33.3252	19.4092	-86.4258
736015	-62.2559	-32.2266	-22.3389	-35.1562	20.1416	-92.2852
736015	-64.8193	-35.5225	-26.3672	-34.4238	19.4092	-92.6514
736015	-69.9463	-41.0156	-37.3535	-32.959	19.043	-91.5527
736015	-68.8477	-41.748	-40.2832	-31.1279	18.6768	-96.3135
736015	-60.791	-34.4238	-36.6211	-25.6348	23.0713	-96.6797
736015	-66.2842	-40.2832	-42.8467	-28.5645	19.4092	-105.103
736015	-64.8193	-38.0859	-38.8184	-20.5078	25.6348	-105.103
736015	-50.5371	-20.874	-25.2686	-5.85938	39.917	-95.9473
736015	-52.3682	-20.874	-29.6631	-12.8174	35.8887	-104.004
736015	-50.1709	-17.2119	-26.001	-14.2822	38.0859	-101.074
736015	-42.1143	-9.8877	-13.5498	-7.69043	45.4102	-87.1582
736015	-47.9736	-16.8457	-11.3525	-13.916	40.2832	-88.9893
736015	-57.1289	-23.8037	-14.6484	-24.1699	32.959	-95.9473
736015	-49.8047	-14.6484	-5.85938	-12.085	42.1143	-79.834
736015	-41.0156	-5.85938	3.2959	1.46484	52.3682	-60.791
736015	-36.6211	1.09863	6.95801	8.42285	59.6924	-47.2412
736015	-46.5088	-4.76074	-2.56348	1.09863	52.7344	-59.6924
736015	-53.4668	-9.8877	-11.3525	-3.66211	46.5088	-72.5098
736015	-54.5654	-11.3525	-7.69043	0.732422	44.6777	-68.4814
736015	-57.4951	-10.6201	-1.46484	5.12695	43.9453	-65.918
736015	-72.5098	-25.2686	-20.1416	-11.3525	25.6348	-86.4258
736015	-74.707	-29.2969	-26.7334	-18.6768	20.5078	-95.5811
736015	-56.7627	-11.3525	-2.56348	-0.366211	37.3535	-75.0732
736015	-56.7627	-14.2822	-1.09863	-0.366211	33.6914	-73.9746
736015	-66.2842	-25.2686	-10.2539	-13.5498	23.0713	-84.9609
736015	-63.3545	-20.5078	-9.52148	-17.2119	25.2686	-85.6934
736015	-68.1152	-20.874	-11.3525	-20.1416	23.0713	-86.792
736015	-67.749	-17.5781	-7.69043	-13.5498	21.2402	-85.6934
736015	-68.8477	-17.5781	-5.12695	-5.85938	19.4092	-85.6934
736015	-72.876	-20.874	-12.085	-6.95801	15.0146	-92.6514
736015	-67.0166	-11.3525	-10.6201	-3.66211	18.6768	-94.4824
736015	-73.2422	-15.3809	-9.52148	-5.85938	12.8174	-102.905
736015	-68.8477	-7.69043	-3.66211	1.46484	20.1416	-90.0879
736015	-69.9463	-6.95801	-16.4795	-2.56348	17.5781	-92.6514
736015	-74.3408	-10.9863	-21.2402	-8.78906	10.6201	-101.074
736015	-73.9746	-13.5498	-15.7471	-9.52148	10.9863	-98.1445
736015	-79.1016	-16.8457	-25.2686	-11.7188	8.78906	-100.342
736015	-88.9893	-26.3672	-35.8887	-28.5645	-3.2959	-118.286
736015	-75.8057	-13.1836	-19.043	-26.001	4.39453	-116.089
736015	-75.0732	-8.05664	-17.5781	-26.3672	6.5918	-115.723
736015	-82.0312	-12.8174	-28.9307	-26.3672	4.39453	-117.92
736015	-79.4678	-9.52148	-32.5928	-21.9727	7.69043	-117.92
736015	-76.9043	-4.76074	-30.0293	-17.5781	12.8174	-111.694
736015	-69.5801	2.92969	-26.3672	-11.3525	17.5781	-102.905
736015	-72.5098	-1.09863	-31.8604	-12.8174	14.6484	-101.44
736015	-65.918	6.22559	-19.043	-3.66211	22.3389	-96.6797
736015	-67.3828	6.95801	-10.2539	-8.42285	20.1416	-102.905
736015	-75.0732	-1.09863	-16.4795	-20.1416	10.6201	-113.525
736015	-75.4395	-3.66211	-13.5498	-17.9443	11.7188	-107.666
736015	-68.4814	3.2959	-4.02832	-8.78906	14.2822	-99.9756
736015	-68.8477	8.78906	-2.56348	-11.7188	12.085	-100.708
736015	-79.1016	1.46484	-15.7471	-24.1699	0.366211	-113.525
736015	-78.0029	0.732422	-12.085	-20.5078	2.92969	-109.131
736015	-67.749	10.6201	0	-5.85938	15.0146	-92.6514
736015	-75.4395	4.02832	-9.52148	-10.9863	9.8877	-101.44
736015	-84.9609	-4.02832	-16.8457	-17.5781	5.85938	-108.765
736015	-84.9609	-6.5918	-13.5498	-10.6201	12.8174	-100.342
736015	-90.4541	-16.8457	-17.2119	-8.42285	14.2822	-94.8486
736015	-96.6797	-22.7051	-21.6064	-10.9863	12.085	-93.0176
736015	-96.3135	-20.5078	-20.5078	-11.7188	11.3525	-93.3838
736015	-95.9473	-16.4795	-18.3105	-12.8174	11.3525	-90.0879
736015	-97.0459	-15.7471	-15.0146	-13.916	7.69043	-88.623
736015	-97.7783	-15.3809	-6.5918	-13.916	8.78906	-85.3271
736015	-102.905	-19.043	-9.52148	-23.8037	2.92969	-93.0176
736015	-111.328	-27.832	-21.9727	-34.79	-8.05664	-100.708
736015	-100.342	-20.1416	-14.6484	-23.8037	0	-80.5664
736015	-87.1582	-10.2539	-0.366211	-11.7188	10.9863	-62.6221
736015	-85.3271	-10.6201	2.56348	-10.9863	13.916	-65.5518
736015	-98.1445	-25.6348	-13.916	-26.7334	2.19727	-84.9609
736015	-93.3838	-23.0713	-7.69043	-18.3105	8.05664	-76.5381
736015	-84.2285	-12.8174	6.95801	-1.46484	20.874	-57.1289
736015	-93.0176	-18.6768	-5.12695	-10.6201	7.69043	-68.1152
736015	-95.5811	-18.6768	-12.085	-15.7471	2.56348	-73.9746
736015	-96.6797	-17.9443	-17.5781	-17.9443	1.46484	-67.749
736015	-91.1865	-11.3525	-17.2119	-10.9863	6.95801	-51.2695
736015	-87.8906	-6.95801	-14.6484	-6.5918	12.085	-42.8467
736015	-88.623	-5.12695	-19.4092	-10.9863	10.9863	-49.4385
736015	-88.623	-6.22559	-24.5361	-11.7188	9.8877	-53.1006
736015	-82.7637	-3.2959	-17.9443	-6.22559	13.916	-46.1426
736015	-87.1582	-8.42285	-21.6064	-10.2539	8.05664	-48.3398
736015	-85.6934	-8.05664	-19.4092	-9.52148	6.22559	-54.1992
736015	-90.4541	-13.5498	-19.4092	-11.3525	3.2959	-57.1289
736015	-77.6367	-0.732422	-1.46484	8.05664	20.1416	-33.6914
736015	-68.4814	7.69043	8.78906	21.2402	28.9307	-21.6064
736015	-78.3691	0.732422	0	12.8174	19.4092	-35.8887
736015	-82.0312	-0.366211	-5.12695	4.39453	13.916	-46.5088
736015	-79.4678	1.46484	2.19727	5.85938	17.5781	-39.917
736015	-68.4814	10.2539	18.6768	15.7471	27.832	-26.3672
736015	-70.6787	4.76074	17.2119	8.05664	20.5078	-34.79
736015	-78.3691	-6.22559	4.02832	-4.39453	11.7188	-45.7764
736015	-82.7637	-12.085	0.366211	-7.32422	6.22559	-44.6777
736015	-81.665	-12.8174	8.78906	0	7.32422	-35.8887
736015	-72.876	-2.92969	17.2119	10.6201	11.7188	-28.1982
736015	-81.665	-8.05664	4.39453	0.732422	-0.366211	-43.9453
736015	-82.0312	-8.78906	3.66211	-0.366211	-0.366211	-48.3398
736015	-74.3408	-1.46484	16.4795	13.5498	11.7188	-35.1562
736015	-78.7354	-4.02832	10.6201	9.52148	5.85938	-43.9453
736015	-77.6367	-2.92969	6.5918	7.69043	6.22559	-53.1006
736015	-71.0449	1.46484	13.916	11.3525	12.085	-50.1709
736015	-71.0449	-0.366211	19.043	10.2539	12.8174	-46.5088
736015	-72.876	-1.09863	15.3809	13.5498	10.6201	-46.5088
736015	-82.3975	-13.1836	-3.2959	4.39453	-2.19727	-60.4248
736015	-73.2422	-2.19727	5.12695	14.6484	5.85938	-56.3965
736015	-75.4395	-2.19727	4.76074	16.4795	5.85938	-56.0303
736015	-69.9463	3.66211	15.3809	25.2686	8.42285	-47.2412
736015	-76.9043	-1.46484	6.22559	14.6484	-2.19727	-57.4951
736015	-81.2988	-3.2959	-5.12695	4.76074	-5.85938	-64.4531
736015	-79.834	-2.56348	2.19727	3.2959	-4.02832	-61.5234
736015	-71.7773	6.22559	18.3105	12.8174	3.66211	-48.3398
736015	-73.9746	8.42285	24.5361	15.0146	3.66211	-46.5088
736015	-86.792	-5.85938	11.3525	-0.366211	-10.9863	-68.4814
736015	-79.4678	-7.69043	4.76074	-1.46484	-15.7471	-76.9043
736015	-58.96	3.2959	12.085	20.1416	-3.2959	-62.2559
736015	-51.6357	8.78906	17.9443	30.7617	6.5918	-50.9033
736015	-47.9736	13.1836	17.5781	28.9307	7.32422	-54.5654
736015	-42.4805	15.3809	12.085	27.832	4.39453	-57.8613
736015	-19.043	34.4238	22.3389	49.0723	18.3105	-36.9873
736015	-1.46484	46.875	31.1279	64.0869	26.001	-23.0713
736015	10.6201	54.1992	36.9873	75.4395	32.959	-16.8457
736015	13.916	58.5938	33.3252	77.6367	34.79	-17.5781
736015	24.1699	69.9463	43.5791	83.8623	45.4102	-7.69043
736015	33.3252	71.0449	53.833	91.1865	52.3682	0
736015	42.8467	76.9043	60.791	98.1445	58.96	3.2959
736015	53.833	85.6934	67.749	101.074	63.7207	0
736015	61.1572	91.9189	76.5381	105.469	66.2842	2.19727
736015	64.0869	97.0459	78.0029	116.455	69.5801	10.9863
736015	54.9316	89.7217	56.7627	108.398	58.5938	0.366211
736015	52.3682	86.0596	49.0723	103.638	55.2979	-4.39453
736015	58.5938	93.75	56.0303	108.765	58.5938	2.19727
736015	65.918	106.567	64.4531	116.455	69.9463	15.3809
736015	60.4248	97.0459	60.0586	108.765	66.2842	11.3525
736015	49.8047	86.0596	57.1289	94.4824	58.2275	-2.56348
736015	55.2979	85.3271	60.791	86.4258	56.0303	-8.05664
736015	46.5088	79.834	60.791	84.9609	53.4668	-9.8877
736015	49.8047	86.0596	68.1152	83.4961	60.4248	-3.66211
736015	42.1143	83.8623	53.833	78.3691	49.8047	-12.8174
736015	36.2549	78.7354	46.1426	73.9746	42.8467	-18.6768
736015	32.5928	76.1719	47.9736	68.1152	39.1846	-15.3809
736015	30.7617	80.2002	46.1426	71.7773	43.9453	-4.02832
736015	26.001	79.1016	44.3115	65.5518	42.4805	-8.42285
736015	22.7051	76.5381	46.1426	54.9316	40.2832	-16.8457
736015	24.9023	80.5664	53.833	53.1006	44.6777	-18.6768
736015	21.2402	72.5098	53.833	49.8047	39.5508	-24.1699
736015	19.4092	71.0449	53.833	46.875	42.4805	-19.043
736015	15.3809	75.0732	52.3682	39.5508	40.6494	-22.7051
736015	10.6201	73.9746	49.8047	40.6494	41.0156	-20.1416
736015	9.52148	72.876	46.5088	47.9736	43.2129	-17.9443
736015	2.92969	63.7207	42.1143	47.9736	39.1846	-24.9023
736015	-3.66211	54.5654	33.3252	39.917	32.5928	-33.6914
736015	-4.76074	55.2979	34.4238	32.2266	31.8604	-38.4521
736015	-4.76074	54.1992	39.917	32.2266	33.6914	-36.2549
736015	-4.02832	57.1289	43.2129	35.1562	36.6211	-30.0293
736015	-5.85938	58.2275	41.748	31.8604	35.8887	-33.3252
736015	-13.5498	50.9033	31.1279	24.5361	31.4941	-36.2549
736015	-15.3809	50.9033	26.7334	24.9023	30.0293	-28.5645
736015	-10.2539	57.1289	38.4521	35.5225	36.9873	-16.8457
736015	-10.6201	53.833	34.79	38.4521	38.4521	-14.6484
736015	-13.1836	50.9033	30.0293	28.5645	33.3252	-25.2686
736015	-12.8174	45.7764	35.1562	20.5078	28.9307	-34.4238
736015	-13.916	43.5791	36.2549	17.2119	28.9307	-32.959
736015	-15.7471	45.7764	43.5791	14.2822	30.7617	-26.001
736015	-26.7334	35.1562	27.4658	6.5918	21.6064	-28.9307
736015	-30.3955	31.8604	10.9863	8.78906	20.5078	-28.1982
736015	-36.2549	28.9307	13.5498	11.3525	19.4092	-27.832
736015	-43.9453	25.2686	13.1836	16.4795	19.4092	-26.3672
736015	-49.0723	26.7334	11.3525	19.043	20.5078	-27.4658
736015	-42.8467	33.6914	22.3389	20.874	22.3389	-27.832
736015	-38.4521	39.917	29.6631	23.0713	26.001	-21.6064
736015	-31.1279	44.3115	42.4805	28.5645	31.4941	-10.9863
736015	-28.5645	35.8887	38.8184	26.001	25.2686	-15.7471
736015	-33.6914	19.4092	24.1699	14.2822	9.8877	-32.5928
736015	-27.4658	21.6064	33.6914	20.1416	13.5498	-24.5361
736015	-26.7334	21.2402	27.4658	27.4658	15.3809	-16.4795
736015	-29.2969	19.043	22.3389	26.3672	13.5498	-17.5781
736015	-31.1279	21.2402	22.7051	18.6768	10.2539	-24.1699
736015	-29.2969	28.1982	25.6348	18.6768	10.9863	-21.6064
736015	-27.4658	31.4941	26.3672	22.7051	13.916	-10.9863
736015	-30.0293	22.7051	20.874	22.7051	9.52148	-10.6201
736015	-34.4238	10.6201	20.874	17.2119	4.02832	-20.5078
736015	-34.79	7.69043	18.6768	15.7471	2.92969	-24.9023
736015	-29.6631	10.2539	23.8037	21.6064	8.42285	-20.5078
736015	-27.832	13.1836	28.5645	24.5361	14.6484	-14.2822
736015	-30.3955	13.1836	21.2402	17.2119	9.8877	-22.7051
736015	-36.6211	6.5918	11.3525	7.69043	1.09863	-31.8604
736015	-40.6494	-1.46484	10.6201	7.32422	-2.92969	-31.1279
736015	-44.3115	-8.78906	15.3809	10.6201	-4.76074	-31.1279
736015	-53.833	-15.0146	13.916	5.85938	-9.8877	-38.4521
736015	-49.4385	-10.2539	18.6768	4.76074	-8.78906	-43.5791
736015	-36.9873	3.66211	23.8037	16.4795	4.02832	-31.8604
736015	-36.6211	6.5918	17.9443	18.6768	4.39453	-28.5645
736015	-35.8887	10.6201	17.2119	21.6064	3.66211	-23.8037
736015	-31.4941	13.916	12.8174	27.4658	5.12695	-21.2402
736015	-32.959	4.02832	12.8174	25.6348	1.46484	-29.6631
736015	-39.5508	-7.32422	15.7471	22.3389	0.732422	-31.1279
736015	-36.9873	-3.66211	23.8037	26.001	10.9863	-26.3672
736015	-42.8467	-5.85938	7.69043	8.42285	4.76074	-39.5508
736015	-51.6357	-13.1836	-9.52148	-7.69043	-7.32422	-56.3965
736015	-50.1709	-10.9863	-4.76074	-2.19727	-6.5918	-51.2695
736015	-48.3398	-12.085	-7.69043	9.8877	-6.95801	-44.6777
736015	-50.5371	-15.3809	-10.2539	9.52148	-11.7188	-49.8047
736015	-50.9033	-13.916	-5.12695	4.02832	-15.0146	-53.4668
736015	-52.7344	-15.3809	1.09863	-2.19727	-14.2822	-54.5654
736015	-56.0303	-19.4092	-4.76074	-8.78906	-13.1836	-53.1006
736015	-56.0303	-15.0146	-2.92969	-11.7188	-10.9863	-50.5371
736015	-60.4248	-15.7471	-12.8174	-17.5781	-19.4092	-60.0586
736015	-52.7344	-8.42285	-13.916	-9.52148	-17.9443	-53.4668
736015	-51.6357	-11.7188	-4.76074	-3.2959	-15.0146	-45.7764
736015	-53.1006	-16.4795	2.56348	-1.46484	-13.5498	-44.6777
736015	-57.8613	-17.9443	-8.05664	-14.2822	-14.6484	-56.0303
736015	-56.7627	-11.7188	-12.8174	-22.7051	-10.9863	-56.7627
736015	-53.4668	-7.69043	-3.2959	-14.6484	-6.95801	-47.9736
736015	-50.5371	-8.05664	-7.69043	-6.22559	-10.6201	-49.0723
736015	-54.5654	-14.6484	-20.1416	-5.85938	-17.9443	-58.2275
736015	-54.1992	-14.2822	-8.05664	-3.2959	-15.7471	-60.0586
736015	-47.6074	-4.76074	-1.46484	1.09863	-8.42285	-49.8047
736015	-47.9736	-4.39453	-8.42285	-8.42285	-9.52148	-46.1426
736015	-49.0723	-6.22559	-4.39453	-13.916	-8.05664	-41.748
736015	-57.4951	-13.5498	-17.5781	-21.6064	-17.9443	-52.3682
736015	-50.9033	-5.12695	-19.043	-10.9863	-17.2119	-51.6357
736015	-44.3115	0	-9.8877	-0.366211	-17.5781	-51.6357
736015	-56.3965	-12.8174	-15.3809	-7.32422	-24.9023	-61.5234
736015	-62.2559	-15.0146	-25.6348	-17.2119	-25.2686	-72.5098
736015	-54.5654	-7.69043	-26.7334	-19.043	-16.8457	-68.4814
736015	-54.1992	-6.5918	-20.1416	-23.0713	-16.8457	-60.791
736015	-52.7344	-2.19727	-20.5078	-20.1416	-16.8457	-57.8613
736015	-52.7344	-6.5918	-27.832	-20.5078	-23.0713	-68.1152
736015	-56.7627	-15.3809	-31.1279	-24.1699	-31.8604	-78.7354
736015	-60.0586	-18.3105	-29.6631	-21.9727	-29.6631	-74.3408
736015	-61.8896	-19.4092	-26.7334	-23.0713	-24.9023	-68.8477
736015	-67.749	-24.1699	-36.6211	-32.959	-27.832	-74.707
736015	-57.8613	-16.4795	-33.3252	-26.3672	-27.4658	-72.1436
736015	-58.5938	-17.9443	-37.3535	-20.5078	-34.4238	-72.1436
736015	-58.5938	-17.2119	-34.79	-10.2539	-35.5225	-68.1152
736015	-72.1436	-31.4941	-37.3535	-18.6768	-44.6777	-76.5381
736015	-84.2285	-41.0156	-53.833	-38.4521	-50.1709	-88.623
736015	-69.9463	-24.5361	-46.1426	-37.3535	-32.5928	-75.8057
736015	-67.3828	-19.4092	-33.6914	-37.3535	-26.7334	-68.8477
736015	-73.9746	-24.9023	-51.6357	-41.748	-40.2832	-78.0029
736015	-68.4814	-23.8037	-56.7627	-35.8887	-45.4102	-84.9609
736015	-58.96	-19.043	-38.8184	-25.6348	-38.0859	-78.0029
736015	-62.2559	-24.9023	-31.8604	-26.001	-33.6914	-69.5801
736015	-71.4111	-31.4941	-42.1143	-38.0859	-38.0859	-75.8057
736015	-63.7207	-24.5361	-42.1143	-39.1846	-28.5645	-68.4814
736015	-67.3828	-24.9023	-39.5508	-42.4805	-28.1982	-60.791
736015	-67.0166	-21.9727	-46.5088	-38.4521	-35.5225	-61.8896
736015	-56.0303	-13.1836	-45.4102	-21.9727	-31.1279	-57.4951
736015	-64.0869	-21.6064	-44.3115	-28.9307	-36.9873	-72.1436
736015	-67.0166	-21.9727	-44.6777	-36.2549	-35.1562	-75.4395
736015	-63.7207	-13.5498	-42.1143	-34.4238	-26.001	-65.1855
736015	-59.6924	-9.52148	-37.3535	-30.0293	-20.5078	-56.3965
736015	-61.5234	-12.085	-43.9453	-33.3252	-30.0293	-65.918
736015	-65.1855	-15.7471	-53.1006	-31.4941	-33.3252	-75.4395
736015	-66.2842	-20.5078	-46.1426	-28.9307	-31.1279	-78.0029
736015	-73.9746	-31.4941	-41.748	-36.9873	-32.2266	-77.6367
736015	-73.2422	-28.1982	-40.6494	-41.0156	-26.001	-69.9463
736015	-65.918	-14.6484	-34.4238	-40.2832	-20.5078	-65.5518
736015	-65.918	-14.6484	-43.5791	-44.6777	-30.3955	-75.8057
736015	-57.8613	-8.78906	-38.4521	-31.8604	-27.832	-68.4814
736015	-65.1855	-17.2119	-37.3535	-30.0293	-35.8887	-73.2422
736015	-65.918	-17.2119	-42.1143	-32.2266	-41.0156	-80.2002
736015	-64.0869	-12.085	-45.4102	-34.79	-39.1846	-78.3691
736015	-65.1855	-13.5498	-44.6777	-34.79	-34.79	-68.4814
736015	-64.4531	-15.3809	-42.1143	-29.6631	-29.2969	-60.4248
736015	-52.3682	-3.66211	-32.2266	-19.043	-18.3105	-53.833
736015	-53.833	-6.22559	-38.0859	-22.7051	-20.5078	-60.0586
736015	-49.0723	-2.92969	-29.6631	-19.4092	-17.2119	-60.0586
736015	-50.9033	-4.76074	-27.4658	-24.9023	-18.3105	-67.0166
736015	-58.2275	-11.3525	-36.2549	-34.79	-20.1416	-75.0732
736015	-58.2275	-10.2539	-34.79	-42.1143	-21.6064	-77.6367
736015	-54.1992	-5.12695	-32.959	-36.6211	-17.9443	-71.4111
736015	-48.3398	2.56348	-31.4941	-24.9023	-11.7188	-60.0586
736015	-50.9033	0	-28.9307	-25.6348	-14.2822	-61.5234
736015	-47.2412	2.19727	-24.9023	-24.1699	-6.5918	-58.2275
736015	-39.1846	9.8877	-20.5078	-20.5078	6.5918	-47.9736
736015	-46.1426	3.66211	-26.7334	-26.3672	4.02832	-44.3115
736015	-43.9453	6.5918	-23.0713	-20.1416	4.39453	-36.6211
736015	-52.3682	-1.09863	-37.3535	-25.6348	-5.85938	-47.9736
736015	-55.2979	-4.39453	-39.1846	-24.9023	-7.32422	-54.1992
736015	-44.6777	4.39453	-23.0713	-13.916	0	-49.0723
736015	-46.5088	4.02832	-22.7051	-15.7471	3.2959	-41.0156
736015	-47.9736	1.46484	-18.3105	-21.6064	4.76074	-39.1846
736015	-44.3115	2.92969	-15.3809	-21.6064	9.52148	-39.1846
736015	-52.3682	-4.02832	-24.9023	-24.5361	4.39453	-47.2412
736015	-51.6357	-4.02832	-20.874	-20.5078	1.09863	-52.3682
736015	-46.5088	1.09863	-18.3105	-13.1836	3.2959	-53.4668
736015	-50.1709	-1.09863	-25.2686	-18.6768	0.366211	-57.4951
736015	-45.4102	2.92969	-23.0713	-16.8457	8.78906	-46.5088
736015	-39.1846	9.8877	-17.5781	-8.42285	21.6064	-30.3955
736015	-42.1143	7.32422	-18.3105	-8.78906	18.3105	-36.2549
736015	-53.1006	-6.95801	-30.3955	-18.6768	3.66211	-57.8613
736015	-62.2559	-15.3809	-37.3535	-20.874	-2.92969	-68.1152
736015	-61.1572	-11.7188	-28.5645	-13.1836	3.66211	-60.4248
736015	-69.9463	-24.1699	-39.917	-18.3105	-0.732422	-62.6221
736015	-68.8477	-25.6348	-40.6494	-17.2119	7.32422	-56.0303
736015	-69.2139	-26.3672	-34.79	-20.1416	13.916	-51.6357
736015	-69.5801	-33.3252	-37.3535	-21.2402	13.5498	-54.1992
736015	-61.8896	-29.2969	-29.6631	-13.1836	16.8457	-53.833
736015	-55.2979	-23.8037	-23.8037	-8.42285	21.9727	-52.3682
736015	-58.96	-27.832	-29.2969	-16.8457	19.4092	-57.1289
736015	-58.2275	-29.6631	-24.9023	-17.9443	23.8037	-46.875
736015	-56.7627	-29.2969	-18.3105	-15.0146	28.9307	-36.6211
736015	-62.6221	-34.79	-30.3955	-21.6064	19.4092	-41.748
736015	-71.4111	-46.875	-49.4385	-32.959	3.66211	-56.3965
736015	-76.9043	-54.1992	-54.5654	-33.3252	0.732422	-53.833
736015	-65.918	-45.7764	-43.9453	-18.3105	13.916	-35.5225
736015	-65.918	-43.9453	-47.2412	-17.9443	17.5781	-28.9307
736015	-68.1152	-43.9453	-55.2979	-27.832	16.8457	-31.4941
736015	-64.8193	-40.2832	-53.1006	-33.3252	17.2119	-31.4941
736015	-68.4814	-44.6777	-53.4668	-35.5225	10.6201	-38.8184
736015	-68.8477	-46.875	-49.4385	-32.2266	2.19727	-49.4385
736015	-64.4531	-45.4102	-45.7764	-26.7334	1.46484	-57.1289
736015	-74.707	-56.0303	-51.6357	-38.0859	-4.39453	-72.1436
736015	-75.8057	-57.8613	-44.6777	-40.2832	-4.02832	-70.6787
736015	-72.876	-57.8613	-39.5508	-40.2832	-2.56348	-62.6221
736015	-71.4111	-56.7627	-42.8467	-39.917	-4.02832	-59.6924
736015	-75.0732	-61.5234	-53.4668	-46.5088	-14.2822	-71.7773
736015	-78.0029	-65.5518	-53.4668	-48.3398	-20.5078	-80.5664
736015	-76.5381	-63.7207	-45.4102	-46.5088	-20.874	-79.834
736015	-74.3408	-58.2275	-43.9453	-43.9453	-13.5498	-75.0732
736015	-78.0029	-63.3545	-52.7344	-55.2979	-16.4795	-78.7354
736015	-79.4678	-63.7207	-57.1289	-58.96	-15.0146	-75.4395
736015	-72.5098	-57.8613	-53.1006	-47.6074	-7.69043	-64.4531
736015	-76.1719	-65.1855	-54.5654	-47.2412	-15.0146	-67.749
736015	-75.8057	-66.2842	-52.3682	-48.3398	-21.6064	-76.9043
736015	-68.4814	-59.6924	-43.5791	-41.748	-14.6484	-75.4395
736015	-68.1152	-57.4951	-38.4521	-37.3535	-6.95801	-64.0869
736015	-69.9463	-58.5938	-42.1143	-40.2832	-4.76074	-57.1289
736015	-72.1436	-60.0586	-50.1709	-47.6074	-9.8877	-64.4531
736015	-74.707	-65.5518	-54.9316	-50.9033	-18.3105	-75.0732
736015	-71.7773	-65.918	-47.2412	-43.5791	-18.6768	-73.2422
736015	-64.4531	-60.4248	-39.1846	-36.6211	-15.7471	-63.3545
736015	-67.0166	-62.6221	-42.4805	-39.917	-15.7471	-61.1572
736015	-70.6787	-65.5518	-51.2695	-44.3115	-16.4795	-57.4951
736015	-64.8193	-56.7627	-64.4531	-40.2832	-13.1836	-45.4102
736015	-51.2695	-41.748	-52.3682	-22.3389	1.09863	-25.2686
736015	-50.1709	-41.748	-36.2549	-19.043	-1.09863	-27.832
736015	-60.0586	-54.5654	-51.6357	-32.2266	-17.5781	-46.875
736015	-65.918	-63.3545	-57.4951	-42.4805	-22.7051	-54.9316
736015	-60.791	-60.791	-38.4521	-36.9873	-13.916	-46.5088
736015	-60.791	-58.2275	-36.2549	-32.2266	-5.85938	-34.79
736015	-65.5518	-58.5938	-49.4385	-39.5508	-10.2539	-36.2549
736015	-64.0869	-58.2275	-49.4385	-41.748	-15.0146	-42.4805
736015	-57.8613	-56.3965	-35.5225	-30.3955	-13.5498	-32.2266
736015	-57.1289	-58.2275	-32.959	-21.6064	-16.4795	-26.3672
736015	-56.0303	-57.8613	-33.3252	-15.3809	-13.1836	-24.9023
736015	-56.7627	-58.5938	-32.959	-16.8457	-11.3525	-31.8604
736015	-60.0586	-58.2275	-35.1562	-21.6064	-9.52148	-32.2266
736015	-54.1992	-49.4385	-31.4941	-21.6064	-2.92969	-24.1699
736015	-54.1992	-50.9033	-36.6211	-27.832	-6.22559	-28.5645
736015	-50.1709	-50.1709	-35.8887	-24.1699	-8.05664	-32.2266
736015	-53.1006	-53.4668	-33.3252	-25.2686	-15.3809	-38.0859
736015	-47.9736	-45.7764	-21.2402	-15.0146	-7.32422	-25.6348
736015	-44.6777	-41.748	-17.5781	-11.7188	-2.92969	-20.874
736015	-36.6211	-33.3252	-13.916	-11.7188	-2.19727	-24.5361
736015	-37.3535	-34.79	-17.2119	-14.2822	-6.22559	-29.6631
736015	-26.7334	-26.3672	-6.5918	-1.46484	0.732422	-18.6768
736015	-31.8604	-33.6914	-6.22559	-2.19727	-2.56348	-19.043
736015	-39.5508	-42.4805	-9.8877	-6.22559	-6.22559	-22.3389
736015	-42.8467	-45.7764	-14.2822	-10.9863	-8.05664	-23.0713
736015	-32.5928	-32.5928	-7.69043	-2.19727	3.2959	-10.9863
736015	-24.1699	-20.874	-4.02832	7.69043	8.05664	-4.39453
736015	-17.5781	-12.085	-3.66211	13.5498	8.05664	-6.5918
736015	-18.3105	-11.3525	-2.19727	10.9863	4.39453	-13.1836
736015	-30.3955	-26.3672	-8.42285	1.46484	-10.2539	-27.4658
736015	-31.1279	-30.0293	-2.19727	3.2959	-10.2539	-24.9023
736015	-32.5928	-32.959	6.22559	-1.09863	-6.22559	-26.001
736015	-46.875	-46.1426	-7.32422	-24.1699	-18.6768	-47.6074
736015	-39.5508	-35.5225	-2.19727	-19.043	-10.9863	-40.2832
736015	-32.5928	-28.5645	0.366211	-10.2539	-6.95801	-29.2969
736015	-33.3252	-31.4941	-3.2959	-4.39453	-10.2539	-27.4658
736015	-38.0859	-38.4521	-6.95801	-1.46484	-12.085	-28.9307
736015	-43.2129	-44.6777	-13.916	0.732422	-9.8877	-28.1982
736015	-46.5088	-46.5088	-15.3809	5.85938	-5.85938	-20.5078
736015	-47.2412	-42.1143	-12.085	6.22559	-2.92969	-15.3809
736015	-49.0723	-41.748	-24.1699	-1.46484	-8.05664	-24.9023
736015	-53.4668	-43.9453	-35.1562	-10.9863	-15.7471	-36.6211
736015	-41.0156	-31.8604	-16.8457	2.56348	-3.2959	-25.6348
736015	-31.4941	-22.7051	-1.09863	14.6484	5.85938	-15.7471
736015	-42.4805	-36.6211	-13.5498	2.92969	-7.32422	-30.3955
736015	-48.3398	-44.3115	-22.7051	-8.05664	-14.2822	-41.0156
736015	-36.6211	-30.0293	-13.5498	-0.366211	-1.46484	-25.6348
736015	-34.4238	-25.2686	-13.1836	0.366211	2.56348	-15.0146
736015	-21.6064	-13.916	-6.95801	10.2539	13.916	4.02832
736015	-19.043	-14.2822	-7.69043	10.2539	13.1836	4.76074
736015	-21.2402	-17.9443	-8.78906	12.8174	8.78906	2.56348
736015	-26.001	-21.2402	-15.0146	15.7471	4.76074	2.56348
736015	-34.4238	-28.5645	-25.2686	10.2539	-2.56348	-4.02832
736015	-24.5361	-17.2119	-17.2119	13.5498	8.78906	3.2959
736015	-19.043	-8.42285	-14.6484	9.52148	12.085	1.09863
736015	-26.3672	-13.1836	-21.2402	0.732422	5.85938	-10.2539
736015	-25.2686	-14.6484	-15.7471	7.32422	7.69043	-9.8877
736015	-24.5361	-17.5781	-6.5918	13.5498	11.7188	-9.8877
736015	-32.5928	-27.832	-10.2539	5.85938	6.22559	-26.7334
736015	-42.4805	-38.4521	-14.6484	-1.46484	-1.46484	-40.6494
736015	-39.917	-32.2266	-8.05664	3.2959	2.19727	-38.4521
736015	-34.79	-24.1699	-13.916	0	-1.46484	-42.1143
736015	-38.0859	-25.6348	-25.2686	-12.8174	-11.7188	-54.1992
736015	-43.9453	-29.6631	-28.1982	-19.043	-19.043	-62.2559
736015	-39.1846	-25.6348	-16.4795	-10.2539	-15.3809	-57.8613
736015	-43.5791	-31.8604	-14.6484	-13.5498	-19.043	-65.918
736015	-41.0156	-28.5645	-6.22559	-15.7471	-13.916	-64.4531
736015	-38.0859	-23.0713	-1.46484	-17.2119	-8.05664	-58.5938
736015	-39.917	-24.1699	-6.95801	-14.6484	-5.85938	-52.3682
736015	-43.5791	-30.3955	-16.4795	-14.6484	-9.52148	-52.3682
736015	-38.8184	-28.9307	-14.2822	-9.8877	-4.39453	-43.2129
736015	-42.8467	-35.1562	-19.4092	-10.6201	-6.22559	-42.1143
736015	-30.3955	-26.7334	-3.2959	5.85938	9.52148	-23.8037
736015	-21.9727	-17.9443	15.0146	19.4092	24.9023	-1.09863
736015	-24.1699	-17.2119	9.52148	10.6201	20.874	-3.66211
736015	-31.1279	-20.1416	-8.42285	-3.2959	10.6201	-11.7188
736015	-28.9307	-14.2822	-7.32422	-3.2959	10.9863	-3.66211
736015	-21.2402	-7.69043	-0.366211	4.39453	15.7471	12.085
736015	-14.2822	-2.56348	8.42285	11.7188	20.5078	23.0713
736015	-22.7051	-10.9863	5.85938	0	9.8877	13.916
736015	-24.9023	-10.2539	4.76074	-2.56348	10.2539	17.2119
736015	-27.832	-11.3525	2.19727	-2.19727	10.6201	24.9023
736015	-26.3672	-8.78906	-2.56348	0.732422	12.085	29.2969
736015	-24.9023	-8.42285	-3.2959	1.46484	9.8877	27.832
736015	-24.1699	-10.6201	0.732422	2.56348	6.22559	25.2686
736015	-25.6348	-15.3809	0	4.39453	2.56348	21.2402
736015	-28.1982	-18.6768	3.66211	2.92969	0	11.3525
736015	-34.4238	-22.7051	2.19727	-5.12695	-3.66211	-3.2959
736015	-36.9873	-26.3672	-4.39453	-10.6201	-4.39453	-16.4795
736015	-25.6348	-13.916	-0.732422	-1.09863	7.32422	-13.5498
736015	-29.6631	-15.0146	-2.19727	-2.19727	5.85938	-20.5078
736015	-38.8184	-23.8037	-8.05664	-8.78906	-4.02832	-35.8887
736015	-36.9873	-25.2686	-14.6484	-10.2539	-6.22559	-43.9453
736015	-33.6914	-24.9023	-8.05664	-4.02832	-0.366211	-39.917
736015	-42.4805	-33.3252	-3.2959	-6.95801	-2.56348	-39.5508
736015	-45.4102	-34.4238	-4.39453	-13.5498	-2.56348	-39.5508
736015	-42.1143	-30.3955	-6.22559	-17.2119	-0.366211	-41.748
736015	-41.748	-29.6631	-4.39453	-16.8457	-0.732422	-42.4805
736015	-44.3115	-31.1279	-10.6201	-16.4795	-6.95801	-43.2129
736015	-47.6074	-35.8887	-13.1836	-19.043	-15.0146	-46.875
736015	-48.3398	-38.0859	-12.8174	-21.6064	-18.6768	-54.9316
736015	-47.2412	-37.3535	-6.22559	-19.4092	-13.916	-53.1006
736015	-46.1426	-35.1562	-1.46484	-19.043	-8.42285	-50.9033
736015	-46.875	-36.6211	-5.12695	-22.7051	-4.02832	-49.8047
736015	-49.8047	-42.8467	-10.6201	-33.6914	-6.95801	-55.2979
736015	-47.2412	-41.748	-17.2119	-36.2549	-9.8877	-50.9033
736015	-46.1426	-41.748	-20.5078	-31.4941	-13.5498	-43.9453
736015	-42.1143	-38.0859	-16.8457	-19.043	-9.8877	-32.5928
736015	-45.7764	-42.4805	-22.7051	-23.0713	-10.2539	-30.0293
736015	-47.9736	-43.5791	-23.0713	-31.8604	-10.2539	-31.4941
736015	-41.748	-35.5225	-18.3105	-28.1982	-0.366211	-23.8037
736015	-42.1143	-32.5928	-22.7051	-26.3672	-0.366211	-20.1416
736015	-37.3535	-26.3672	-20.5078	-19.043	0.732422	-19.043
736015	-35.5225	-25.6348	-18.6768	-15.3809	0	-20.5078
736015	-40.2832	-34.79	-20.874	-18.3105	-2.19727	-17.9443
736015	-36.2549	-31.8604	-14.6484	-15.3809	6.95801	-5.85938
736015	-33.6914	-26.001	-9.8877	-18.3105	15.3809	-0.732422
736015	-40.2832	-29.6631	-13.916	-28.5645	12.8174	-12.8174
736015	-50.9033	-38.0859	-30.3955	-34.79	2.56348	-26.001
736015	-40.2832	-25.2686	-23.0713	-18.3105	9.8877	-19.043
736015	-28.1982	-17.5781	-11.7188	-4.02832	12.085	-17.9443
736015	-31.8604	-24.5361	-20.874	-10.2539	-0.732422	-30.3955
736015	-33.6914	-26.001	-21.2402	-19.4092	-3.2959	-36.2549
736015	-27.4658	-19.4092	-6.22559	-14.2822	10.2539	-28.9307
736015	-22.7051	-16.8457	2.56348	-12.8174	13.5498	-29.2969
736015	-18.3105	-8.05664	0	-10.9863	11.7188	-33.6914
736015	-8.42285	1.09863	-0.366211	-4.39453	10.6201	-33.3252
736015	-6.95801	-3.66211	0.732422	2.56348	7.32422	-34.4238
736015	-10.6201	-12.085	3.2959	6.5918	8.42285	-27.832
736015	-13.1836	-14.6484	3.2959	4.02832	12.085	-21.9727
736015	-19.043	-19.4092	-0.732422	-12.085	8.05664	-30.0293
736015	-23.8037	-23.8037	-0.366211	-23.0713	2.56348	-35.8887
736015	-10.9863	-11.3525	7.32422	-9.8877	9.8877	-24.1699
736015	-0.732422	-2.56348	13.916	1.46484	9.8877	-20.1416
736015	-13.1836	-10.9863	0.732422	-6.5918	-5.85938	-30.3955
736015	-19.4092	-13.5498	-8.78906	-8.05664	-8.05664	-30.3955
736015	-17.5781	-8.78906	-8.78906	-6.95801	0	-20.874
736015	-18.3105	-6.95801	1.46484	-8.05664	10.6201	-10.6201
736015	-25.2686	-13.5498	-0.366211	-17.9443	6.22559	-20.5078
736015	-16.8457	-4.39453	-0.366211	-12.8174	5.85938	-21.6064
736015	-16.4795	-4.76074	-3.66211	-8.42285	-2.19727	-24.1699
736015	-5.85938	4.02832	14.2822	8.42285	6.95801	-8.05664
736015	-6.95801	5.12695	11.7188	8.42285	8.42285	-6.95801
736015	-21.2402	-3.66211	-13.1836	-9.8877	3.2959	-17.9443
736015	-16.8457	2.56348	-1.09863	-9.52148	15.7471	-8.78906
736015	-15.3809	4.02832	6.5918	-8.78906	18.6768	-2.19727
736015	-10.2539	11.3525	10.6201	0.732422	20.5078	0
736015	-8.05664	15.0146	8.05664	8.05664	15.0146	-11.3525
736015	-10.9863	10.6201	-3.66211	11.3525	11.7188	-13.5498
736015	-9.52148	12.085	-10.2539	15.0146	19.043	-2.92969
736015	-9.52148	13.5498	-7.69043	10.9863	27.4658	2.19727
736015	-15.3809	6.22559	0.366211	-5.12695	24.1699	-10.2539
736015	-29.2969	-4.76074	-8.78906	-24.5361	7.32422	-34.79
736015	-21.6064	2.56348	-3.66211	-15.3809	7.32422	-36.2549
736015	-13.916	8.05664	6.22559	0.732422	7.32422	-33.6914
736015	-12.8174	10.6201	5.85938	6.95801	7.32422	-35.8887
736015	-12.8174	10.2539	-7.32422	4.02832	7.69043	-35.8887
736015	-14.2822	7.69043	-8.78906	-0.732422	11.3525	-24.9023
736015	-17.5781	3.2959	4.02832	-2.56348	17.2119	-10.9863
736015	-19.4092	3.2959	4.02832	-6.5918	14.6484	-12.085
736015	-23.0713	1.09863	-4.39453	-10.2539	6.95801	-22.3389
736015	-28.1982	-4.39453	-6.5918	-8.42285	-0.366211	-24.9023
736015	-27.4658	-1.46484	-8.78906	0.732422	3.66211	-8.78906
736015	-18.3105	8.78906	-15.7471	8.42285	13.916	6.95801
736015	-20.5078	6.95801	-15.0146	-2.56348	11.7188	4.39453
736015	-28.5645	-2.56348	-9.52148	-16.8457	2.56348	-3.66211
736015	-20.5078	4.02832	2.19727	-9.8877	6.95801	0
736015	-20.1416	3.2959	1.09863	-2.56348	4.76074	-6.22559
736015	-26.7334	-2.19727	-8.78906	-4.76074	-4.76074	-16.4795
736015	-24.1699	-2.19727	-17.5781	-4.02832	-2.92969	-10.9863
736015	-20.5078	-0.732422	-22.3389	-3.2959	3.2959	0.366211
736015	-16.4795	3.66211	-11.3525	-3.2959	11.7188	7.69043
736015	-10.2539	10.2539	2.92969	-7.32422	14.2822	7.32422
736015	-8.78906	13.5498	3.66211	-8.42285	8.78906	1.46484
736015	-8.78906	13.5498	0.366211	-2.19727	3.2959	-4.02832
736015	-7.69043	11.3525	-2.19727	12.085	6.22559	5.12695
736015	0.366211	18.3105	-4.76074	23.0713	15.3809	14.6484
736015	0.732422	18.6768	-10.9863	16.4795	16.4795	13.1836
736015	-0.732422	17.2119	-2.92969	6.22559	14.6484	9.52148
736015	-2.92969	15.0146	5.85938	4.02832	13.1836	6.95801
736015	2.19727	21.2402	14.2822	15.3809	15.7471	7.32422
736015	-2.92969	16.8457	9.52148	15.7471	8.42285	-7.32422
736015	-2.92969	15.3809	7.32422	21.2402	7.69043	-10.6201
736015	2.19727	19.043	10.2539	23.0713	11.7188	-4.39453
736015	-0.366211	17.9443	15.0146	17.5781	16.8457	3.66211
736015	-2.56348	15.0146	22.3389	10.6201	17.9443	7.32422
736015	-0.732422	15.0146	28.9307	3.66211	14.6484	-0.732422
736015	-0.366211	13.5498	31.4941	6.95801	11.3525	-4.02832
736015	7.32422	17.2119	31.8604	23.0713	16.4795	0.366211
736015	6.22559	19.043	15.7471	26.001	11.7188	-6.95801
736015	-1.46484	15.3809	-1.46484	18.3105	7.69043	-13.916
736015	-4.02832	12.085	1.09863	10.6201	11.3525	-4.76074
736015	-3.2959	12.085	7.69043	6.95801	17.5781	5.12695
736015	-4.02832	10.2539	15.7471	3.2959	17.2119	-1.46484
736015	-11.7188	0.366211	11.3525	-3.2959	6.5918	-22.7051
736015	-15.0146	-1.09863	0.732422	2.56348	1.46484	-28.1982
736015	-14.2822	0.732422	-5.12695	12.085	5.12695	-15.7471
736015	-5.12695	9.52148	0	17.2119	15.3809	-8.05664
736015	-15.3809	1.09863	-8.78906	-2.56348	9.8877	-20.1416
736015	-31.4941	-14.6484	-20.5078	-28.5645	-3.2959	-35.1562
736015	-24.9023	-9.52148	-4.02832	-21.6064	2.56348	-27.832
736015	-9.8877	2.92969	13.1836	-1.46484	9.8877	-17.2119
736015	-6.5918	6.95801	5.85938	8.78906	10.2539	-14.6484
736015	-8.05664	6.95801	-7.69043	10.6201	10.2539	-14.6484
736015	-4.76074	10.9863	-9.8877	12.085	18.6768	-5.85938
736015	-5.85938	8.05664	-5.12695	6.95801	24.9023	1.09863
736015	-15.0146	-3.66211	1.46484	-6.5918	21.2402	-2.56348
736015	-14.2822	-3.2959	12.085	-7.32422	19.043	-5.85938
736015	-1.46484	12.8174	26.7334	7.69043	24.1699	-0.366211
[truncated: 23,285 more rows]

## Sheet: 2) num41_sub16_N_TR1_L1
JST time (string format)	F3	FC3	C3	F4	FC4	C4
736015	19.4092	20.1416	28.1982	29.2969	25.6348	25.6348
736015	18.6768	24.1699	24.9023	25.6348	24.9023	20.5078
736015	3.66211	8.78906	3.2959	1.09863	5.12695	-6.95801
736015	7.32422	10.6201	5.85938	8.05664	11.7188	4.02832
736015	20.5078	22.7051	27.832	31.8604	28.1982	29.2969
736015	15.7471	19.043	28.9307	28.9307	25.6348	26.3672
736015	0.366211	5.12695	4.76074	7.69043	9.8877	0.732422
736015	-1.09863	4.76074	2.92969	9.52148	8.78906	2.19727
736015	4.76074	11.7188	10.9863	21.2402	13.5498	17.2119
736015	10.2539	17.9443	12.085	24.5361	15.3809	23.8037
736015	9.8877	16.4795	6.5918	13.1836	10.9863	9.52148
736015	-5.85938	0.366211	-8.05664	-0.366211	-1.09863	-5.12695
736015	6.22559	11.7188	10.6201	21.2402	13.916	12.085
736015	11.7188	15.0146	19.4092	33.6914	18.3105	19.043
736015	10.2539	12.8174	9.52148	24.9023	12.085	7.32422
736015	4.39453	7.32422	-2.19727	13.916	5.12695	-3.2959
736015	2.19727	4.02832	0.732422	16.8457	4.02832	6.5918
736015	10.6201	13.5498	16.8457	28.1982	12.8174	25.6348
736015	18.6768	24.5361	21.2402	29.6631	21.2402	28.5645
736015	0.366211	7.32422	-4.39453	3.66211	3.66211	4.02832
736015	5.12695	9.8877	1.46484	11.7188	10.6201	15.3809
736015	18.6768	22.3389	18.3105	30.0293	24.1699	38.4521
736015	15.7471	20.5078	17.2119	24.9023	20.1416	32.959
736015	9.52148	13.1836	1.46484	6.95801	8.78906	10.2539
736015	4.02832	7.69043	-2.56348	1.46484	4.76074	5.85938
736015	14.2822	20.1416	21.2402	21.6064	17.9443	29.2969
736015	19.4092	26.001	24.9023	25.6348	17.2119	31.8604
736015	11.7188	21.6064	8.42285	8.05664	6.95801	13.1836
736015	11.7188	22.3389	7.69043	4.39453	6.22559	8.78906
736015	17.9443	25.2686	15.7471	20.5078	16.4795	23.8037
736015	26.001	31.4941	27.832	33.3252	26.001	35.1562
736015	16.8457	20.1416	19.043	16.8457	15.0146	13.5498
736015	9.8877	11.3525	7.69043	3.66211	8.05664	-0.366211
736015	25.6348	28.1982	28.5645	21.6064	21.6064	21.6064
736015	35.5225	39.917	46.875	39.917	32.5928	40.6494
736015	24.9023	31.4941	31.4941	28.9307	25.2686	26.7334
736015	9.52148	17.9443	5.85938	5.12695	9.52148	1.46484
736015	9.8877	16.8457	6.22559	8.42285	9.52148	5.85938
736015	24.5361	31.1279	29.2969	28.5645	22.3389	26.001
736015	24.5361	28.5645	33.6914	29.2969	21.6064	23.8037
736015	15.7471	17.9443	18.3105	14.2822	11.3525	2.92969
736015	12.8174	17.2119	15.0146	12.085	8.78906	3.2959
736015	23.8037	30.7617	36.9873	32.2266	21.2402	25.2686
736015	27.832	38.0859	42.4805	36.6211	24.1699	32.959
736015	22.3389	35.1562	26.7334	21.6064	16.4795	17.5781
736015	7.69043	20.5078	8.05664	7.32422	6.22559	4.76074
736015	15.0146	24.5361	20.874	23.0713	18.6768	25.2686
736015	22.3389	32.2266	32.959	36.2549	27.832	40.2832
736015	9.8877	18.3105	15.7471	16.8457	13.5498	18.6768
736015	8.78906	16.8457	6.5918	8.05664	7.32422	6.95801
736015	17.5781	23.0713	17.2119	21.2402	15.0146	20.1416
736015	22.3389	26.001	24.1699	32.2266	20.874	33.6914
736015	10.9863	17.9443	10.2539	18.3105	10.9863	21.2402
736015	3.66211	12.085	-2.19727	0.366211	2.56348	5.85938
736015	6.22559	13.916	1.46484	2.92969	6.5918	11.3525
736015	9.52148	16.4795	14.6484	19.043	13.1836	26.7334
736015	19.4092	24.1699	25.2686	28.5645	20.1416	36.9873
736015	5.12695	9.8877	2.56348	4.76074	4.76074	7.69043
736015	8.05664	12.085	7.32422	5.12695	9.52148	6.22559
736015	17.5781	21.9727	22.7051	19.4092	16.8457	21.2402
736015	30.0293	36.2549	35.5225	32.5928	25.6348	33.3252
736015	31.1279	39.1846	31.8604	25.6348	26.3672	28.1982
736015	27.832	34.4238	24.5361	16.8457	23.0713	25.2686
736015	31.1279	38.0859	26.3672	23.8037	24.9023	37.3535
736015	40.6494	46.875	39.1846	36.9873	35.1562	52.3682
736015	39.1846	42.4805	36.6211	31.4941	32.5928	39.5508
736015	32.5928	35.8887	25.2686	20.1416	24.9023	23.8037
736015	41.748	46.5088	32.2266	34.4238	35.5225	40.2832
736015	43.9453	50.5371	42.4805	42.1143	38.8184	50.9033
736015	38.8184	47.2412	38.4521	31.4941	31.8604	40.6494
736015	33.3252	42.1143	26.7334	17.2119	26.3672	28.1982
736015	29.6631	35.8887	25.6348	14.2822	24.1699	27.832
736015	36.6211	40.2832	42.8467	31.8604	35.1562	46.5088
736015	35.1562	38.8184	42.4805	32.2266	30.7617	39.917
736015	21.9727	24.9023	21.9727	13.5498	13.5498	8.05664
736015	20.874	24.1699	20.1416	16.8457	12.085	9.52148
736015	26.3672	32.5928	29.2969	32.2266	21.6064	32.2266
736015	31.8604	43.2129	43.2129	39.5508	31.8604	46.5088
736015	32.2266	44.3115	42.4805	26.7334	31.1279	35.5225
736015	22.3389	31.8604	25.2686	12.085	19.4092	19.043
736015	21.2402	28.5645	25.2686	17.5781	19.4092	26.001
736015	21.2402	25.6348	31.1279	23.8037	20.1416	32.2266
736015	18.3105	24.5361	26.001	17.2119	16.4795	22.7051
736015	19.4092	28.9307	18.6768	11.7188	13.5498	10.2539
736015	17.9443	28.5645	18.3105	15.3809	14.6484	15.3809
736015	24.9023	33.3252	32.959	31.4941	25.6348	38.4521
736015	17.2119	24.9023	24.1699	18.3105	15.7471	26.001
736015	7.69043	15.3809	9.52148	0.366211	5.85938	6.95801
736015	11.7188	18.3105	10.2539	4.02832	9.52148	13.5498
736015	24.5361	29.2969	29.6631	22.3389	20.874	29.6631
736015	22.7051	31.4941	33.6914	23.0713	18.3105	27.832
736015	14.2822	27.832	15.3809	7.69043	9.52148	10.6201
736015	19.4092	34.79	17.9443	13.916	21.2402	21.9727
736015	25.6348	40.2832	31.1279	27.832	30.7617	42.1143
736015	28.1982	41.748	37.3535	32.959	34.4238	50.9033
736015	19.4092	29.2969	21.2402	15.7471	24.9023	32.5928
736015	14.6484	20.5078	9.52148	2.56348	15.3809	17.5781
736015	22.3389	24.9023	19.4092	15.7471	26.3672	35.1562
736015	32.5928	35.1562	35.1562	30.0293	36.2549	46.875
736015	26.001	31.8604	27.4658	19.4092	29.6631	34.79
736015	10.9863	18.6768	10.6201	-5.85938	14.6484	12.085
736015	8.42285	18.3105	9.8877	-7.69043	16.4795	18.3105
736015	17.2119	26.7334	25.6348	6.95801	30.7617	38.8184
736015	23.8037	29.2969	30.7617	9.52148	35.1562	35.5225
736015	17.2119	21.9727	17.2119	-3.66211	26.7334	17.9443
736015	16.8457	23.8037	17.5781	0	27.4658	21.9727
736015	35.1562	43.9453	42.4805	31.4941	46.1426	51.2695
736015	30.0293	39.917	36.9873	27.4658	36.2549	41.748
736015	24.5361	37.3535	25.6348	12.085	29.2969	25.2686
736015	20.1416	33.6914	21.6064	2.92969	28.1982	24.1699
736015	26.7334	40.2832	35.5225	17.5781	38.8184	43.9453
736015	36.6211	47.9736	51.6357	31.8604	48.3398	61.5234
736015	24.1699	36.6211	37.3535	13.916	34.4238	38.4521
736015	15.3809	30.0293	23.0713	5.12695	26.001	21.2402
736015	20.5078	36.2549	33.6914	20.1416	31.8604	31.8604
736015	26.3672	42.8467	39.1846	35.5225	41.0156	50.9033
736015	21.2402	38.4521	30.0293	26.7334	38.4521	44.3115
736015	14.6484	30.0293	22.3389	14.2822	33.3252	31.4941
736015	27.4658	39.917	34.79	30.0293	47.6074	50.1709
736015	29.2969	40.6494	42.8467	39.917	50.5371	58.96
736015	25.2686	37.3535	42.4805	32.2266	40.2832	44.3115
736015	20.1416	35.8887	29.2969	18.6768	31.4941	28.5645
736015	19.043	36.9873	20.874	13.916	28.9307	26.7334
736015	27.832	47.6074	31.8604	26.7334	39.917	47.6074
736015	31.4941	50.9033	47.9736	31.4941	46.1426	57.4951
736015	17.2119	32.5928	27.832	9.52148	28.9307	28.9307
736015	9.52148	21.9727	12.085	2.56348	21.9727	17.9443
736015	20.874	32.5928	30.0293	21.9727	31.8604	32.959
736015	28.5645	39.1846	39.5508	35.8887	34.4238	38.4521
736015	23.0713	35.1562	22.3389	21.6064	24.1699	20.1416
736015	20.874	37.3535	13.916	10.2539	24.1699	15.3809
736015	26.001	42.4805	28.9307	16.4795	34.4238	30.7617
736015	30.7617	44.6777	43.2129	27.832	45.4102	50.9033
736015	24.1699	38.4521	36.9873	20.874	40.2832	41.0156
736015	17.5781	30.7617	20.874	8.78906	30.0293	19.4092
736015	12.8174	27.4658	15.7471	12.085	25.2686	20.5078
736015	25.6348	42.4805	33.6914	33.6914	38.0859	42.4805
736015	35.1562	51.6357	33.3252	40.6494	44.6777	48.3398
736015	21.9727	36.9873	14.6484	16.8457	31.4941	25.6348
736015	17.9443	31.4941	16.8457	9.52148	26.7334	21.6064
736015	26.3672	38.8184	34.4238	24.9023	35.1562	39.5508
736015	25.2686	36.6211	38.4521	26.7334	31.8604	38.8184
736015	9.52148	22.3389	14.6484	3.66211	9.52148	6.5918
736015	16.4795	29.2969	6.95801	8.42285	12.8174	4.39453
736015	28.9307	43.2129	16.4795	29.2969	28.5645	28.1982
736015	29.6631	43.9453	26.001	39.1846	34.79	44.3115
736015	21.6064	34.4238	21.6064	25.2686	25.2686	30.7617
736015	16.8457	29.2969	12.085	14.6484	18.6768	15.7471
736015	20.5078	33.3252	20.874	24.9023	26.001	27.832
736015	19.4092	31.4941	28.9307	33.3252	25.6348	35.5225
736015	17.9443	30.7617	20.1416	29.6631	17.9443	24.9023
736015	15.3809	32.959	4.39453	18.3105	12.085	12.8174
736015	15.3809	33.6914	6.5918	16.4795	13.5498	17.5781
736015	21.6064	38.0859	23.0713	25.6348	21.6064	36.2549
736015	19.043	33.3252	25.6348	21.2402	15.0146	30.0293
736015	13.916	27.4658	17.9443	10.2539	6.5918	12.085
736015	19.043	31.8604	21.6064	14.2822	11.3525	15.7471
736015	21.6064	33.3252	26.3672	23.8037	15.0146	26.3672
736015	21.2402	34.79	26.001	24.9023	15.3809	31.8604
736015	14.6484	29.2969	14.2822	8.05664	7.32422	17.2119
736015	13.5498	25.6348	6.5918	0.366211	3.66211	8.42285
736015	25.2686	32.2266	17.5781	15.0146	13.5498	22.3389
736015	34.79	41.0156	41.0156	31.4941	21.6064	35.5225
736015	24.1699	32.2266	30.0293	20.5078	8.78906	16.4795
736015	15.0146	24.1699	6.95801	8.78906	0.366211	-0.366211
736015	21.9727	33.3252	12.8174	18.3105	8.78906	13.1836
736015	34.4238	47.2412	32.5928	36.2549	23.0713	34.4238
736015	30.0293	42.1143	26.7334	28.5645	20.5078	26.001
736015	26.7334	37.3535	19.043	15.3809	15.0146	7.69043
736015	25.2686	34.79	24.9023	17.2119	15.0146	8.05664
736015	28.9307	38.0859	37.3535	31.1279	17.2119	16.4795
736015	32.959	43.2129	35.8887	38.4521	19.043	19.043
736015	25.2686	34.4238	13.5498	22.7051	9.52148	0.732422
736015	22.3389	30.7617	3.2959	14.6484	9.8877	2.19727
736015	29.2969	39.1846	17.2119	24.1699	22.3389	20.5078
736015	32.5928	38.8184	32.959	27.4658	28.9307	25.6348
736015	26.001	30.0293	32.2266	12.8174	21.6064	8.42285
736015	29.6631	36.9873	33.3252	12.085	26.3672	10.6201
736015	39.5508	48.3398	42.8467	26.7334	35.8887	24.9023
736015	44.6777	55.2979	47.2412	39.5508	40.6494	38.0859
736015	35.5225	47.2412	31.8604	24.9023	31.8604	26.7334
736015	24.1699	33.3252	13.5498	6.95801	20.5078	7.69043
736015	29.2969	34.4238	21.6064	17.5781	26.3672	16.8457
736015	33.6914	36.9873	42.8467	32.5928	35.8887	34.4238
736015	32.2266	38.8184	44.3115	31.8604	33.3252	29.6631
736015	29.2969	40.2832	28.1982	26.3672	26.7334	18.6768
736015	26.7334	37.3535	16.4795	28.1982	19.043	23.0713
736015	34.79	45.7764	22.7051	45.4102	26.3672	43.2129
736015	37.3535	46.875	28.1982	49.0723	27.832	46.5088
736015	32.959	39.917	28.5645	34.4238	22.3389	28.5645
736015	22.7051	31.4941	24.9023	21.6064	15.7471	19.4092
736015	20.874	29.6631	30.7617	27.4658	17.9443	28.9307
736015	23.8037	32.2266	38.8184	36.2549	21.9727	37.3535
736015	29.2969	38.0859	32.5928	34.79	25.6348	33.6914
736015	23.8037	31.8604	14.2822	21.9727	16.4795	15.3809
736015	26.3672	32.5928	18.6768	31.1279	19.043	24.5361
736015	31.8604	35.1562	35.5225	44.3115	25.2686	39.1846
736015	24.5361	28.1982	32.5928	32.5928	14.6484	23.8037
736015	21.9727	28.1982	21.6064	23.0713	9.52148	10.6201
736015	29.6631	36.2549	25.2686	33.6914	19.043	25.6348
736015	36.6211	43.5791	33.6914	46.875	26.3672	44.3115
736015	33.6914	42.1143	26.3672	42.8467	24.9023	41.748
736015	23.0713	28.5645	6.22559	19.4092	9.52148	10.2539
736015	18.3105	22.3389	8.78906	16.8457	8.05664	4.39453
736015	26.001	27.4658	26.7334	36.6211	20.5078	26.3672
736015	27.4658	27.832	28.1982	39.5508	21.9727	27.4658
736015	23.8037	28.5645	22.7051	24.9023	14.6484	8.42285
736015	21.6064	27.4658	16.8457	17.2119	10.2539	-0.732422
736015	28.1982	33.6914	19.043	25.2686	14.6484	8.78906
736015	34.79	39.1846	36.6211	36.9873	22.7051	21.9727
736015	28.5645	32.5928	33.3252	26.7334	15.7471	7.69043
736015	22.3389	28.1982	17.9443	17.5781	9.8877	-6.5918
736015	27.4658	32.2266	23.8037	28.5645	19.4092	6.22559
736015	30.7617	36.9873	29.6631	39.5508	24.9023	19.4092
736015	21.6064	31.1279	11.3525	25.6348	15.0146	7.32422
736015	15.7471	24.5361	-2.92969	10.2539	9.52148	-4.02832
736015	20.1416	26.3672	9.8877	13.916	15.7471	6.5918
736015	25.2686	32.2266	27.4658	24.1699	23.0713	21.2402
736015	30.7617	38.4521	35.1562	25.2686	25.6348	17.9443
736015	26.001	35.8887	30.7617	12.085	18.6768	2.19727
736015	19.043	32.5928	17.9443	6.5918	12.085	-1.46484
736015	21.6064	37.3535	15.3809	16.4795	16.4795	10.6201
736015	21.6064	35.1562	21.9727	20.1416	19.043	18.3105
736015	16.8457	28.5645	15.0146	10.9863	15.0146	10.2539
736015	15.0146	26.001	4.76074	9.52148	14.2822	4.76074
736015	24.1699	33.6914	18.3105	24.5361	23.8037	18.6768
736015	33.6914	45.4102	34.4238	40.2832	32.959	35.1562
736015	26.001	39.5508	13.5498	27.4658	21.9727	20.874
736015	21.2402	32.959	-4.76074	12.8174	12.085	7.32422
736015	26.3672	33.6914	8.78906	20.1416	15.7471	19.4092
736015	35.1562	40.2832	29.6631	38.4521	27.4658	38.0859
736015	26.7334	32.5928	17.5781	27.832	19.043	22.7051
736015	10.9863	16.8457	-5.85938	4.02832	2.56348	-6.22559
736015	12.8174	18.3105	-5.12695	6.22559	4.02832	-4.76074
736015	35.1562	43.2129	15.0146	35.1562	28.9307	28.9307
736015	31.1279	40.2832	16.8457	34.4238	30.7617	29.6631
736015	15.3809	21.9727	2.19727	13.1836	15.7471	4.39453
736015	12.8174	13.916	-4.76074	6.22559	7.32422	-14.6484
736015	28.1982	27.832	13.5498	24.9023	17.2119	-1.09863
736015	36.2549	41.0156	24.9023	36.6211	24.5361	11.7188
736015	31.8604	40.2832	4.39453	24.5361	15.3809	-3.2959
736015	30.0293	36.6211	-17.9443	16.4795	9.52148	-10.2539
736015	43.2129	45.7764	-2.56348	30.7617	21.6064	9.8877
736015	47.2412	45.7764	14.6484	38.4521	23.0713	15.7471
736015	46.1426	44.3115	19.4092	31.8604	21.9727	4.76074
736015	38.8184	36.2549	8.78906	16.8457	12.8174	-13.5498
736015	47.2412	46.875	20.1416	30.7617	21.9727	3.66211
736015	53.4668	56.0303	26.3672	43.9453	28.1982	19.043
736015	53.4668	56.0303	24.5361	40.6494	25.2686	13.1836
736015	38.8184	36.6211	11.3525	19.4092	10.6201	-10.2539
736015	39.5508	35.5225	22.7051	21.9727	13.5498	-6.95801
736015	40.2832	36.9873	34.4238	31.8604	17.9443	2.19727
736015	39.917	35.8887	34.4238	33.3252	17.5781	0.366211
736015	32.5928	28.9307	9.52148	19.043	5.12695	-16.4795
736015	35.1562	34.4238	-3.66211	19.043	8.05664	-8.78906
736015	45.4102	42.8467	14.2822	31.8604	17.9443	8.78906
736015	49.0723	42.1143	38.0859	38.4521	24.9023	18.6768
736015	39.917	32.959	35.1562	22.3389	15.3809	0
736015	33.3252	28.9307	22.7051	8.05664	4.39453	-18.3105
736015	40.6494	36.9873	31.1279	20.5078	10.6201	-4.02832
736015	52.3682	50.5371	39.917	41.0156	20.874	16.8457
736015	47.9736	46.875	17.9443	35.1562	10.6201	3.2959
736015	39.917	35.1562	3.66211	21.2402	1.09863	-14.6484
736015	40.6494	34.4238	20.5078	27.4658	8.78906	-2.56348
736015	40.2832	38.0859	34.79	35.8887	16.4795	12.8174
736015	38.0859	40.2832	36.6211	34.79	21.9727	14.2822
736015	25.2686	30.0293	16.8457	14.2822	8.05664	-8.78906
736015	27.4658	35.1562	15.7471	16.8457	9.52148	-5.85938
736015	36.6211	42.1143	24.1699	28.1982	15.0146	10.2539
736015	44.6777	42.4805	32.959	31.4941	18.6768	17.5781
736015	39.1846	28.5645	27.832	18.6768	13.5498	1.46484
736015	30.0293	16.8457	13.916	6.95801	5.12695	-15.0146
736015	38.4521	25.6348	26.7334	20.874	14.6484	-4.39453
736015	42.1143	31.4941	34.79	29.2969	17.2119	3.66211
736015	39.917	32.2266	16.8457	20.1416	10.9863	-5.12695
736015	34.4238	24.5361	3.66211	10.2539	6.22559	-16.4795
736015	38.8184	26.3672	16.4795	21.9727	15.3809	0
736015	38.4521	24.9023	28.1982	30.0293	21.6064	12.085
736015	32.5928	18.3105	26.7334	25.6348	20.874	6.22559
736015	23.8037	12.085	8.42285	7.69043	9.8877	-14.6484
736015	28.9307	21.6064	13.5498	10.2539	13.5498	-8.05664
736015	33.6914	27.832	21.6064	22.7051	18.3105	10.6201
736015	38.4521	30.7617	21.6064	24.5361	19.043	16.8457
736015	27.832	15.0146	10.9863	6.5918	7.69043	-2.56348
736015	25.6348	10.9863	13.1836	7.69043	10.6201	-1.46484
736015	30.0293	16.4795	23.8037	17.9443	17.2119	6.5918
736015	31.8604	17.2119	29.2969	20.874	14.2822	4.39453
736015	27.4658	15.0146	12.085	9.8877	6.5918	-5.12695
736015	29.6631	20.1416	3.66211	10.9863	9.52148	0
736015	39.5508	28.9307	17.2119	24.5361	18.6768	17.2119
736015	36.6211	23.8037	26.3672	23.0713	19.043	24.1699
736015	27.832	14.2822	22.3389	4.39453	11.7188	8.78906
736015	22.3389	11.7188	7.32422	-9.52148	5.12695	-8.78906
736015	29.2969	22.7051	20.874	2.19727	11.7188	-0.366211
736015	36.6211	32.5928	33.6914	20.5078	20.5078	20.1416
736015	31.8604	28.1982	20.1416	16.4795	14.6484	10.6201
736015	21.6064	15.7471	4.39453	6.22559	6.5918	-4.02832
736015	15.0146	8.42285	10.2539	7.32422	6.95801	3.2959
736015	13.5498	10.6201	25.2686	21.6064	16.8457	21.2402
736015	17.9443	18.6768	32.959	28.9307	24.5361	25.2686
736015	11.3525	16.8457	16.8457	17.2119	17.9443	11.3525
736015	7.32422	17.5781	8.42285	12.8174	15.0146	9.8877
736015	10.2539	22.3389	19.043	25.2686	21.6064	26.001
736015	11.3525	23.0713	27.832	29.6631	25.2686	32.2266
736015	-2.92969	7.69043	15.3809	7.69043	10.2539	7.32422
736015	-4.39453	1.46484	15.3809	2.56348	11.7188	3.2959
736015	2.19727	6.95801	25.6348	16.4795	20.5078	17.5781
736015	5.85938	11.3525	24.1699	24.9023	20.5078	23.0713
736015	5.12695	13.1836	10.6201	16.4795	12.085	10.9863
736015	13.5498	20.1416	10.2539	13.916	12.085	8.05664
736015	17.9443	16.4795	13.916	16.4795	15.0146	17.5781
736015	28.1982	20.5078	31.1279	26.001	24.5361	37.3535
736015	32.5928	23.0713	35.1562	21.6064	25.6348	32.5928
736015	17.2119	6.5918	10.6201	-6.95801	2.92969	-5.12695
736015	20.1416	9.8877	8.42285	-3.66211	3.2959	0.366211
736015	43.2129	33.6914	30.7617	21.6064	20.5078	28.1982
736015	44.3115	33.3252	29.2969	20.5078	18.3105	26.001
736015	36.2549	24.1699	18.6768	3.2959	10.6201	8.78906
736015	31.1279	13.916	16.8457	-0.366211	5.12695	6.5918
736015	39.917	19.4092	28.5645	18.6768	12.8174	22.3389
736015	46.5088	27.832	38.0859	31.1279	17.5781	29.2969
736015	38.8184	25.2686	27.832	23.8037	13.916	17.9443
736015	36.9873	26.7334	17.9443	24.1699	15.3809	17.9443
736015	47.9736	39.917	32.5928	43.9453	30.0293	40.6494
736015	50.9033	43.2129	42.4805	52.7344	38.0859	55.2979
736015	40.2832	31.4941	34.4238	34.79	27.4658	35.5225
736015	25.2686	17.2119	20.5078	10.9863	10.2539	11.7188
736015	36.2549	30.0293	33.6914	26.001	23.8037	29.6631
736015	36.9873	35.1562	41.748	36.2549	26.001	43.2129
736015	33.3252	33.3252	35.1562	35.1562	18.3105	33.6914
736015	22.3389	24.9023	15.3809	26.3672	9.8877	17.2119
736015	18.6768	22.3389	7.32422	26.7334	12.8174	23.0713
736015	22.3389	21.2402	23.0713	36.6211	21.2402	38.8184
736015	21.9727	20.874	36.2549	38.4521	25.2686	41.0156
736015	20.874	22.3389	26.3672	27.832	24.5361	27.832
736015	17.9443	21.6064	18.6768	20.874	18.6768	16.8457
736015	22.3389	26.7334	26.001	32.5928	22.3389	31.1279
736015	28.1982	34.79	32.2266	43.2129	29.2969	43.5791
736015	35.1562	43.2129	30.0293	40.6494	30.7617	35.5225
736015	30.7617	38.4521	22.7051	31.4941	27.4658	28.5645
736015	29.2969	35.8887	29.6631	36.2549	30.7617	37.3535
736015	31.1279	36.2549	33.6914	42.8467	35.1562	46.5088
736015	33.3252	38.0859	31.1279	37.3535	36.6211	38.8184
736015	26.001	31.8604	14.6484	19.4092	26.001	19.043
736015	31.1279	36.6211	19.4092	26.001	31.8604	30.0293
736015	39.1846	42.8467	34.79	40.2832	40.2832	46.5088
736015	38.4521	40.6494	35.8887	35.8887	39.1846	41.0156
736015	28.5645	31.8604	20.874	20.1416	33.3252	24.9023
736015	27.832	34.79	20.5078	22.7051	36.2549	28.9307
736015	36.6211	42.1143	32.959	36.9873	42.1143	39.1846
736015	40.6494	44.6777	38.4521	43.2129	42.8467	39.1846
736015	34.4238	41.748	23.0713	31.4941	35.1562	23.8037
736015	22.3389	30.7617	3.2959	17.2119	28.1982	13.916
736015	25.6348	30.7617	14.6484	26.001	34.79	28.9307
736015	28.9307	32.959	28.9307	32.5928	35.1562	33.3252
736015	17.5781	24.5361	12.8174	16.8457	20.5078	8.05664
736015	4.02832	13.916	-5.85938	-2.56348	6.22559	-14.2822
736015	13.1836	22.7051	8.42285	13.5498	15.0146	4.39453
736015	32.959	42.1143	31.8604	43.9453	36.2549	36.9873
736015	27.4658	39.917	27.832	35.5225	32.959	31.1279
736015	15.7471	30.7617	16.8457	19.043	24.5361	15.0146
736015	17.9443	32.5928	19.043	22.3389	27.832	23.8037
736015	26.3672	42.8467	32.959	34.79	38.8184	42.8467
736015	19.043	35.8887	25.2686	27.832	33.3252	36.9873
736015	5.12695	21.9727	2.92969	3.2959	14.2822	8.78906
736015	6.5918	22.3389	4.39453	0	14.6484	9.8877
736015	21.9727	35.1562	29.2969	22.3389	31.8604	36.6211
736015	24.5361	34.79	35.8887	26.3672	32.959	36.9873
736015	17.9443	28.5645	24.1699	13.5498	24.5361	16.8457
736015	14.2822	25.2686	15.0146	6.5918	19.4092	8.05664
736015	26.001	33.3252	31.1279	22.3389	31.4941	28.1982
736015	38.0859	41.0156	49.0723	39.1846	43.2129	45.4102
736015	32.5928	34.79	41.0156	27.4658	32.5928	26.001
736015	21.2402	24.5361	25.2686	13.916	23.0713	11.3525
736015	28.5645	31.1279	34.79	24.1699	28.1982	26.3672
736015	36.9873	39.1846	45.4102	39.1846	36.2549	44.6777
736015	32.959	38.0859	35.1562	31.8604	32.2266	35.1562
736015	16.8457	22.3389	10.6201	11.3525	17.5781	10.9863
736015	13.1836	16.4795	5.12695	12.085	16.8457	13.916
736015	26.3672	28.5645	26.3672	31.1279	28.1982	32.2266
736015	21.9727	24.9023	26.001	28.1982	20.874	26.001
736015	16.4795	17.9443	8.42285	13.916	10.6201	8.05664
736015	14.6484	16.8457	4.76074	7.32422	8.42285	2.56348
736015	21.9727	21.9727	24.9023	15.0146	22.3389	21.6064
736015	28.1982	32.5928	35.8887	20.5078	36.6211	38.0859
736015	21.2402	31.4941	13.1836	6.95801	27.832	21.9727
736015	14.6484	22.7051	-4.39453	4.02832	13.916	8.42285
736015	15.0146	19.043	6.95801	25.2686	9.8877	17.5781
736015	15.3809	20.1416	10.6201	43.5791	13.5498	32.5928
736015	5.12695	12.085	-4.02832	25.2686	7.32422	16.8457
736015	6.22559	14.2822	-4.39453	8.78906	13.916	2.19727
736015	20.1416	25.6348	13.1836	11.7188	29.6631	12.085
736015	26.001	27.832	25.2686	13.5498	35.1562	19.4092
736015	20.1416	19.043	16.4795	4.39453	22.7051	0
736015	12.085	11.3525	1.46484	-6.95801	6.5918	-23.0713
736015	14.2822	15.3809	6.95801	2.19727	4.02832	-17.9443
736015	22.7051	21.9727	21.9727	28.1982	14.2822	9.8877
736015	26.7334	27.832	25.6348	40.6494	20.1416	22.7051
736015	13.916	20.5078	-8.05664	21.9727	9.8877	7.69043
736015	10.2539	17.5781	-25.2686	15.0146	8.78906	6.22559
736015	19.4092	20.874	-2.56348	21.9727	17.5781	19.4092
736015	21.9727	17.5781	16.4795	19.043	20.5078	17.2119
736015	14.6484	11.7188	6.95801	2.92969	15.0146	-2.56348
736015	5.12695	4.02832	-5.12695	-13.1836	6.95801	-17.5781
736015	10.9863	10.2539	7.69043	0	15.0146	1.09863
736015	20.1416	20.5078	17.9443	14.6484	21.2402	20.5078
736015	20.5078	24.5361	12.8174	13.1836	17.9443	12.8174
736015	20.874	26.001	4.76074	10.2539	15.3809	2.19727
736015	26.3672	31.8604	15.3809	20.1416	22.3389	12.085
736015	30.7617	35.1562	29.6631	28.5645	28.5645	22.3389
736015	11.7188	14.6484	18.3105	5.12695	11.7188	-2.56348
736015	2.56348	3.66211	5.85938	-15.0146	2.56348	-23.0713
736015	7.32422	6.95801	6.22559	-11.7188	8.05664	-19.043
736015	18.6768	18.6768	23.8037	2.92969	19.4092	-0.366211
736015	14.6484	16.8457	26.001	1.09863	16.4795	-2.56348
736015	6.5918	10.9863	4.39453	-12.8174	3.2959	-24.1699
736015	3.2959	8.05664	-10.2539	-14.2822	-3.66211	-28.1982
736015	7.69043	7.69043	2.19727	4.76074	1.09863	-13.5498
736015	13.916	13.1836	11.7188	18.3105	6.95801	-2.92969
736015	6.22559	8.05664	2.19727	5.12695	0.366211	-19.043
736015	-1.09863	1.09863	-4.39453	-4.02832	-1.46484	-28.1982
736015	4.76074	7.69043	3.2959	4.02832	11.3525	-8.42285
736015	9.52148	13.5498	17.2119	6.95801	21.9727	7.32422
736015	12.085	18.3105	18.6768	2.92969	23.8037	2.56348
736015	3.2959	9.52148	-4.76074	-9.52148	12.8174	-16.8457
736015	10.9863	17.9443	2.19727	5.12695	18.3105	-1.09863
736015	21.9727	31.1279	21.6064	28.1982	26.001	19.4092
736015	14.2822	22.3389	17.9443	17.5781	12.8174	6.5918
736015	-1.46484	7.32422	-2.92969	-7.69043	-4.02832	-17.9443
736015	1.09863	9.8877	-4.39453	-9.8877	-0.732422	-10.9863
736015	14.2822	22.3389	8.42285	2.19727	11.3525	9.8877
736015	14.6484	24.5361	10.2539	2.56348	14.2822	11.3525
736015	2.19727	11.3525	-6.5918	-15.7471	2.56348	-14.2822
736015	1.46484	8.78906	-13.916	-16.8457	2.56348	-15.7471
736015	10.6201	17.5781	4.02832	2.19727	11.7188	1.09863
736015	15.3809	22.7051	20.1416	13.916	14.6484	8.42285
736015	7.69043	17.5781	6.95801	2.19727	6.22559	-7.32422
736015	7.69043	18.6768	0.732422	-2.56348	5.85938	-13.916
736015	14.6484	24.5361	6.95801	2.92969	8.05664	-3.66211
736015	24.9023	32.5928	23.0713	14.2822	16.8457	13.5498
736015	22.7051	29.6631	21.9727	10.6201	16.8457	8.05664
736015	13.1836	21.6064	3.66211	0.366211	10.6201	-2.56348
736015	19.043	28.9307	12.085	15.7471	20.874	15.7471
736015	29.2969	37.3535	28.9307	36.6211	30.0293	35.5225
736015	25.6348	33.3252	23.0713	36.2549	26.001	28.5645
736015	17.5781	28.1982	13.1836	23.0713	22.3389	15.3809
736015	15.3809	27.4658	7.32422	16.8457	23.0713	19.4092
736015	25.2686	34.4238	26.001	29.2969	35.8887	41.748
736015	30.0293	38.4521	40.6494	36.9873	43.5791	48.3398
736015	24.9023	36.2549	35.1562	28.1982	34.79	30.7617
736015	21.6064	34.4238	28.5645	24.9023	26.001	20.1416
736015	32.5928	41.748	42.1143	43.2129	31.4941	31.1279
736015	35.1562	42.1143	55.2979	51.6357	35.1562	36.9873
736015	27.4658	35.8887	42.4805	36.2549	32.959	24.5361
736015	20.874	29.2969	29.6631	21.2402	31.4941	16.4795
736015	24.9023	31.4941	34.4238	26.001	35.1562	27.832
736015	22.3389	28.9307	36.6211	31.1279	32.5928	38.0859
736015	18.3105	28.9307	35.8887	28.1982	26.3672	30.0293
736015	15.3809	26.001	27.4658	23.8037	21.2402	19.043
736015	15.7471	25.2686	34.4238	27.4658	21.9727	24.9023
736015	24.9023	35.5225	48.3398	42.8467	35.1562	50.1709
736015	17.9443	27.832	46.5088	34.4238	34.4238	50.9033
736015	9.52148	17.9443	34.79	15.3809	27.832	34.4238
736015	18.3105	24.9023	33.3252	20.874	33.3252	36.6211
736015	13.916	21.6064	41.748	26.001	27.4658	43.9453
736015	15.0146	24.5361	50.9033	32.5928	24.5361	49.4385
736015	10.9863	20.5078	36.2549	22.3389	16.8457	32.2266
736015	3.66211	15.3809	21.6064	12.085	13.5498	24.9023
736015	16.8457	26.7334	36.6211	26.7334	28.9307	48.3398
736015	21.2402	28.5645	43.2129	27.4658	30.0293	52.7344
736015	11.3525	19.043	25.6348	8.78906	16.8457	30.0293
736015	8.78906	15.7471	15.3809	1.09863	11.3525	19.043
736015	17.5781	23.8037	31.1279	13.1836	17.5781	31.1279
736015	23.0713	26.7334	47.2412	26.001	21.2402	41.748
736015	21.2402	26.001	38.0859	23.0713	20.5078	35.1562
736015	7.69043	14.6484	17.9443	4.02832	9.8877	13.916
736015	2.92969	7.69043	12.085	-1.46484	6.5918	10.6201
736015	26.3672	30.0293	35.1562	26.001	26.7334	41.0156
736015	24.5361	26.7334	34.4238	24.1699	18.6768	35.5225
736015	13.5498	15.0146	23.0713	10.2539	4.76074	15.7471
736015	9.8877	10.6201	22.3389	4.76074	2.19727	12.8174
736015	20.874	20.5078	40.6494	22.3389	18.3105	35.8887
736015	27.4658	23.0713	47.2412	26.7334	24.9023	43.9453
736015	19.043	17.9443	29.2969	9.52148	12.8174	25.6348
736015	15.7471	17.9443	21.9727	4.02832	9.52148	22.3389
736015	24.9023	23.8037	37.3535	19.043	14.6484	41.748
736015	35.5225	28.5645	48.3398	36.6211	22.3389	57.1289
736015	36.6211	31.1279	55.2979	37.3535	30.0293	55.2979
736015	22.7051	22.7051	40.2832	17.2119	21.6064	36.6211
736015	21.6064	22.7051	31.8604	10.9863	16.4795	36.6211
736015	32.2266	29.2969	43.2129	24.5361	20.1416	51.6357
736015	27.4658	20.5078	39.1846	20.5078	10.6201	43.2129
736015	15.7471	8.78906	27.832	6.95801	0	23.0713
736015	17.9443	13.1836	45.4102	13.5498	10.2539	31.1279
736015	29.6631	24.9023	67.749	35.1562	25.2686	54.5654
736015	28.5645	26.3672	58.96	33.6914	24.5361	54.9316
736015	24.5361	24.1699	36.6211	26.7334	12.8174	38.4521
736015	29.6631	28.1982	36.6211	30.0293	11.3525	41.748
736015	30.0293	28.5645	48.3398	35.8887	14.6484	55.2979
736015	26.001	21.9727	56.0303	33.6914	15.7471	56.7627
736015	23.0713	17.9443	57.1289	25.2686	16.4795	41.748
736015	22.7051	20.5078	46.875	20.874	15.7471	36.6211
736015	23.8037	20.874	41.0156	27.4658	13.916	46.5088
736015	34.4238	29.6631	60.4248	45.7764	22.3389	65.918
736015	31.1279	27.832	61.1572	41.748	21.2402	57.8613
736015	19.043	18.3105	41.0156	26.7334	14.2822	40.2832
736015	21.9727	26.3672	46.875	31.1279	18.3105	50.5371
736015	34.79	40.6494	67.3828	47.6074	26.7334	75.4395
736015	35.5225	38.8184	67.3828	50.9033	23.8037	72.876
736015	21.2402	21.6064	46.5088	35.1562	10.9863	46.875
736015	21.9727	21.2402	46.1426	32.959	16.4795	46.5088
736015	22.7051	20.5078	59.6924	32.2266	23.0713	57.8613
736015	23.0713	21.6064	56.0303	27.4658	21.9727	60.791
736015	22.7051	20.5078	39.917	15.3809	11.7188	43.5791
736015	21.9727	15.7471	45.4102	15.0146	4.76074	33.3252
736015	25.2686	17.5781	51.2695	24.1699	6.95801	41.0156
736015	25.6348	20.5078	54.1992	26.3672	10.2539	46.875
736015	19.4092	19.4092	42.4805	15.7471	5.12695	39.1846
736015	11.7188	12.8174	18.6768	0.732422	-4.02832	31.4941
736015	20.5078	17.2119	27.4658	10.6201	2.56348	43.9453
736015	24.9023	20.1416	40.2832	20.1416	9.8877	54.5654
736015	20.874	17.2119	44.3115	10.2539	8.42285	39.5508
736015	18.6768	16.4795	34.79	-3.66211	5.12695	21.9727
736015	19.4092	16.8457	32.2266	-1.09863	9.52148	32.959
736015	26.3672	19.043	40.6494	9.8877	11.7188	48.3398
736015	24.5361	16.8457	31.8604	7.32422	7.69043	41.0156
736015	10.2539	3.2959	19.4092	-13.5498	-5.85938	12.8174
736015	7.32422	1.09863	29.6631	-15.7471	-6.95801	8.78906
736015	20.5078	14.6484	41.748	8.42285	7.32422	36.6211
736015	31.4941	24.1699	50.5371	26.7334	19.043	53.1006
736015	20.874	13.1836	29.2969	12.085	8.05664	31.1279
736015	8.05664	2.92969	11.3525	-4.39453	0.732422	17.2119
736015	16.4795	14.2822	27.832	6.22559	11.3525	33.3252
736015	27.4658	27.832	46.1426	21.6064	22.3389	50.1709
736015	17.2119	14.6484	38.8184	9.8877	12.085	32.5928
736015	8.42285	3.66211	25.6348	3.66211	10.9863	24.1699
736015	13.5498	11.3525	31.4941	9.8877	18.6768	38.8184
736015	19.043	24.5361	41.0156	21.2402	25.2686	56.0303
736015	15.0146	25.6348	29.2969	20.1416	17.9443	47.2412
736015	8.42285	13.5498	12.8174	11.3525	10.2539	30.7617
736015	6.5918	4.02832	14.6484	13.916	11.7188	32.959
736015	11.3525	8.42285	36.9873	21.9727	20.5078	49.0723
736015	15.0146	18.6768	35.5225	21.6064	24.5361	49.8047
736015	13.5498	18.6768	22.3389	11.3525	20.1416	38.8184
736015	13.1836	13.5498	30.7617	10.2539	16.4795	36.9873
736015	29.6631	26.7334	50.1709	31.4941	31.8604	61.1572
736015	31.8604	30.0293	55.2979	36.6211	32.2266	62.2559
736015	22.3389	27.4658	32.959	20.5078	12.8174	40.6494
736015	20.1416	26.001	21.9727	12.8174	6.22559	34.4238
736015	28.5645	26.001	45.4102	23.0713	15.3809	49.0723
736015	35.5225	26.7334	56.7627	32.2266	24.9023	64.4531
736015	33.6914	29.6631	40.2832	22.3389	24.1699	55.2979
736015	19.043	24.5361	18.6768	4.02832	11.3525	34.4238
736015	17.5781	19.4092	26.3672	6.5918	9.8877	41.748
736015	31.4941	25.6348	50.9033	24.9023	22.3389	59.6924
736015	24.5361	18.3105	42.4805	20.1416	21.2402	49.0723
736015	12.8174	12.085	15.7471	5.12695	10.6201	32.5928
736015	16.8457	20.5078	8.78906	11.3525	12.085	42.1143
736015	15.7471	18.6768	20.1416	18.3105	12.085	50.5371
736015	12.8174	9.52148	29.2969	13.5498	9.52148	41.748
736015	11.3525	6.5918	21.6064	0	7.32422	26.001
736015	11.7188	13.1836	8.05664	-7.32422	7.32422	22.3389
736015	16.4795	15.3809	13.5498	-6.95801	9.8877	33.3252
736015	28.5645	21.9727	43.9453	5.85938	21.6064	45.7764
736015	12.085	6.22559	32.5928	-10.6201	7.69043	23.0713
736015	3.66211	3.66211	5.12695	-16.8457	-1.09863	12.085
736015	10.9863	17.9443	3.2959	0.732422	4.76074	27.4658
736015	13.1836	20.5078	12.085	6.95801	9.52148	38.0859
736015	5.12695	9.52148	13.1836	-8.05664	7.69043	22.3389
736015	-3.2959	0.732422	-2.92969	-26.001	0	3.2959
736015	-1.46484	6.22559	-20.1416	-27.4658	-2.92969	2.92969
736015	8.05664	15.3809	-10.6201	-17.9443	3.2959	10.9863
736015	8.42285	12.085	1.46484	-15.3809	9.8877	8.42285
736015	-8.42285	-8.05664	-15.7471	-32.959	-5.12695	-21.9727
736015	-12.085	-10.2539	-35.5225	-30.0293	-12.085	-28.1982
736015	-8.05664	-5.12695	-42.1143	-20.1416	-15.3809	-20.874
736015	-9.52148	-7.69043	-29.6631	-21.9727	-16.8457	-22.7051
736015	-19.043	-20.1416	-26.3672	-39.917	-17.9443	-39.5508
736015	-19.043	-23.8037	-34.79	-45.7764	-12.8174	-40.2832
736015	-13.1836	-13.916	-33.3252	-39.5508	-6.95801	-29.6631
736015	-8.05664	-3.66211	-24.5361	-32.959	-2.92969	-20.1416
736015	-10.6201	-9.52148	-17.2119	-42.4805	-6.5918	-30.3955
736015	-27.832	-29.2969	-32.2266	-57.4951	-19.4092	-52.3682
736015	-23.0713	-21.2402	-43.9453	-43.9453	-15.0146	-37.3535
736015	1.09863	7.69043	-33.6914	-15.7471	3.2959	-6.5918
736015	-0.366211	6.5918	-32.959	-22.3389	0	-14.2822
736015	-18.3105	-19.043	-42.4805	-44.3115	-14.6484	-44.6777
736015	-1.46484	-7.32422	-23.0713	-24.9023	2.56348	-22.3389
736015	13.1836	9.8877	-19.4092	-4.02832	10.9863	0.732422
736015	8.78906	3.2959	-34.79	-8.05664	2.56348	-6.22559
736015	8.78906	-2.56348	-18.6768	-17.5781	7.69043	-8.78906
736015	-4.39453	-17.5781	-9.8877	-28.1982	1.09863	-18.3105
736015	1.09863	-10.9863	-3.66211	-20.5078	5.12695	-10.6201
736015	18.6768	12.8174	0.366211	-5.12695	15.7471	4.02832
736015	5.85938	6.5918	-7.69043	-17.2119	-0.732422	-20.1416
736015	7.32422	7.69043	24.9023	-12.8174	-5.12695	-21.9727
736015	7.32422	6.22559	36.9873	-3.2959	-3.2959	-5.85938
736015	13.916	17.5781	27.832	2.92969	6.22559	13.5498
736015	-1.46484	12.085	-4.76074	-22.7051	-7.32422	-6.22559
736015	-0.732422	16.8457	-8.78906	-30.3955	-4.02832	-6.95801
736015	5.85938	19.4092	-5.85938	-23.0713	6.95801	12.8174
736015	15.3809	28.9307	10.2539	-8.42285	15.0146	26.7334
736015	1.09863	24.1699	-4.76074	-19.4092	-2.19727	0.366211
736015	-7.32422	17.9443	-17.5781	-27.4658	-9.8877	-11.7188
736015	-13.5498	2.92969	-5.85938	-24.1699	-11.3525	-13.916
736015	-8.42285	-5.12695	17.9443	-9.8877	-3.2959	-8.05664
736015	9.8877	9.52148	40.6494	9.8877	14.2822	7.32422
736015	-2.19727	8.05664	21.2402	0.366211	2.56348	-8.78906
736015	-8.42285	15.3809	-7.32422	4.76074	-4.39453	-6.22559
736015	2.92969	27.4658	-10.6201	31.4941	8.78906	23.0713
736015	20.1416	40.6494	15.3809	58.5938	28.1982	50.1709
736015	17.9443	40.6494	2.92969	54.1992	23.8037	42.1143
736015	2.56348	26.3672	-28.9307	27.832	10.2539	22.7051
736015	17.2119	40.2832	-0.732422	38.4521	29.2969	47.9736
736015	29.6631	47.9736	30.7617	46.5088	39.917	61.1572
736015	24.9023	38.4521	26.001	29.6631	29.6631	38.8184
736015	20.874	31.8604	14.2822	15.0146	20.5078	21.6064
736015	34.4238	43.2129	36.9873	28.1982	33.3252	39.917
736015	39.917	47.2412	59.6924	34.4238	35.5225	47.2412
736015	31.1279	38.8184	58.2275	17.9443	20.874	26.7334
736015	27.4658	34.79	47.2412	6.22559	14.2822	13.5498
736015	34.4238	39.917	53.833	14.6484	19.4092	17.5781
736015	46.875	53.4668	72.876	33.3252	35.1562	40.6494
736015	34.79	45.7764	58.96	22.7051	26.7334	25.6348
736015	19.043	34.79	35.1562	4.39453	15.0146	3.66211
736015	30.0293	46.875	42.4805	17.5781	26.3672	10.2539
736015	43.2129	60.4248	63.7207	40.6494	43.2129	36.2549
736015	26.001	45.4102	43.5791	30.7617	25.6348	20.1416
736015	26.3672	48.3398	27.4658	26.7334	21.2402	4.39453
736015	16.4795	39.1846	16.8457	19.043	12.8174	-6.22559
736015	21.6064	42.4805	36.2549	33.3252	22.7051	13.916
736015	22.3389	43.2129	39.1846	40.6494	28.1982	29.6631
736015	16.4795	33.3252	21.9727	21.9727	12.085	6.22559
736015	31.1279	46.875	35.5225	21.9727	21.2402	9.8877
736015	16.8457	32.2266	30.7617	7.32422	12.8174	-0.732422
736015	20.874	29.2969	47.9736	10.9863	24.1699	9.52148
736015	24.9023	27.4658	58.5938	10.2539	32.2266	11.3525
736015	22.7051	23.0713	50.1709	8.78906	26.3672	1.46484
736015	39.917	39.917	54.9316	22.7051	29.2969	11.3525
736015	52.7344	54.5654	55.2979	35.8887	35.1562	27.4658
736015	57.4951	56.3965	82.7637	38.8184	39.5508	26.3672
736015	44.3115	39.1846	72.5098	24.5361	33.3252	9.8877
736015	47.6074	46.1426	57.8613	27.4658	42.4805	18.3105
736015	56.3965	61.1572	62.6221	36.9873	46.5088	31.8604
736015	59.6924	65.918	66.2842	41.748	47.9736	44.3115
736015	56.3965	57.4951	56.7627	38.4521	43.9453	41.748
736015	70.6787	61.8896	48.3398	50.5371	48.3398	50.9033
736015	67.0166	53.833	30.0293	47.9736	33.3252	46.1426
736015	69.9463	64.4531	36.9873	59.6924	41.0156	64.4531
736015	68.8477	61.8896	39.1846	56.7627	39.917	60.791
736015	62.2559	51.6357	42.1143	46.1426	34.79	46.5088
736015	52.7344	49.4385	37.3535	43.2129	35.1562	47.9736
736015	46.875	49.4385	42.1143	50.5371	41.0156	64.8193
736015	50.5371	50.9033	62.6221	63.3545	50.9033	79.834
736015	39.917	43.2129	53.1006	50.9033	38.4521	62.6221
736015	36.6211	44.3115	51.2695	46.5088	31.8604	54.5654
736015	56.0303	57.1289	83.8623	57.8613	44.6777	70.6787
736015	72.1436	59.6924	99.6094	57.1289	48.3398	67.3828
736015	70.6787	49.8047	81.2988	37.3535	38.8184	36.9873
736015	69.5801	47.6074	65.5518	26.3672	36.9873	21.2402
736015	72.876	54.1992	83.8623	42.4805	50.1709	36.9873
736015	60.0586	53.1006	76.5381	44.6777	42.1143	29.2969
736015	50.1709	53.4668	51.6357	37.3535	35.5225	11.7188
736015	54.5654	56.7627	54.1992	47.6074	47.9736	19.4092
736015	62.6221	57.4951	61.1572	61.8896	56.0303	31.8604
736015	64.4531	56.0303	56.0303	68.1152	57.4951	35.8887
736015	62.6221	57.8613	54.9316	63.7207	54.1992	21.2402
736015	56.7627	54.5654	54.9316	52.3682	42.8467	-2.92969
736015	47.6074	45.4102	49.0723	51.6357	35.8887	-0.732422
736015	54.9316	50.5371	58.5938	69.9463	46.875	20.874
736015	53.4668	44.6777	52.3682	65.918	39.917	12.085
736015	36.6211	25.6348	34.79	44.3115	22.7051	-12.8174
736015	35.5225	24.5361	49.0723	42.4805	22.3389	-17.5781
736015	42.4805	31.1279	71.0449	51.2695	28.9307	1.09863
736015	41.0156	29.2969	88.623	43.9453	25.6348	3.2959
736015	31.8604	22.7051	82.0312	21.6064	11.7188	-22.3389
736015	32.959	24.5361	72.876	13.5498	12.085	-15.0146
736015	36.6211	27.832	80.5664	15.0146	23.8037	8.42285
736015	43.5791	32.959	87.1582	19.4092	31.8604	30.0293
736015	32.2266	21.2402	71.7773	-0.732422	20.874	22.7051
736015	24.9023	13.1836	58.2275	-17.2119	17.9443	20.874
736015	21.9727	11.7188	54.9316	-18.6768	18.3105	31.4941
736015	28.1982	18.3105	58.96	-9.8877	32.5928	56.7627
736015	24.9023	14.2822	41.0156	-20.874	26.7334	47.9736
736015	28.9307	15.7471	32.5928	-26.3672	25.2686	45.7764
736015	28.9307	13.916	32.2266	-21.9727	27.4658	56.3965
736015	30.7617	17.2119	38.0859	-9.8877	33.3252	74.707
736015	32.5928	23.0713	36.9873	-4.76074	36.9873	83.8623
736015	24.9023	21.6064	11.7188	-14.6484	25.6348	67.3828
736015	38.4521	35.8887	15.3809	0.732422	35.5225	75.8057
736015	41.0156	38.0859	23.8037	12.8174	40.2832	84.2285
736015	31.4941	26.3672	20.1416	6.5918	33.6914	68.1152
736015	19.043	11.3525	10.2539	-9.52148	28.9307	47.2412
736015	13.1836	2.92969	5.85938	-22.7051	24.9023	30.7617
736015	21.9727	8.78906	19.043	-9.8877	37.3535	45.4102
736015	42.4805	27.4658	42.1143	10.2539	48.3398	58.2275
736015	36.9873	23.8037	22.3389	0.732422	32.5928	31.4941
736015	23.0713	10.6201	-2.19727	-15.7471	9.52148	-5.12695
736015	32.2266	17.2119	10.6201	0	15.3809	5.85938
736015	43.5791	25.6348	20.5078	18.3105	27.4658	26.001
736015	44.3115	25.2686	21.9727	17.5781	30.7617	25.2686
736015	47.2412	31.4941	36.2549	15.7471	36.2549	20.874
736015	59.6924	42.1143	49.4385	25.6348	42.4805	32.5928
736015	60.4248	40.2832	39.1846	28.5645	35.5225	39.1846
736015	56.3965	40.2832	29.6631	24.5361	24.9023	22.3389
736015	50.9033	41.748	21.9727	18.3105	21.9727	10.6201
736015	50.1709	40.6494	17.5781	20.1416	24.1699	14.2822
736015	38.0859	22.3389	6.5918	14.2822	14.2822	14.6484
736015	53.1006	35.8887	32.5928	26.3672	29.2969	31.4941
736015	36.6211	21.6064	24.1699	2.56348	14.2822	7.69043
736015	28.9307	15.3809	15.7471	-6.22559	13.1836	2.56348
736015	33.6914	20.5078	24.5361	2.19727	16.4795	11.3525
736015	42.8467	27.4658	34.79	15.3809	25.6348	25.2686
736015	24.1699	6.95801	15.7471	-7.32422	6.95801	0.732422
736015	35.8887	20.874	25.2686	-3.2959	19.4092	2.92969
736015	34.4238	19.043	21.2402	-1.09863	23.0713	13.5498
736015	50.5371	35.1562	46.5088	17.9443	38.8184	42.1143
736015	31.8604	16.8457	28.9307	1.46484	21.9727	25.6348
736015	18.6768	6.22559	6.22559	-11.7188	9.52148	7.32422
736015	34.79	23.0713	20.874	4.39453	24.5361	27.4658
736015	28.1982	14.6484	15.3809	2.19727	16.4795	26.7334
736015	16.4795	1.09863	4.39453	-7.69043	7.32422	14.6484
736015	21.6064	8.42285	6.95801	-8.42285	15.3809	13.5498
736015	24.1699	8.78906	4.76074	-8.05664	13.916	13.5498
736015	32.2266	15.0146	19.043	4.76074	21.2402	33.6914
736015	38.8184	20.874	32.2266	12.8174	27.832	46.1426
736015	27.832	9.8877	16.4795	-1.09863	12.8174	20.1416
736015	17.9443	-0.366211	2.19727	-12.085	0.732422	2.56348
736015	26.7334	6.95801	8.05664	0	11.3525	19.043
736015	29.6631	8.42285	13.5498	6.5918	15.0146	32.959
736015	10.6201	-8.42285	-4.76074	-7.69043	2.92969	19.4092
736015	6.5918	-10.6201	-19.4092	-17.9443	-2.56348	5.12695
736015	30.7617	13.916	3.66211	6.22559	20.874	29.6631
736015	39.917	22.3389	22.7051	20.1416	31.1279	50.5371
736015	22.7051	4.39453	2.19727	4.02832	14.2822	29.2969
736015	26.3672	9.52148	-3.2959	4.39453	15.7471	19.043
736015	30.0293	16.8457	0.732422	7.69043	19.4092	25.6348
736015	42.1143	29.6631	15.3809	23.0713	29.2969	41.748
736015	36.6211	23.8037	6.5918	20.5078	24.9023	32.5928
736015	20.1416	5.12695	-15.0146	0	5.85938	3.66211
736015	20.5078	5.85938	-12.8174	-0.732422	6.22559	0.366211
736015	32.2266	17.9443	0	14.6484	23.8037	23.0713
736015	32.959	17.2119	4.76074	15.7471	25.6348	21.6064
736015	35.8887	18.6768	5.85938	7.69043	21.9727	6.22559
736015	28.5645	11.3525	-6.95801	-2.56348	18.6768	-3.66211
736015	24.5361	4.02832	-1.09863	-0.366211	17.5781	-4.02832
736015	29.6631	6.5918	0.732422	9.52148	21.2402	5.85938
736015	42.4805	22.3389	7.32422	19.043	30.7617	6.22559
736015	34.79	17.2119	0.732422	9.8877	22.7051	-5.12695
736015	47.9736	31.1279	7.69043	27.832	36.2549	16.4795
736015	45.4102	27.832	4.39453	28.9307	32.2266	15.7471
736015	34.79	18.3105	-2.92969	12.8174	20.1416	-2.92969
736015	38.4521	24.1699	-2.19727	10.9863	26.3672	-6.22559
736015	36.9873	23.8037	-4.02832	8.78906	25.6348	-3.66211
736015	53.4668	36.9873	16.8457	25.6348	40.2832	20.5078
736015	53.4668	32.959	23.0713	26.001	41.0156	23.8037
736015	39.917	20.1416	7.69043	8.05664	28.5645	2.92969
736015	31.8604	11.3525	-10.9863	-0.732422	18.6768	-11.3525
736015	42.1143	20.5078	0.366211	12.8174	26.3672	2.56348
736015	52.3682	30.7617	13.916	28.1982	40.6494	22.3389
736015	35.1562	15.7471	-7.69043	11.3525	27.832	2.19727
736015	47.2412	29.2969	-6.22559	17.9443	39.1846	14.6484
736015	47.6074	28.5645	-6.5918	17.9443	33.3252	20.5078
736015	58.2275	38.8184	11.3525	29.6631	39.917	34.79
736015	62.6221	45.4102	14.6484	32.5928	44.6777	34.79
736015	52.7344	35.8887	-4.02832	18.3105	37.3535	13.916
736015	57.8613	40.2832	2.92969	21.6064	41.0156	16.4795
736015	63.3545	43.2129	15.7471	30.7617	45.4102	25.6348
736015	69.2139	50.9033	28.5645	32.2266	49.0723	24.5361
736015	58.2275	39.917	10.6201	20.874	38.4521	5.85938
736015	67.0166	40.6494	6.22559	35.8887	42.1143	7.69043
736015	73.2422	42.1143	8.78906	49.8047	42.4805	15.0146
736015	73.2422	42.4805	7.32422	56.3965	43.5791	24.5361
736015	70.6787	39.917	-4.02832	50.5371	42.1143	15.0146
736015	67.749	34.79	-14.2822	49.0723	42.8467	8.42285
736015	79.1016	41.0156	0	69.5801	58.96	28.1982
736015	88.623	51.6357	15.7471	83.8623	72.5098	42.4805
736015	83.1299	49.8047	7.32422	74.707	67.0166	32.2266
736015	75.4395	39.5508	-6.95801	63.3545	54.9316	13.1836
736015	71.0449	35.1562	-5.12695	63.3545	49.8047	8.42285
736015	78.7354	41.748	8.05664	78.0029	56.0303	17.9443
736015	75.4395	38.0859	2.19727	79.1016	56.7627	12.8174
736015	53.1006	17.9443	-23.0713	56.3965	41.0156	-12.085
736015	47.9736	13.916	-26.3672	54.9316	40.2832	-7.32422
736015	44.3115	13.5498	-23.8037	56.0303	38.0859	3.66211
736015	50.5371	22.7051	-15.0146	60.0586	42.4805	7.69043
736015	39.5508	17.5781	-19.4092	43.9453	38.8184	-8.05664
736015	22.7051	4.02832	-29.2969	28.1982	35.5225	-12.8174
736015	15.7471	0.366211	-28.1982	29.2969	39.917	0
736015	3.2959	-11.7188	-39.917	20.5078	32.2266	-4.39453
736015	-3.2959	-19.043	-51.2695	9.52148	23.0713	-22.3389
736015	6.22559	-6.95801	-38.0859	16.4795	32.5928	-16.4795
736015	17.9443	6.5918	-20.1416	31.4941	44.3115	3.2959
736015	13.916	1.46484	-17.2119	27.4658	35.5225	0
736015	-20.5078	-31.8604	-47.9736	-8.78906	4.76074	-37.3535
736015	-26.3672	-31.4941	-53.4668	-20.5078	2.56348	-41.0156
736015	-24.5361	-24.1699	-49.4385	-20.5078	4.76074	-25.6348
736015	-21.2402	-20.5078	-43.9453	-17.2119	4.02832	-14.6484
736015	-15.7471	-15.7471	-39.917	-16.8457	9.52148	-8.78906
736015	-42.1143	-42.1143	-68.4814	-44.6777	-13.916	-41.0156
736015	-46.875	-44.6777	-68.8477	-43.5791	-14.6484	-44.6777
736015	-25.6348	-23.8037	-43.9453	-18.3105	5.85938	-20.5078
736015	-20.5078	-15.3809	-40.6494	-13.916	12.085	-17.2119
736015	-20.5078	-13.1836	-46.5088	-23.8037	8.05664	-28.1982
736015	-21.2402	-14.2822	-46.5088	-29.6631	2.92969	-30.0293
736015	-30.3955	-25.2686	-51.6357	-32.959	-4.02832	-26.001
736015	-24.1699	-18.3105	-39.5508	-23.8037	1.46484	-13.916
736015	-18.3105	-13.1836	-35.1562	-26.001	4.02832	-17.5781
736015	-36.6211	-32.959	-56.0303	-43.2129	-9.52148	-33.6914
736015	-39.1846	-36.6211	-57.1289	-36.2549	-6.95801	-28.9307
736015	-29.6631	-27.4658	-45.4102	-20.874	2.92969	-16.4795
736015	-34.79	-30.0293	-50.1709	-28.9307	-2.19727	-30.0293
736015	-40.2832	-34.4238	-54.5654	-38.4521	-4.02832	-44.3115
736015	-38.0859	-31.4941	-50.1709	-32.5928	0	-40.6494
736015	-28.5645	-21.9727	-42.4805	-17.2119	7.69043	-22.7051
736015	-14.6484	-6.22559	-26.7334	-4.76074	22.3389	-5.12695
736015	-19.043	-11.3525	-32.2266	-14.2822	21.2402	-9.52148
736015	-31.1279	-27.832	-49.0723	-25.2686	10.2539	-12.8174
736015	-39.1846	-35.8887	-67.749	-25.2686	0.366211	-6.95801
736015	-31.8604	-26.7334	-64.4531	-16.8457	5.12695	6.95801
736015	-32.2266	-28.5645	-64.4531	-24.9023	4.76074	2.56348
736015	-34.79	-30.3955	-69.5801	-31.1279	2.19727	-4.39453
736015	-23.0713	-16.8457	-59.6924	-17.5781	11.7188	11.7188
736015	-12.8174	-5.12695	-46.875	-5.85938	17.9443	22.3389
736015	-23.0713	-17.2119	-56.0303	-21.6064	3.66211	-1.09863
736015	-34.79	-27.832	-63.7207	-32.2266	-7.69043	-17.5781
736015	-20.5078	-11.7188	-43.5791	-13.1836	2.56348	2.56348
736015	-4.39453	5.85938	-26.001	8.42285	15.7471	23.0713
736015	-19.4092	-9.8877	-43.2129	-0.732422	6.95801	11.3525
736015	-30.3955	-20.874	-52.7344	-12.085	-6.5918	-6.95801
736015	-18.3105	-6.95801	-36.6211	-1.46484	-0.366211	4.39453
736015	-10.9863	0	-23.8037	8.05664	5.12695	18.3105
736015	-14.2822	-6.95801	-21.9727	1.09863	5.85938	15.7471
736015	-20.874	-14.6484	-26.7334	-15.0146	3.2959	4.76074
736015	-16.8457	-10.2539	-27.4658	-12.8174	8.42285	14.6484
736015	-11.7188	-4.76074	-27.4658	-2.56348	11.3525	26.3672
736015	-8.05664	-4.39453	-28.9307	0.366211	8.05664	24.5361
736015	-1.46484	0.366211	-28.9307	-0.732422	9.8877	21.9727
736015	-2.56348	-1.09863	-29.6631	-4.02832	9.52148	15.0146
736015	11.3525	10.9863	-5.85938	9.8877	25.2686	32.5928
736015	13.5498	12.8174	1.46484	13.5498	32.2266	46.875
736015	7.69043	9.52148	-5.12695	1.09863	24.1699	36.9873
736015	-2.92969	-2.19727	-21.6064	-13.916	10.9863	23.8037
736015	3.2959	0.366211	-12.8174	-6.5918	10.2539	29.6631
736015	13.1836	8.05664	8.78906	8.05664	17.9443	43.2129
736015	21.2402	15.7471	24.1699	12.085	26.001	46.875
736015	19.043	13.1836	16.8457	1.46484	24.1699	36.2549
736015	21.2402	15.0146	17.2119	4.02832	25.6348	38.8184
736015	27.4658	20.1416	19.4092	16.4795	30.7617	50.1709
736015	37.3535	28.1982	18.6768	27.4658	36.2549	60.0586
736015	36.9873	26.001	6.95801	17.9443	25.6348	45.4102
736015	30.0293	17.5781	2.19727	9.8877	15.0146	33.3252
736015	32.5928	23.0713	20.5078	16.4795	21.9727	44.6777
736015	39.1846	29.6631	31.1279	21.6064	26.7334	46.5088
736015	35.8887	25.2686	18.6768	12.8174	20.874	29.2969
736015	36.9873	25.6348	13.1836	14.2822	20.1416	21.9727
736015	38.0859	25.6348	18.6768	19.043	16.8457	21.2402
736015	42.1143	27.4658	22.3389	28.1982	21.9727	26.3672
736015	39.917	21.9727	18.3105	27.4658	23.8037	18.6768
736015	28.1982	10.9863	10.9863	14.2822	18.3105	5.12695
736015	26.7334	11.7188	13.916	14.2822	19.043	6.22559
736015	37.3535	22.3389	26.001	28.9307	28.5645	18.3105
736015	38.8184	24.9023	32.959	28.9307	30.0293	14.2822
736015	28.5645	15.7471	18.6768	18.3105	21.9727	-0.366211
736015	26.001	15.7471	15.0146	24.5361	25.2686	10.6201
736015	38.4521	31.4941	35.1562	46.875	36.2549	37.3535
736015	36.6211	29.6631	32.5928	47.9736	31.4941	39.5508
736015	25.6348	19.4092	21.6064	32.959	23.8037	31.8604
736015	25.2686	19.4092	18.6768	26.7334	24.1699	34.79
736015	28.9307	21.2402	22.3389	32.5928	31.1279	47.9736
736015	38.8184	29.2969	40.6494	41.0156	42.1143	61.8896
736015	35.1562	26.7334	39.917	30.0293	38.0859	51.6357
736015	30.7617	20.874	38.0859	21.2402	30.0293	43.2129
736015	38.8184	22.7051	47.6074	31.1279	33.3252	61.8896
736015	46.1426	23.8037	56.0303	39.1846	34.79	75.0732
736015	49.0723	23.8037	54.9316	36.6211	35.5225	70.6787
736015	42.1143	16.4795	39.917	26.7334	28.1982	57.1289
736015	47.6074	21.2402	43.9453	35.1562	31.1279	66.2842
736015	61.8896	32.5928	61.1572	52.3682	41.748	88.9893
736015	67.0166	36.2549	65.5518	56.3965	45.7764	97.0459
736015	62.6221	30.7617	58.5938	47.2412	42.8467	89.7217
736015	60.791	28.5645	50.5371	42.4805	36.6211	87.1582
736015	65.1855	32.5928	53.4668	47.9736	38.8184	102.173
736015	79.4678	47.9736	69.5801	58.5938	49.0723	114.99
736015	65.5518	36.2549	54.1992	39.1846	31.8604	95.5811
736015	63.7207	31.4941	50.1709	34.79	25.6348	89.3555
736015	72.876	38.8184	64.4531	50.1709	32.2266	105.469
736015	73.9746	39.1846	71.0449	60.0586	33.6914	112.427
736015	72.1436	40.2832	65.5518	57.4951	30.7617	104.37
736015	64.0869	35.5225	54.1992	50.1709	23.0713	93.3838
736015	77.6367	50.1709	72.1436	68.8477	38.4521	114.99
736015	78.7354	50.5371	78.7354	75.4395	42.1143	124.878
736015	73.9746	44.6777	66.2842	65.5518	36.9873	113.892
736015	74.707	48.3398	54.5654	62.6221	39.1846	105.103
736015	76.1719	49.8047	53.4668	64.0869	37.3535	107.666
736015	88.9893	58.5938	65.1855	78.7354	45.4102	123.413
736015	93.75	62.2559	64.4531	81.2988	45.7764	120.85
736015	87.1582	53.833	52.3682	67.3828	36.6211	104.004
736015	78.0029	41.748	39.1846	58.96	31.4941	99.2432
736015	76.9043	38.4521	47.2412	64.8193	38.0859	109.131
736015	75.0732	38.0859	54.5654	68.4814	42.8467	115.723
736015	79.834	46.875	55.2979	70.6787	47.2412	114.624
736015	72.876	41.748	45.7764	64.8193	38.0859	106.934
736015	82.7637	51.6357	55.2979	79.4678	42.8467	123.413
736015	81.665	51.2695	52.7344	82.0312	38.0859	127.441
736015	76.1719	44.6777	43.5791	70.6787	28.1982	113.525
736015	87.5244	53.1006	56.7627	76.5381	35.5225	115.356
736015	88.9893	54.1992	67.0166	80.5664	33.6914	119.385
736015	95.5811	60.0586	82.3975	94.4824	42.4805	136.23
736015	92.2852	55.2979	78.7354	88.9893	38.0859	130.371
736015	80.5664	43.5791	67.0166	74.3408	25.2686	118.286
736015	73.2422	33.6914	61.5234	71.4111	20.1416	120.117
736015	85.3271	42.8467	74.707	90.8203	34.4238	141.357
736015	88.623	47.9736	81.665	93.75	32.959	140.991
736015	87.5244	49.0723	79.834	88.9893	30.7617	131.104
736015	89.7217	50.1709	80.5664	94.4824	34.4238	139.16
736015	95.5811	56.0303	92.2852	112.061	42.4805	160.4
736015	90.0879	51.2695	86.792	111.328	34.79	157.837
736015	79.834	42.1143	68.1152	96.3135	22.3389	139.526
736015	78.7354	41.0156	64.4531	92.2852	21.2402	137.695
736015	95.9473	57.8613	85.6934	116.089	35.1562	160.4
736015	96.3135	58.5938	83.4961	121.948	34.4238	161.499
736015	93.75	55.2979	71.4111	112.427	27.4658	143.188
736015	88.623	47.2412	74.707	100.342	26.001	126.709
736015	90.4541	48.3398	99.9756	105.469	39.5508	144.287
736015	102.905	61.8896	123.413	123.047	56.0303	169.556
736015	102.905	61.5234	110.962	129.639	54.9316	172.119
736015	91.1865	49.8047	76.1719	120.85	41.0156	159.668
736015	83.4961	43.2129	65.918	120.85	39.917	160.767
736015	93.0176	47.2412	85.6934	134.033	53.4668	183.472
736015	95.9473	43.9453	95.5811	132.935	57.1289	186.035
736015	83.1299	35.1562	88.9893	114.99	44.3115	160.767
736015	90.0879	49.8047	91.9189	124.512	50.5371	166.992
736015	96.6797	60.4248	101.074	140.991	56.7627	188.232
736015	94.1162	60.4248	84.2285	143.921	55.2979	193.726
736015	91.9189	61.1572	61.1572	134.033	54.1992	185.669
736015	85.3271	51.6357	57.1289	123.413	47.9736	178.711
736015	91.1865	54.5654	77.6367	130.371	52.3682	187.866
736015	101.074	58.2275	98.1445	142.822	60.791	199.951
736015	101.44	53.1006	104.004	143.188	57.8613	190.43
736015	93.75	46.5088	92.6514	135.498	43.9453	175.415
736015	108.032	67.0166	95.5811	152.344	54.1992	194.824
736015	110.229	74.3408	96.6797	158.569	58.5938	208.374
736015	108.398	72.1436	93.0176	153.809	53.833	207.642
736015	103.271	65.5518	78.0029	140.259	47.6074	199.951
736015	102.905	62.2559	80.5664	136.23	50.5371	205.444
736015	110.229	65.1855	101.44	144.653	61.1572	217.896
736015	112.427	70.6787	111.328	142.822	61.8896	212.769
736015	106.934	69.2139	97.7783	130.005	51.2695	192.261
736015	109.131	69.2139	90.8203	132.935	51.6357	191.162
736015	105.835	63.3545	92.2852	135.132	51.2695	200.317
736015	108.032	64.4531	93.3838	132.202	53.1006	209.473
736015	104.004	61.5234	85.3271	117.554	46.875	196.289
736015	110.229	67.3828	97.0459	117.188	46.1426	186.768
736015	118.286	73.9746	106.934	127.075	47.6074	189.697
736015	135.498	90.4541	118.286	149.78	61.1572	210.205
736015	137.329	94.8486	116.089	147.949	64.0869	210.938
736015	134.399	93.3838	110.596	139.16	67.3828	210.938
736015	132.202	93.0176	115.723	136.963	69.2139	216.797
736015	135.498	96.3135	125.977	142.456	75.8057	226.318
736015	132.935	91.9189	128.54	135.132	74.707	217.163
736015	127.075	85.6934	125.61	123.413	67.3828	199.951
736015	123.413	80.2002	119.385	126.343	65.1855	197.021
736015	133.301	87.8906	129.639	145.386	75.4395	215.332
736015	135.864	92.2852	133.301	150.146	77.6367	222.29
736015	132.568	91.1865	125.977	142.822	73.2422	212.036
736015	136.963	93.3838	125.977	147.583	76.1719	216.431
736015	135.864	87.8906	130.005	149.048	76.5381	223.022
736015	128.906	82.7637	134.399	142.822	72.5098	220.825
736015	122.681	80.5664	118.652	128.906	64.8193	206.177
736015	129.272	82.3975	105.103	127.441	65.5518	203.613
736015	132.202	78.0029	110.229	130.005	64.8193	209.473
736015	138.794	85.3271	127.075	141.357	74.707	227.051
736015	139.893	86.0596	115.723	138.794	73.2422	221.924
736015	141.724	84.9609	109.131	134.033	70.6787	209.839
736015	147.217	91.1865	124.512	145.02	77.6367	220.825
736015	156.006	101.807	132.568	157.837	82.7637	238.037
736015	158.569	106.934	126.343	158.203	80.2002	234.375
736015	150.513	98.5107	118.652	147.217	70.6787	218.262
736015	153.809	102.905	120.85	150.146	75.4395	225.586
736015	154.907	105.835	117.92	151.245	74.707	233.643
736015	154.541	100.708	120.85	145.386	69.9463	228.882
736015	144.653	87.1582	112.427	130.371	62.6221	213.501
736015	146.484	89.3555	107.666	128.906	64.0869	214.6
736015	157.837	97.4121	120.85	142.456	71.7773	228.149
736015	161.865	96.3135	125.977	150.513	72.5098	236.938
736015	159.302	95.5811	113.525	141.724	65.5518	229.98
736015	156.006	93.0176	112.427	130.371	60.4248	219.727
736015	158.569	91.1865	117.188	130.371	60.0586	223.022
736015	159.668	90.8203	114.258	132.202	60.4248	229.98
736015	155.273	86.4258	108.398	123.413	54.1992	220.825
736015	151.978	83.4961	99.2432	116.089	50.9033	211.67
736015	165.527	96.6797	112.427	130.005	64.0869	228.149
736015	169.922	99.6094	117.554	138.794	68.8477	244.629
736015	161.865	93.3838	103.638	128.174	60.4248	236.938
736015	160.767	94.8486	106.934	122.314	62.6221	232.544
736015	162.964	93.3838	106.934	121.948	61.5234	237.671
736015	164.429	94.4824	112.061	129.639	61.5234	251.587
736015	167.725	100.342	123.047	136.963	64.8193	259.277
736015	166.992	100.708	114.258	130.371	60.4248	246.826
736015	162.598	94.8486	109.497	123.779	56.0303	240.967
736015	164.429	97.4121	124.512	133.301	64.0869	259.277
736015	169.556	101.807	133.667	142.456	74.3408	273.56
736015	166.992	100.342	125.244	138.062	73.2422	265.503
736015	160.4	94.4824	119.751	129.272	65.5518	250.488
736015	165.161	97.4121	131.104	134.033	67.0166	258.179
736015	172.852	102.173	141.357	144.287	74.3408	273.926
736015	170.288	101.807	139.526	140.625	72.5098	272.461
736015	164.429	98.1445	130.737	128.174	64.4531	260.376
736015	165.894	100.342	135.132	129.272	65.1855	264.771
736015	162.598	94.8486	140.625	131.104	63.3545	270.264
736015	168.457	103.271	143.188	137.329	67.3828	278.32
736015	164.429	99.6094	130.737	128.174	62.2559	270.264
736015	167.725	101.074	143.188	129.272	67.3828	276.855
736015	179.077	112.427	162.231	146.484	80.2002	302.856
736015	183.105	119.751	161.865	151.611	83.1299	314.209
736015	175.049	114.624	151.978	137.329	73.2422	297.729
736015	170.288	108.765	150.879	128.906	71.4111	290.405
736015	167.725	103.638	151.978	130.371	69.2139	296.997
736015	165.161	102.905	149.048	130.371	65.5518	302.856
736015	169.922	108.765	146.851	129.272	66.2842	301.392
736015	164.429	104.004	139.16	114.624	57.8613	285.278
736015	173.95	113.892	157.837	121.948	67.0166	295.898
736015	184.204	117.92	171.387	138.062	74.3408	308.35
736015	184.937	115.356	165.894	142.456	74.3408	299.927
736015	183.105	114.624	160.4	139.16	71.4111	289.307
736015	190.43	120.117	173.584	147.583	78.7354	299.561
736015	198.853	125.61	184.204	157.104	83.8623	312.378
736015	201.782	123.413	183.105	154.907	83.1299	309.082
736015	207.642	128.54	188.599	150.146	87.1582	306.519
736015	206.543	124.878	183.105	140.991	79.834	299.927
736015	218.262	133.301	200.317	152.344	86.792	313.11
736015	232.544	144.287	216.431	161.865	94.8486	326.294
736015	228.882	136.963	203.979	150.879	86.4258	308.35
736015	223.755	131.836	201.05	144.653	79.4678	301.025
736015	236.572	143.555	218.262	157.471	86.0596	318.604
736015	233.643	136.597	220.093	161.133	84.9609	323.364
736015	227.051	126.343	210.938	153.442	78.3691	313.477
736015	222.29	123.779	202.148	141.357	71.7773	302.124
736015	228.882	130.737	214.233	150.513	77.6367	310.913
736015	236.206	137.695	221.558	161.499	81.665	325.928
736015	229.98	130.737	208.008	150.146	72.5098	316.04
736015	236.938	139.526	214.966	150.879	77.6367	316.406
736015	244.629	148.315	231.445	161.133	87.1582	324.829
736015	245.361	149.78	244.263	168.823	89.7217	328.857
736015	245.728	153.076	247.192	168.823	90.0879	322.632
736015	239.502	148.682	236.572	158.569	87.1582	309.814
736015	234.009	140.991	230.347	149.78	78.7354	302.856
736015	236.938	142.822	237.671	154.907	80.5664	317.139
736015	235.84	141.357	240.601	151.978	80.2002	322.632
736015	232.544	138.062	241.333	144.287	79.1016	314.209
736015	226.318	133.301	236.938	135.498	75.8057	305.786
736015	231.445	140.259	240.967	141.357	79.834	315.308
736015	247.559	159.302	264.038	162.231	99.2432	340.576
736015	245.728	157.837	258.179	155.64	93.3838	333.252
736015	242.065	152.344	244.995	145.02	82.7637	320.068
736015	241.333	151.978	244.629	145.02	82.0312	326.294
736015	240.601	153.076	251.221	149.78	86.792	336.548
736015	235.107	148.682	246.094	142.822	83.8623	326.66
736015	232.91	147.949	240.234	136.23	81.2988	315.674
736015	234.741	150.146	243.164	139.526	81.2988	319.702
736015	234.741	149.78	245.728	146.118	81.665	327.759
736015	236.938	150.879	248.291	153.809	90.4541	333.618
736015	226.318	138.794	240.601	142.456	84.9609	319.336
736015	214.6	128.54	230.713	129.639	74.707	301.025
736015	229.614	144.653	239.868	144.653	88.623	317.139
736015	232.91	149.048	244.629	153.442	93.75	325.195
736015	224.487	142.456	236.938	142.456	82.0312	307.251
736015	227.051	147.217	240.967	142.456	84.2285	305.786
736015	227.051	148.682	243.53	146.484	87.5244	313.477
736015	229.614	151.245	249.023	151.611	91.9189	321.533
736015	230.713	154.907	249.39	149.048	93.3838	317.139
736015	223.755	150.879	236.572	138.794	85.6934	304.688
736015	222.656	150.513	233.643	141.357	82.7637	306.519
736015	231.079	159.668	241.699	154.907	90.4541	321.167
736015	233.276	162.964	240.234	156.006	97.4121	325.928
736015	224.487	154.907	233.643	141.724	92.2852	310.547
736015	216.064	147.583	227.783	130.737	83.1299	300.659
736015	223.389	154.541	236.572	142.456	89.7217	309.814
736015	229.614	159.668	247.925	148.682	94.8486	310.181
736015	224.487	158.203	241.333	137.329	88.623	294.434
736015	218.994	153.809	232.91	125.977	80.5664	284.546
736015	224.487	157.471	241.699	132.935	86.792	294.434
736015	225.952	158.203	244.995	136.963	87.8906	296.997
736015	222.656	154.907	237.305	125.61	79.1016	280.884
736015	215.332	147.583	227.051	111.328	68.4814	266.968
736015	218.628	148.315	236.572	112.793	72.5098	275.391
736015	217.896	143.921	243.164	116.455	76.1719	281.25
736015	211.67	139.893	236.206	107.666	69.9463	270.264
736015	203.613	134.399	223.755	93.3838	61.8896	251.587
736015	205.444	135.498	225.586	93.3838	61.5234	252.686
736015	217.163	145.386	238.037	109.131	70.6787	272.095
736015	216.064	143.921	234.375	108.032	65.1855	266.235
736015	206.177	135.132	210.205	96.6797	51.6357	244.263
736015	213.135	139.893	217.896	111.328	60.791	252.686
736015	213.135	137.695	223.389	119.385	64.0869	260.376
736015	206.543	133.667	212.769	113.892	61.1572	245.728
736015	205.444	132.568	209.473	106.567	60.791	225.586
736015	211.67	139.526	217.896	110.229	71.7773	227.051
736015	212.769	144.653	220.459	114.99	76.5381	233.276
736015	206.543	139.893	216.797	117.92	73.2422	229.98
736015	202.881	135.864	211.304	112.427	66.2842	217.896
736015	195.557	130.737	198.853	104.37	53.1006	201.05
736015	189.331	124.878	191.528	107.3	46.1426	200.684
736015	190.796	126.343	186.768	116.455	50.9033	210.205
736015	198.486	133.301	187.134	117.92	61.8896	213.501
736015	183.472	120.117	172.119	96.6797	54.5654	192.261
736015	187.134	127.075	171.753	97.7783	61.1572	197.021
736015	201.05	143.188	188.232	114.258	72.876	211.304
736015	191.895	136.597	183.838	109.131	61.8896	198.853
736015	189.331	140.625	171.753	113.525	58.96	193.726
736015	180.908	136.597	165.894	117.188	56.0303	191.895
736015	182.007	135.132	164.429	125.977	56.3965	200.684
736015	191.895	139.526	157.471	133.667	60.791	203.979
736015	196.655	142.456	155.64	126.343	62.6221	194.458
736015	195.557	143.555	145.386	116.089	63.7207	186.401
736015	201.782	143.188	154.541	118.652	68.8477	190.796
736015	212.402	151.611	165.527	130.005	76.9043	202.148
736015	217.896	154.907	158.569	132.202	76.5381	201.782
736015	218.994	151.245	150.146	131.104	71.7773	192.993
736015	225.586	157.104	148.315	143.188	79.1016	206.543
736015	227.051	157.837	152.344	148.682	83.1299	218.994
736015	232.544	161.865	150.879	147.217	87.5244	220.825
736015	223.022	150.879	134.399	126.709	79.1016	203.979
736015	223.755	151.978	142.456	123.047	79.1016	203.613
736015	233.276	160.767	153.809	135.132	86.792	214.233
736015	229.98	154.541	148.315	135.498	82.0312	207.642
736015	220.459	143.921	135.132	125.61	69.5801	191.528
736015	218.628	138.062	130.371	123.779	67.3828	187.866
736015	220.459	135.498	132.568	129.639	73.2422	195.557
736015	226.318	140.259	137.695	134.399	81.2988	199.951
736015	224.121	143.188	123.413	126.709	75.8057	188.232
736015	227.417	146.118	122.681	129.639	72.876	185.669
736015	229.248	140.991	132.202	138.794	71.0449	191.162
736015	230.713	140.259	137.329	147.217	75.4395	199.219
736015	220.825	130.737	132.568	135.132	70.6787	185.669
736015	211.304	123.047	120.117	117.188	61.8896	170.654
736015	209.106	122.314	112.793	110.596	60.0586	175.781
736015	218.994	131.104	124.878	119.751	67.3828	188.232
736015	216.797	126.343	119.751	115.723	58.96	176.147
736015	200.684	105.835	92.2852	92.6514	39.1846	147.949
736015	200.317	103.271	92.2852	83.4961	39.1846	138.794
736015	206.543	109.131	112.427	88.9893	52.3682	149.78
736015	215.698	121.216	115.723	94.4824	61.1572	159.668
736015	212.036	124.512	94.8486	87.8906	51.6357	150.513
736015	209.473	123.047	90.4541	90.4541	45.7764	147.949
736015	215.332	125.61	95.9473	101.44	45.7764	153.442
736015	215.332	125.61	94.4824	106.934	51.6357	157.471
736015	202.515	114.258	90.8203	87.5244	46.875	144.653
736015	202.515	121.216	87.8906	78.3691	48.3398	140.259
736015	205.811	126.709	81.665	79.1016	49.0723	146.484
736015	214.233	133.667	100.342	90.4541	53.4668	155.273
736015	209.839	132.202	91.1865	86.792	47.6074	142.822
736015	203.979	128.906	76.9043	76.5381	47.2412	128.54
736015	202.881	127.441	84.2285	73.2422	53.1006	130.737
736015	205.444	129.272	78.7354	73.2422	53.4668	142.456
736015	197.021	120.85	65.918	61.1572	42.8467	131.104
736015	195.557	122.314	69.2139	59.6924	42.8467	120.117
736015	194.824	123.413	63.7207	56.3965	42.4805	115.723
736015	199.951	128.906	71.4111	61.1572	51.6357	128.54
736015	201.416	136.963	71.4111	61.1572	54.9316	137.695
736015	197.754	140.625	52.7344	51.2695	47.9736	128.906
736015	192.261	135.132	44.6777	46.1426	43.2129	122.314
736015	200.317	140.625	58.96	62.6221	58.2275	140.991
736015	196.655	136.963	63.7207	60.4248	57.4951	138.794
736015	185.669	131.836	58.2275	39.5508	42.4805	116.089
736015	179.81	129.272	44.6777	23.8037	31.8604	104.736
736015	186.768	134.033	51.2695	35.1562	42.1143	115.356
736015	183.472	130.737	54.1992	40.6494	42.8467	117.188
736015	172.485	123.779	43.9453	27.4658	32.5928	101.074
736015	166.992	125.244	37.3535	16.8457	28.1982	85.6934
736015	169.189	131.104	38.0859	21.6064	26.7334	87.8906
736015	172.852	132.935	36.2549	33.6914	26.3672	97.0459
736015	170.654	130.737	30.7617	40.2832	28.9307	98.5107
736015	164.795	129.272	22.3389	35.5225	30.0293	87.5244
736015	153.442	124.878	15.3809	25.6348	27.4658	76.9043
736015	161.499	140.991	26.3672	38.4521	38.0859	91.9189
736015	158.936	142.822	25.2686	38.0859	36.2549	93.75
736015	146.484	129.639	9.52148	25.6348	26.001	76.9043
736015	142.456	126.343	13.916	26.7334	25.6348	69.5801
736015	140.259	130.737	20.1416	34.4238	28.1982	76.1719
736015	139.893	136.23	13.1836	38.0859	30.0293	82.0312
736015	126.709	123.779	9.52148	21.9727	19.043	59.6924
736015	116.455	117.554	5.85938	13.916	19.043	56.3965
736015	127.441	129.639	12.8174	28.1982	36.2549	79.4678
736015	134.399	135.132	25.2686	33.3252	34.79	83.4961
736015	135.132	135.498	14.2822	28.1982	25.6348	76.1719
736015	131.836	133.301	6.22559	20.1416	25.2686	72.5098
736015	133.301	131.104	12.085	17.9443	31.1279	78.0029
736015	136.963	132.568	22.3389	17.9443	40.2832	93.0176
736015	134.399	134.033	15.3809	9.52148	35.5225	89.3555
736015	133.667	137.695	-3.2959	3.66211	26.7334	78.0029
736015	143.188	148.315	6.5918	13.916	36.2549	86.4258
736015	157.471	160.4	28.9307	34.79	53.833	107.666
736015	168.823	173.584	42.8467	51.6357	69.9463	125.61
736015	168.457	181.274	32.2266	52.7344	69.2139	123.413
736015	159.668	178.711	6.95801	49.4385	54.9316	111.694
736015	157.471	172.485	16.8457	58.96	51.6357	112.427
736015	161.133	168.091	36.2549	75.8057	58.96	121.948
736015	154.907	158.936	22.3389	70.6787	54.1992	111.328
736015	150.146	160.4	7.69043	57.1289	47.2412	95.9473
736015	145.386	159.302	1.46484	51.6357	47.2412	95.5811
736015	157.837	165.161	22.7051	67.749	67.749	118.652
736015	147.949	150.879	20.1416	58.96	64.4531	113.525
736015	135.132	146.118	1.46484	46.875	55.2979	103.271
736015	134.399	154.541	-5.12695	49.4385	50.1709	108.765
736015	146.851	170.288	10.9863	69.2139	62.2559	133.301
736015	144.653	165.894	19.4092	73.9746	68.4814	140.259
736015	132.568	153.809	-7.32422	63.3545	61.5234	128.174
736015	124.512	150.146	-32.5928	49.4385	50.9033	115.723
736015	108.398	134.399	-41.0156	27.832	36.2549	101.074
736015	108.032	127.441	-14.6484	24.9023	42.4805	102.173
736015	105.835	125.244	0.732422	18.3105	42.8467	89.7217
736015	100.708	122.681	-15.7471	6.95801	27.832	71.4111
736015	107.3	132.568	-29.2969	12.085	21.6064	78.7354
736015	124.512	147.949	-1.46484	34.79	35.1562	103.638
736015	119.385	135.864	6.5918	34.79	32.2266	98.1445
736015	116.089	128.54	-17.9443	31.1279	26.3672	88.9893
736015	123.413	136.963	-19.4092	31.4941	31.4941	98.5107
736015	121.582	136.23	3.66211	24.9023	32.5928	104.004
736015	116.089	123.047	14.2822	14.6484	34.4238	100.342
736015	111.694	115.356	3.2959	7.32422	35.1562	92.2852
736015	115.356	124.878	0.732422	10.9863	36.9873	95.9473
736015	112.793	125.244	6.95801	6.95801	33.3252	99.6094
736015	113.525	121.216	22.3389	7.32422	35.5225	95.9473
736015	122.681	126.709	24.5361	15.3809	46.875	96.6797
736015	134.033	137.695	16.4795	27.4658	53.833	103.271
736015	128.54	132.568	13.5498	22.3389	45.7764	97.7783
736015	123.413	128.906	17.5781	13.916	46.5088	94.4824
736015	125.977	126.343	22.3389	9.52148	54.5654	92.6514
736015	128.54	127.441	13.1836	6.5918	58.5938	90.8203
736015	130.371	132.568	9.52148	4.02832	62.2559	99.6094
736015	117.92	114.99	23.8037	-11.7188	54.9316	94.8486
736015	104.004	94.8486	22.7051	-24.5361	42.1143	75.8057
736015	105.835	97.7783	12.8174	-22.7051	42.1143	71.4111
736015	116.455	110.596	26.7334	-13.1836	50.9033	81.2988
736015	121.216	112.793	46.5088	-12.8174	52.7344	81.2988
736015	132.202	116.089	58.2275	-8.78906	64.0869	85.3271
736015	123.413	106.934	35.5225	-14.6484	57.8613	74.707
736015	116.455	104.004	24.9023	-14.6484	50.5371	74.3408
736015	119.385	104.004	45.4102	-8.78906	52.7344	79.834
736015	113.525	90.8203	52.3682	-9.8877	47.9736	72.1436
736015	104.004	79.834	27.4658	-14.2822	38.0859	60.4248
736015	110.229	87.8906	15.0146	-12.8174	35.8887	63.7207
736015	109.131	89.7217	13.1836	-15.3809	32.959	71.4111
736015	109.131	83.4961	19.4092	-16.4795	37.3535	80.5664
736015	107.3	76.1719	15.3809	-21.2402	35.5225	75.0732
736015	104.004	76.5381	6.95801	-24.1699	31.4941	68.1152
736015	114.258	91.9189	21.9727	-5.12695	47.2412	85.3271
736015	104.736	79.834	25.2686	-5.85938	42.8467	76.1719
736015	93.75	67.0166	0.732422	-8.78906	31.4941	56.3965
736015	87.5244	66.2842	-28.5645	-15.0146	22.7051	43.9453
736015	83.1299	67.749	-27.832	-20.874	22.3389	42.1143
736015	81.665	63.3545	-16.4795	-22.3389	26.7334	42.1143
736015	75.4395	53.833	-10.9863	-24.9023	29.6631	34.79
736015	69.9463	51.2695	-11.7188	-29.2969	28.9307	25.6348
736015	64.0869	52.7344	-20.874	-36.9873	22.7051	18.3105
736015	67.0166	58.96	-10.6201	-31.8604	28.5645	22.7051
736015	67.3828	61.1572	-9.52148	-29.2969	36.6211	28.9307
736015	57.1289	47.9736	-42.4805	-41.748	28.1982	15.0146
736015	47.6074	40.6494	-57.8613	-53.833	19.4092	4.02832
736015	45.4102	42.8467	-36.2549	-55.2979	27.4658	6.95801
736015	42.4805	35.8887	-35.5225	-54.5654	30.7617	1.09863
736015	35.8887	26.3672	-51.6357	-54.5654	24.1699	-7.32422
736015	28.9307	26.001	-67.0166	-58.96	11.7188	-17.2119
736015	31.4941	34.79	-70.6787	-50.9033	13.1836	-12.8174
736015	30.7617	26.001	-72.1436	-43.2129	16.8457	-2.56348
736015	16.4795	5.12695	-86.4258	-56.3965	2.56348	-10.9863
736015	11.7188	6.22559	-87.1582	-60.0586	2.19727	-13.916
736015	27.4658	25.2686	-61.1572	-43.9453	21.6064	0.732422
736015	19.043	15.0146	-61.1572	-43.2129	14.6484	-7.69043
736015	23.8037	19.4092	-55.2979	-32.2266	13.5498	-6.5918
736015	19.4092	20.1416	-57.8613	-42.1143	1.09863	-20.5078
736015	15.0146	18.6768	-54.5654	-49.0723	-2.19727	-24.1699
736015	15.3809	18.6768	-42.1143	-43.2129	7.32422	-11.3525
736015	1.46484	8.05664	-50.5371	-53.4668	2.19727	-16.4795
736015	-4.39453	11.3525	-57.8613	-61.8896	-3.2959	-25.6348
736015	-2.56348	20.1416	-56.0303	-62.6221	-0.732422	-24.9023
736015	-4.02832	13.5498	-54.9316	-65.1855	1.46484	-18.6768
736015	-3.2959	7.32422	-59.6924	-63.3545	5.85938	-13.916
736015	-19.4092	-9.8877	-69.5801	-78.3691	-2.92969	-26.001
736015	-25.6348	-11.7188	-71.0449	-86.0596	-6.5918	-38.8184
736015	-28.9307	-10.6201	-76.5381	-83.1299	-8.42285	-43.5791
736015	-37.3535	-20.5078	-77.6367	-79.1016	-15.3809	-45.7764
736015	-35.8887	-18.6768	-81.665	-69.9463	-15.0146	-43.9453
736015	-32.959	-11.3525	-85.3271	-68.4814	-15.3809	-48.3398
736015	-35.5225	-7.69043	-76.1719	-71.0449	-15.7471	-44.6777
736015	-35.1562	-2.19727	-65.1855	-64.0869	-8.42285	-28.1982
736015	-31.1279	4.02832	-49.8047	-55.2979	1.46484	-19.4092
736015	-35.8887	1.09863	-32.5928	-61.1572	1.46484	-27.4658
736015	-39.917	-0.732422	-23.8037	-63.3545	0.732422	-31.1279
736015	-30.3955	8.42285	-15.0146	-56.7627	7.69043	-21.9727
736015	-16.4795	15.7471	-6.95801	-51.6357	10.9863	-19.4092
736015	-2.92969	17.2119	-6.22559	-54.1992	10.9863	-26.3672
736015	8.42285	15.0146	-11.3525	-58.2275	6.22559	-34.4238
736015	18.6768	17.9443	-6.95801	-52.3682	12.8174	-24.9023
736015	19.043	13.1836	-8.05664	-51.2695	13.5498	-24.5361
736015	18.3105	12.085	-9.8877	-53.1006	17.5781	-23.8037
736015	22.7051	16.4795	-4.39453	-52.7344	24.5361	-22.3389
736015	17.9443	9.52148	-14.6484	-59.6924	16.4795	-32.5928
736015	20.874	11.7188	-15.3809	-56.3965	14.2822	-30.0293
736015	29.6631	18.6768	-0.366211	-44.6777	23.0713	-20.1416
736015	26.7334	13.5498	-4.39453	-43.9453	20.874	-25.6348
736015	15.7471	4.76074	-13.1836	-49.0723	17.5781	-33.6914
736015	18.3105	4.02832	-4.02832	-43.5791	21.2402	-30.3955
736015	19.043	-2.92969	2.19727	-46.1426	18.6768	-33.6914
736015	8.42285	-16.8457	-15.0146	-62.2559	3.66211	-55.2979
736015	4.02832	-20.874	-23.0713	-68.1152	-4.39453	-68.8477
736015	0.366211	-22.3389	-5.12695	-61.5234	-4.76074	-66.2842
736015	4.02832	-17.2119	15.0146	-50.9033	2.56348	-50.1709
736015	1.09863	-17.9443	8.78906	-58.5938	-0.366211	-54.9316
736015	-0.366211	-23.8037	-3.66211	-65.918	0.366211	-52.3682
736015	14.2822	-16.4795	-8.05664	-54.5654	9.52148	-31.1279
736015	40.2832	0.732422	-3.66211	-35.8887	20.5078	-9.8877
736015	51.2695	6.22559	11.3525	-32.5928	21.2402	-7.69043
736015	41.0156	-2.92969	17.2119	-43.5791	17.2119	-20.5078
736015	42.1143	-3.2959	17.5781	-38.4521	34.79	-4.39453
736015	25.6348	-5.12695	10.6201	-31.1279	43.5791	8.42285
736015	6.95801	-3.2959	2.19727	-34.4238	39.5508	3.2959
736015	-13.916	-11.7188	-28.5645	-46.875	24.5361	-20.874
736015	-30.0293	-24.1699	-12.085	-52.3682	18.3105	-32.2266
736015	-31.8604	-20.1416	9.52148	-32.2266	28.1982	-20.5078
736015	-39.1846	-17.9443	-8.78906	-28.5645	29.2969	-17.9443
736015	-40.6494	-16.8457	-11.7188	-35.5225	29.6631	-30.0293
736015	-30.3955	-15.3809	-5.12695	-31.1279	30.7617	-38.8184
736015	-19.4092	-17.2119	5.12695	-27.4658	29.2969	-42.1143
736015	-7.32422	-20.5078	-3.2959	-26.3672	26.3672	-41.748
736015	4.76074	-19.4092	-8.05664	-26.3672	25.2686	-47.6074
736015	5.85938	-19.4092	-6.5918	-31.4941	19.043	-55.2979
736015	15.3809	-6.95801	-4.76074	-17.9443	29.2969	-38.4521
736015	11.7188	-4.02832	0.366211	-9.8877	33.6914	-22.3389
736015	6.95801	0.366211	11.3525	-8.78906	34.4238	-21.6064
736015	6.5918	2.56348	13.5498	-13.5498	34.4238	-31.4941
736015	2.56348	-4.02832	23.8037	-20.1416	27.4658	-41.0156
736015	12.8174	0.732422	47.9736	-8.78906	36.2549	-33.6914
736015	27.832	10.6201	54.5654	0	46.875	-29.2969
736015	16.4795	4.02832	46.5088	-12.085	40.6494	-42.1143
736015	10.9863	-2.19727	36.2549	-17.9443	33.6914	-47.2412
736015	27.4658	5.85938	43.5791	-4.39453	43.2129	-31.1279
736015	29.2969	2.19727	42.8467	-3.66211	42.1143	-30.3955
736015	21.6064	-4.02832	38.0859	-10.2539	36.9873	-43.2129
736015	18.3105	-1.09863	43.9453	-8.05664	38.4521	-47.6074
736015	17.2119	-0.732422	43.2129	-5.85938	36.2549	-46.875
736015	22.3389	0.366211	38.0859	-1.09863	36.6211	-40.2832
736015	28.1982	2.19727	33.6914	0	34.4238	-36.9873
736015	21.9727	-6.22559	28.5645	-14.2822	20.5078	-49.8047
736015	13.1836	-16.8457	32.959	-24.9023	14.2822	-49.0723
736015	14.6484	-14.6484	50.1709	-27.832	17.9443	-42.8467
736015	39.917	11.7188	77.6367	-8.42285	42.4805	-18.3105
736015	32.959	10.6201	54.5654	-20.874	32.2266	-30.0293
736015	28.5645	6.95801	41.0156	-24.5361	30.7617	-30.3955
736015	34.79	8.42285	46.5088	-16.4795	32.959	-24.1699
736015	26.3672	-6.22559	33.3252	-21.6064	19.043	-38.4521
736015	15.7471	-19.4092	26.7334	-35.5225	8.78906	-56.7627
736015	5.12695	-28.5645	29.6631	-46.1426	6.22559	-61.8896
736015	3.2959	-28.5645	31.8604	-43.9453	8.42285	-56.7627
736015	-2.19727	-32.959	22.7051	-45.7764	6.95801	-57.8613
736015	-15.7471	-48.3398	0.732422	-60.0586	-3.66211	-72.1436
736015	-32.959	-60.4248	-17.9443	-72.5098	-11.7188	-78.0029
736015	-21.6064	-48.3398	-6.95801	-54.9316	4.02832	-50.5371
736015	-13.916	-45.7764	-2.92969	-44.6777	13.1836	-36.9873
736015	-28.5645	-57.1289	-22.3389	-55.2979	4.39453	-48.3398
736015	-39.1846	-61.5234	-37.3535	-65.918	-6.95801	-62.6221
736015	-41.0156	-58.5938	-37.3535	-61.1572	-6.95801	-60.0586
736015	-42.8467	-56.7627	-39.1846	-58.5938	-6.5918	-54.1992
736015	-50.5371	-61.1572	-46.5088	-65.918	-8.42285	-58.5938
736015	-76.9043	-83.1299	-64.4531	-87.1582	-24.9023	-77.6367
736015	-69.2139	-74.3408	-46.5088	-69.5801	-11.3525	-65.5518
736015	-69.5801	-74.707	-44.3115	-60.4248	-10.2539	-65.5518
736015	-72.1436	-79.1016	-47.6074	-54.1992	-10.2539	-71.7773
736015	-63.7207	-69.5801	-38.0859	-45.4102	-0.366211	-74.3408
736015	-71.7773	-74.3408	-43.9453	-52.3682	-5.85938	-84.9609
736015	-82.0312	-84.2285	-60.0586	-60.791	-13.916	-85.3271
736015	-81.665	-87.1582	-64.0869	-65.5518	-10.9863	-74.707
736015	-86.0596	-91.5527	-58.5938	-75.8057	-10.2539	-76.9043
736015	-95.9473	-94.8486	-54.9316	-82.0312	-12.085	-76.1719
736015	-83.1299	-79.4678	-38.0859	-67.3828	-0.732422	-58.96
736015	-90.0879	-71.0449	-31.1279	-58.2275	1.09863	-56.0303
736015	-89.3555	-67.749	-29.2969	-51.6357	4.76074	-59.6924
736015	-78.7354	-61.8896	-18.6768	-43.2129	13.1836	-65.918
736015	-82.7637	-65.5518	-20.5078	-38.0859	13.916	-65.5518
736015	-80.5664	-64.4531	-25.6348	-34.4238	17.2119	-56.3965
736015	-72.876	-59.6924	-27.4658	-40.6494	14.6484	-56.7627
736015	-71.0449	-64.4531	-31.4941	-49.8047	12.8174	-65.5518
736015	-61.8896	-63.3545	-31.8604	-42.1143	20.5078	-63.7207
736015	-53.1006	-56.3965	-28.1982	-28.9307	30.7617	-61.8896
736015	-65.1855	-69.2139	-32.959	-37.3535	20.874	-85.6934
736015	-69.9463	-71.4111	-37.3535	-41.748	20.5078	-97.7783
736015	-65.1855	-63.7207	-37.3535	-36.6211	25.6348	-94.4824
736015	-62.2559	-60.791	-34.4238	-33.3252	26.7334	-92.2852
736015	-60.4248	-60.4248	-39.5508	-34.4238	24.1699	-91.5527
736015	-49.8047	-50.5371	-35.8887	-31.8604	30.0293	-92.6514
736015	-60.4248	-58.2275	-42.8467	-44.6777	19.043	-110.962
736015	-56.7627	-50.9033	-34.4238	-34.4238	25.2686	-103.638
736015	-54.1992	-51.2695	-35.1562	-26.001	27.4658	-100.342
736015	-57.4951	-58.2275	-37.3535	-30.3955	22.3389	-110.962
736015	-62.2559	-64.8193	-42.4805	-39.917	11.3525	-130.371
736015	-65.918	-68.8477	-52.7344	-40.2832	6.95801	-143.555
736015	-58.96	-64.0869	-44.6777	-35.1562	8.78906	-148.682
736015	-62.6221	-63.3545	-42.8467	-41.748	3.66211	-154.175
736015	-68.1152	-66.2842	-54.9316	-49.4385	-3.66211	-160.767
736015	-65.918	-61.8896	-55.2979	-49.0723	-6.5918	-156.738
736015	-64.4531	-58.2275	-51.2695	-46.1426	-4.76074	-138.062
736015	-58.5938	-52.3682	-51.6357	-40.6494	0.732422	-117.92
736015	-56.3965	-47.6074	-58.5938	-45.7764	0.366211	-114.99
736015	-66.2842	-56.7627	-65.918	-58.2275	-6.5918	-119.751
736015	-69.5801	-61.1572	-64.4531	-60.791	-10.2539	-123.779
736015	-54.1992	-46.5088	-53.1006	-43.9453	4.39453	-114.258
736015	-56.7627	-46.875	-57.8613	-47.6074	2.56348	-128.174
736015	-64.0869	-53.1006	-62.2559	-58.96	-11.7188	-156.738
736015	-68.8477	-58.5938	-68.8477	-60.4248	-16.8457	-166.626
736015	-68.1152	-57.1289	-65.1855	-50.5371	-10.9863	-162.231
736015	-72.876	-57.8613	-64.0869	-49.4385	-11.7188	-168.457
736015	-71.4111	-55.2979	-71.7773	-49.8047	-11.3525	-179.077
736015	-75.0732	-61.1572	-78.3691	-53.4668	-17.2119	-190.43
736015	-74.3408	-63.3545	-71.0449	-47.6074	-14.6484	-183.472
736015	-72.876	-63.3545	-79.834	-44.6777	-13.916	-183.105
736015	-78.3691	-65.1855	-93.0176	-48.3398	-14.6484	-188.599
736015	-83.4961	-68.8477	-94.4824	-56.0303	-22.7051	-194.458
736015	-86.0596	-66.2842	-88.9893	-54.9316	-25.6348	-185.669
736015	-92.2852	-70.6787	-93.3838	-59.6924	-31.4941	-189.331
736015	-94.8486	-75.8057	-98.1445	-69.9463	-38.0859	-200.317
736015	-104.736	-83.1299	-110.596	-82.0312	-46.5088	-212.036
736015	-101.44	-75.4395	-110.229	-75.0732	-39.1846	-208.374
736015	-96.6797	-68.1152	-104.004	-68.8477	-33.6914	-204.712
736015	-87.8906	-59.6924	-96.6797	-63.7207	-27.832	-206.543
736015	-82.3975	-54.5654	-94.1162	-60.4248	-22.7051	-209.106
736015	-78.7354	-53.833	-87.5244	-53.1006	-17.9443	-201.782
736015	-78.7354	-54.9316	-84.9609	-49.8047	-17.9443	-197.021
736015	-78.0029	-51.6357	-82.7637	-49.4385	-18.6768	-199.219
736015	-80.5664	-52.3682	-82.7637	-55.2979	-21.6064	-205.444
736015	-72.876	-43.5791	-74.3408	-50.5371	-13.916	-192.261
736015	-69.5801	-41.0156	-73.9746	-48.3398	-12.8174	-187.134
736015	-65.918	-36.2549	-71.4111	-47.9736	-15.0146	-188.232
736015	-76.1719	-44.3115	-74.707	-55.2979	-23.8037	-193.359
736015	-65.918	-34.4238	-63.3545	-41.0156	-10.9863	-171.753
736015	-54.1992	-22.3389	-41.748	-20.874	4.76074	-144.653
736015	-65.1855	-36.2549	-45.4102	-32.959	-4.39453	-145.02
736015	-67.3828	-39.1846	-43.9453	-41.0156	-6.22559	-135.132
736015	-68.1152	-39.5508	-39.917	-44.3115	-7.69043	-118.652
736015	-73.9746	-43.9453	-46.1426	-46.5088	-13.916	-102.173
736015	-71.4111	-42.1143	-50.9033	-41.748	-13.5498	-82.3975
736015	-65.5518	-38.0859	-50.5371	-37.3535	-4.76074	-65.918
736015	-67.749	-42.1143	-53.4668	-46.5088	-4.76074	-64.4531
736015	-69.2139	-44.3115	-48.3398	-47.6074	0	-54.1992
736015	-56.3965	-32.959	-33.3252	-34.79	15.3809	-33.6914
736015	-65.5518	-42.1143	-45.4102	-45.4102	6.5918	-45.7764
736015	-72.5098	-44.6777	-50.5371	-56.7627	-1.46484	-64.0869
736015	-71.7773	-39.5508	-46.875	-54.5654	-1.09863	-67.0166
736015	-67.0166	-35.5225	-39.917	-43.2129	4.76074	-62.2559
736015	-68.1152	-33.6914	-36.9873	-39.1846	4.02832	-71.7773
736015	-69.9463	-38.0859	-39.917	-39.917	4.76074	-81.2988
736015	-73.2422	-44.3115	-40.2832	-42.4805	6.5918	-89.7217
736015	-79.834	-52.3682	-40.6494	-45.7764	1.09863	-94.1162
736015	-71.4111	-42.4805	-29.6631	-36.6211	12.8174	-83.8623
736015	-62.6221	-32.959	-23.8037	-33.3252	19.4092	-86.4258
736015	-62.2559	-32.2266	-22.3389	-35.1562	20.1416	-92.2852
736015	-64.8193	-35.5225	-26.3672	-34.4238	19.4092	-92.6514
736015	-69.9463	-41.0156	-37.3535	-32.959	19.043	-91.5527
736015	-68.8477	-41.748	-40.2832	-31.1279	18.6768	-96.3135
736015	-60.791	-34.4238	-36.6211	-25.6348	23.0713	-96.6797
736015	-66.2842	-40.2832	-42.8467	-28.5645	19.4092	-105.103
736015	-64.8193	-38.0859	-38.8184	-20.5078	25.6348	-105.103
736015	-50.5371	-20.874	-25.2686	-5.85938	39.917	-95.9473
736015	-52.3682	-20.874	-29.6631	-12.8174	35.8887	-104.004
736015	-50.1709	-17.2119	-26.001	-14.2822	38.0859	-101.074
736015	-42.1143	-9.8877	-13.5498	-7.69043	45.4102	-87.1582
736015	-47.9736	-16.8457	-11.3525	-13.916	40.2832	-88.9893
736015	-57.1289	-23.8037	-14.6484	-24.1699	32.959	-95.9473
736015	-49.8047	-14.6484	-5.85938	-12.085	42.1143	-79.834
736015	-41.0156	-5.85938	3.2959	1.46484	52.3682	-60.791
736015	-36.6211	1.09863	6.95801	8.42285	59.6924	-47.2412
736015	-46.5088	-4.76074	-2.56348	1.09863	52.7344	-59.6924
736015	-53.4668	-9.8877	-11.3525	-3.66211	46.5088	-72.5098
736015	-54.5654	-11.3525	-7.69043	0.732422	44.6777	-68.4814
736015	-57.4951	-10.6201	-1.46484	5.12695	43.9453	-65.918
736015	-72.5098	-25.2686	-20.1416	-11.3525	25.6348	-86.4258
736015	-74.707	-29.2969	-26.7334	-18.6768	20.5078	-95.5811
736015	-56.7627	-11.3525	-2.56348	-0.366211	37.3535	-75.0732
736015	-56.7627	-14.2822	-1.09863	-0.366211	33.6914	-73.9746
736015	-66.2842	-25.2686	-10.2539	-13.5498	23.0713	-84.9609
736015	-63.3545	-20.5078	-9.52148	-17.2119	25.2686	-85.6934
736015	-68.1152	-20.874	-11.3525	-20.1416	23.0713	-86.792
736015	-67.749	-17.5781	-7.69043	-13.5498	21.2402	-85.6934
736015	-68.8477	-17.5781	-5.12695	-5.85938	19.4092	-85.6934
736015	-72.876	-20.874	-12.085	-6.95801	15.0146	-92.6514
736015	-67.0166	-11.3525	-10.6201	-3.66211	18.6768	-94.4824
736015	-73.2422	-15.3809	-9.52148	-5.85938	12.8174	-102.905
736015	-68.8477	-7.69043	-3.66211	1.46484	20.1416	-90.0879
736015	-69.9463	-6.95801	-16.4795	-2.56348	17.5781	-92.6514
736015	-74.3408	-10.9863	-21.2402	-8.78906	10.6201	-101.074
736015	-73.9746	-13.5498	-15.7471	-9.52148	10.9863	-98.1445
736015	-79.1016	-16.8457	-25.2686	-11.7188	8.78906	-100.342
736015	-88.9893	-26.3672	-35.8887	-28.5645	-3.2959	-118.286
736015	-75.8057	-13.1836	-19.043	-26.001	4.39453	-116.089
736015	-75.0732	-8.05664	-17.5781	-26.3672	6.5918	-115.723
736015	-82.0312	-12.8174	-28.9307	-26.3672	4.39453	-117.92
736015	-79.4678	-9.52148	-32.5928	-21.9727	7.69043	-117.92
736015	-76.9043	-4.76074	-30.0293	-17.5781	12.8174	-111.694
736015	-69.5801	2.92969	-26.3672	-11.3525	17.5781	-102.905
736015	-72.5098	-1.09863	-31.8604	-12.8174	14.6484	-101.44
736015	-65.918	6.22559	-19.043	-3.66211	22.3389	-96.6797
736015	-67.3828	6.95801	-10.2539	-8.42285	20.1416	-102.905
736015	-75.0732	-1.09863	-16.4795	-20.1416	10.6201	-113.525
736015	-75.4395	-3.66211	-13.5498	-17.9443	11.7188	-107.666
736015	-68.4814	3.2959	-4.02832	-8.78906	14.2822	-99.9756
736015	-68.8477	8.78906	-2.56348	-11.7188	12.085	-100.708
736015	-79.1016	1.46484	-15.7471	-24.1699	0.366211	-113.525
736015	-78.0029	0.732422	-12.085	-20.5078	2.92969	-109.131
736015	-67.749	10.6201	0	-5.85938	15.0146	-92.6514
736015	-75.4395	4.02832	-9.52148	-10.9863	9.8877	-101.44
736015	-84.9609	-4.02832	-16.8457	-17.5781	5.85938	-108.765
736015	-84.9609	-6.5918	-13.5498	-10.6201	12.8174	-100.342
736015	-90.4541	-16.8457	-17.2119	-8.42285	14.2822	-94.8486
736015	-96.6797	-22.7051	-21.6064	-10.9863	12.085	-93.0176
736015	-96.3135	-20.5078	-20.5078	-11.7188	11.3525	-93.3838
736015	-95.9473	-16.4795	-18.3105	-12.8174	11.3525	-90.0879
736015	-97.0459	-15.7471	-15.0146	-13.916	7.69043	-88.623
736015	-97.7783	-15.3809	-6.5918	-13.916	8.78906	-85.3271
736015	-102.905	-19.043	-9.52148	-23.8037	2.92969	-93.0176
736015	-111.328	-27.832	-21.9727	-34.79	-8.05664	-100.708
736015	-100.342	-20.1416	-14.6484	-23.8037	0	-80.5664
736015	-87.1582	-10.2539	-0.366211	-11.7188	10.9863	-62.6221
736015	-85.3271	-10.6201	2.56348	-10.9863	13.916	-65.5518
736015	-98.1445	-25.6348	-13.916	-26.7334	2.19727	-84.9609
736015	-93.3838	-23.0713	-7.69043	-18.3105	8.05664	-76.5381
736015	-84.2285	-12.8174	6.95801	-1.46484	20.874	-57.1289
736015	-93.0176	-18.6768	-5.12695	-10.6201	7.69043	-68.1152
736015	-95.5811	-18.6768	-12.085	-15.7471	2.56348	-73.9746
736015	-96.6797	-17.9443	-17.5781	-17.9443	1.46484	-67.749
736015	-91.1865	-11.3525	-17.2119	-10.9863	6.95801	-51.2695
736015	-87.8906	-6.95801	-14.6484	-6.5918	12.085	-42.8467
736015	-88.623	-5.12695	-19.4092	-10.9863	10.9863	-49.4385
736015	-88.623	-6.22559	-24.5361	-11.7188	9.8877	-53.1006
736015	-82.7637	-3.2959	-17.9443	-6.22559	13.916	-46.1426
736015	-87.1582	-8.42285	-21.6064	-10.2539	8.05664	-48.3398
736015	-85.6934	-8.05664	-19.4092	-9.52148	6.22559	-54.1992
736015	-90.4541	-13.5498	-19.4092	-11.3525	3.2959	-57.1289
736015	-77.6367	-0.732422	-1.46484	8.05664	20.1416	-33.6914
736015	-68.4814	7.69043	8.78906	21.2402	28.9307	-21.6064
736015	-78.3691	0.732422	0	12.8174	19.4092	-35.8887
736015	-82.0312	-0.366211	-5.12695	4.39453	13.916	-46.5088
736015	-79.4678	1.46484	2.19727	5.85938	17.5781	-39.917
736015	-68.4814	10.2539	18.6768	15.7471	27.832	-26.3672
736015	-70.6787	4.76074	17.2119	8.05664	20.5078	-34.79
736015	-78.3691	-6.22559	4.02832	-4.39453	11.7188	-45.7764
736015	-82.7637	-12.085	0.366211	-7.32422	6.22559	-44.6777
736015	-81.665	-12.8174	8.78906	0	7.32422	-35.8887
736015	-72.876	-2.92969	17.2119	10.6201	11.7188	-28.1982
736015	-81.665	-8.05664	4.39453	0.732422	-0.366211	-43.9453
736015	-82.0312	-8.78906	3.66211	-0.366211	-0.366211	-48.3398
736015	-74.3408	-1.46484	16.4795	13.5498	11.7188	-35.1562
736015	-78.7354	-4.02832	10.6201	9.52148	5.85938	-43.9453
736015	-77.6367	-2.92969	6.5918	7.69043	6.22559	-53.1006
736015	-71.0449	1.46484	13.916	11.3525	12.085	-50.1709
736015	-71.0449	-0.366211	19.043	10.2539	12.8174	-46.5088
736015	-72.876	-1.09863	15.3809	13.5498	10.6201	-46.5088
736015	-82.3975	-13.1836	-3.2959	4.39453	-2.19727	-60.4248
736015	-73.2422	-2.19727	5.12695	14.6484	5.85938	-56.3965
736015	-75.4395	-2.19727	4.76074	16.4795	5.85938	-56.0303
736015	-69.9463	3.66211	15.3809	25.2686	8.42285	-47.2412
736015	-76.9043	-1.46484	6.22559	14.6484	-2.19727	-57.4951
736015	-81.2988	-3.2959	-5.12695	4.76074	-5.85938	-64.4531
736015	-79.834	-2.56348	2.19727	3.2959	-4.02832	-61.5234
736015	-71.7773	6.22559	18.3105	12.8174	3.66211	-48.3398
736015	-73.9746	8.42285	24.5361	15.0146	3.66211	-46.5088
736015	-86.792	-5.85938	11.3525	-0.366211	-10.9863	-68.4814
736015	-79.4678	-7.69043	4.76074	-1.46484	-15.7471	-76.9043
736015	-58.96	3.2959	12.085	20.1416	-3.2959	-62.2559
736015	-51.6357	8.78906	17.9443	30.7617	6.5918	-50.9033
736015	-47.9736	13.1836	17.5781	28.9307	7.32422	-54.5654
736015	-42.4805	15.3809	12.085	27.832	4.39453	-57.8613
736015	-19.043	34.4238	22.3389	49.0723	18.3105	-36.9873
736015	-1.46484	46.875	31.1279	64.0869	26.001	-23.0713
736015	10.6201	54.1992	36.9873	75.4395	32.959	-16.8457
736015	13.916	58.5938	33.3252	77.6367	34.79	-17.5781
736015	24.1699	69.9463	43.5791	83.8623	45.4102	-7.69043
736015	33.3252	71.0449	53.833	91.1865	52.3682	0
736015	42.8467	76.9043	60.791	98.1445	58.96	3.2959
736015	53.833	85.6934	67.749	101.074	63.7207	0
736015	61.1572	91.9189	76.5381	105.469	66.2842	2.19727
736015	64.0869	97.0459	78.0029	116.455	69.5801	10.9863
736015	54.9316	89.7217	56.7627	108.398	58.5938	0.366211
736015	52.3682	86.0596	49.0723	103.638	55.2979	-4.39453
736015	58.5938	93.75	56.0303	108.765	58.5938	2.19727
736015	65.918	106.567	64.4531	116.455	69.9463	15.3809
736015	60.4248	97.0459	60.0586	108.765	66.2842	11.3525
736015	49.8047	86.0596	57.1289	94.4824	58.2275	-2.56348
736015	55.2979	85.3271	60.791	86.4258	56.0303	-8.05664
736015	46.5088	79.834	60.791	84.9609	53.4668	-9.8877
736015	49.8047	86.0596	68.1152	83.4961	60.4248	-3.66211
736015	42.1143	83.8623	53.833	78.3691	49.8047	-12.8174
736015	36.2549	78.7354	46.1426	73.9746	42.8467	-18.6768
736015	32.5928	76.1719	47.9736	68.1152	39.1846	-15.3809
736015	30.7617	80.2002	46.1426	71.7773	43.9453	-4.02832
736015	26.001	79.1016	44.3115	65.5518	42.4805	-8.42285
736015	22.7051	76.5381	46.1426	54.9316	40.2832	-16.8457
736015	24.9023	80.5664	53.833	53.1006	44.6777	-18.6768
736015	21.2402	72.5098	53.833	49.8047	39.5508	-24.1699
736015	19.4092	71.0449	53.833	46.875	42.4805	-19.043
736015	15.3809	75.0732	52.3682	39.5508	40.6494	-22.7051
736015	10.6201	73.9746	49.8047	40.6494	41.0156	-20.1416
736015	9.52148	72.876	46.5088	47.9736	43.2129	-17.9443
736015	2.92969	63.7207	42.1143	47.9736	39.1846	-24.9023
736015	-3.66211	54.5654	33.3252	39.917	32.5928	-33.6914
736015	-4.76074	55.2979	34.4238	32.2266	31.8604	-38.4521
736015	-4.76074	54.1992	39.917	32.2266	33.6914	-36.2549
736015	-4.02832	57.1289	43.2129	35.1562	36.6211	-30.0293
736015	-5.85938	58.2275	41.748	31.8604	35.8887	-33.3252
736015	-13.5498	50.9033	31.1279	24.5361	31.4941	-36.2549
736015	-15.3809	50.9033	26.7334	24.9023	30.0293	-28.5645
736015	-10.2539	57.1289	38.4521	35.5225	36.9873	-16.8457
736015	-10.6201	53.833	34.79	38.4521	38.4521	-14.6484
736015	-13.1836	50.9033	30.0293	28.5645	33.3252	-25.2686
736015	-12.8174	45.7764	35.1562	20.5078	28.9307	-34.4238
736015	-13.916	43.5791	36.2549	17.2119	28.9307	-32.959
736015	-15.7471	45.7764	43.5791	14.2822	30.7617	-26.001
736015	-26.7334	35.1562	27.4658	6.5918	21.6064	-28.9307
736015	-30.3955	31.8604	10.9863	8.78906	20.5078	-28.1982
736015	-36.2549	28.9307	13.5498	11.3525	19.4092	-27.832
736015	-43.9453	25.2686	13.1836	16.4795	19.4092	-26.3672
736015	-49.0723	26.7334	11.3525	19.043	20.5078	-27.4658
736015	-42.8467	33.6914	22.3389	20.874	22.3389	-27.832
736015	-38.4521	39.917	29.6631	23.0713	26.001	-21.6064
736015	-31.1279	44.3115	42.4805	28.5645	31.4941	-10.9863
736015	-28.5645	35.8887	38.8184	26.001	25.2686	-15.7471
736015	-33.6914	19.4092	24.1699	14.2822	9.8877	-32.5928
736015	-27.4658	21.6064	33.6914	20.1416	13.5498	-24.5361
736015	-26.7334	21.2402	27.4658	27.4658	15.3809	-16.4795
736015	-29.2969	19.043	22.3389	26.3672	13.5498	-17.5781
736015	-31.1279	21.2402	22.7051	18.6768	10.2539	-24.1699
736015	-29.2969	28.1982	25.6348	18.6768	10.9863	-21.6064
736015	-27.4658	31.4941	26.3672	22.7051	13.916	-10.9863
736015	-30.0293	22.7051	20.874	22.7051	9.52148	-10.6201
736015	-34.4238	10.6201	20.874	17.2119	4.02832	-20.5078
736015	-34.79	7.69043	18.6768	15.7471	2.92969	-24.9023
736015	-29.6631	10.2539	23.8037	21.6064	8.42285	-20.5078
736015	-27.832	13.1836	28.5645	24.5361	14.6484	-14.2822
736015	-30.3955	13.1836	21.2402	17.2119	9.8877	-22.7051
736015	-36.6211	6.5918	11.3525	7.69043	1.09863	-31.8604
736015	-40.6494	-1.46484	10.6201	7.32422	-2.92969	-31.1279
736015	-44.3115	-8.78906	15.3809	10.6201	-4.76074	-31.1279
736015	-53.833	-15.0146	13.916	5.85938	-9.8877	-38.4521
736015	-49.4385	-10.2539	18.6768	4.76074	-8.78906	-43.5791
736015	-36.9873	3.66211	23.8037	16.4795	4.02832	-31.8604
736015	-36.6211	6.5918	17.9443	18.6768	4.39453	-28.5645
736015	-35.8887	10.6201	17.2119	21.6064	3.66211	-23.8037
736015	-31.4941	13.916	12.8174	27.4658	5.12695	-21.2402
736015	-32.959	4.02832	12.8174	25.6348	1.46484	-29.6631
736015	-39.5508	-7.32422	15.7471	22.3389	0.732422	-31.1279
736015	-36.9873	-3.66211	23.8037	26.001	10.9863	-26.3672
736015	-42.8467	-5.85938	7.69043	8.42285	4.76074	-39.5508
736015	-51.6357	-13.1836	-9.52148	-7.69043	-7.32422	-56.3965
736015	-50.1709	-10.9863	-4.76074	-2.19727	-6.5918	-51.2695
736015	-48.3398	-12.085	-7.69043	9.8877	-6.95801	-44.6777
736015	-50.5371	-15.3809	-10.2539	9.52148	-11.7188	-49.8047
736015	-50.9033	-13.916	-5.12695	4.02832	-15.0146	-53.4668
736015	-52.7344	-15.3809	1.09863	-2.19727	-14.2822	-54.5654
736015	-56.0303	-19.4092	-4.76074	-8.78906	-13.1836	-53.1006
736015	-56.0303	-15.0146	-2.92969	-11.7188	-10.9863	-50.5371
736015	-60.4248	-15.7471	-12.8174	-17.5781	-19.4092	-60.0586
736015	-52.7344	-8.42285	-13.916	-9.52148	-17.9443	-53.4668
736015	-51.6357	-11.7188	-4.76074	-3.2959	-15.0146	-45.7764
736015	-53.1006	-16.4795	2.56348	-1.46484	-13.5498	-44.6777
736015	-57.8613	-17.9443	-8.05664	-14.2822	-14.6484	-56.0303
736015	-56.7627	-11.7188	-12.8174	-22.7051	-10.9863	-56.7627
736015	-53.4668	-7.69043	-3.2959	-14.6484	-6.95801	-47.9736
736015	-50.5371	-8.05664	-7.69043	-6.22559	-10.6201	-49.0723
736015	-54.5654	-14.6484	-20.1416	-5.85938	-17.9443	-58.2275
736015	-54.1992	-14.2822	-8.05664	-3.2959	-15.7471	-60.0586
736015	-47.6074	-4.76074	-1.46484	1.09863	-8.42285	-49.8047
736015	-47.9736	-4.39453	-8.42285	-8.42285	-9.52148	-46.1426
736015	-49.0723	-6.22559	-4.39453	-13.916	-8.05664	-41.748
736015	-57.4951	-13.5498	-17.5781	-21.6064	-17.9443	-52.3682
736015	-50.9033	-5.12695	-19.043	-10.9863	-17.2119	-51.6357
736015	-44.3115	0	-9.8877	-0.366211	-17.5781	-51.6357
736015	-56.3965	-12.8174	-15.3809	-7.32422	-24.9023	-61.5234
736015	-62.2559	-15.0146	-25.6348	-17.2119	-25.2686	-72.5098
736015	-54.5654	-7.69043	-26.7334	-19.043	-16.8457	-68.4814
736015	-54.1992	-6.5918	-20.1416	-23.0713	-16.8457	-60.791
736015	-52.7344	-2.19727	-20.5078	-20.1416	-16.8457	-57.8613
736015	-52.7344	-6.5918	-27.832	-20.5078	-23.0713	-68.1152
736015	-56.7627	-15.3809	-31.1279	-24.1699	-31.8604	-78.7354
736015	-60.0586	-18.3105	-29.6631	-21.9727	-29.6631	-74.3408
736015	-61.8896	-19.4092	-26.7334	-23.0713	-24.9023	-68.8477
736015	-67.749	-24.1699	-36.6211	-32.959	-27.832	-74.707
736015	-57.8613	-16.4795	-33.3252	-26.3672	-27.4658	-72.1436
736015	-58.5938	-17.9443	-37.3535	-20.5078	-34.4238	-72.1436
736015	-58.5938	-17.2119	-34.79	-10.2539	-35.5225	-68.1152
736015	-72.1436	-31.4941	-37.3535	-18.6768	-44.6777	-76.5381
736015	-84.2285	-41.0156	-53.833	-38.4521	-50.1709	-88.623
736015	-69.9463	-24.5361	-46.1426	-37.3535	-32.5928	-75.8057
736015	-67.3828	-19.4092	-33.6914	-37.3535	-26.7334	-68.8477
736015	-73.9746	-24.9023	-51.6357	-41.748	-40.2832	-78.0029
736015	-68.4814	-23.8037	-56.7627	-35.8887	-45.4102	-84.9609
736015	-58.96	-19.043	-38.8184	-25.6348	-38.0859	-78.0029
736015	-62.2559	-24.9023	-31.8604	-26.001	-33.6914	-69.5801
736015	-71.4111	-31.4941	-42.1143	-38.0859	-38.0859	-75.8057
736015	-63.7207	-24.5361	-42.1143	-39.1846	-28.5645	-68.4814
736015	-67.3828	-24.9023	-39.5508	-42.4805	-28.1982	-60.791
736015	-67.0166	-21.9727	-46.5088	-38.4521	-35.5225	-61.8896
736015	-56.0303	-13.1836	-45.4102	-21.9727	-31.1279	-57.4951
736015	-64.0869	-21.6064	-44.3115	-28.9307	-36.9873	-72.1436
736015	-67.0166	-21.9727	-44.6777	-36.2549	-35.1562	-75.4395
736015	-63.7207	-13.5498	-42.1143	-34.4238	-26.001	-65.1855
736015	-59.6924	-9.52148	-37.3535	-30.0293	-20.5078	-56.3965
736015	-61.5234	-12.085	-43.9453	-33.3252	-30.0293	-65.918
736015	-65.1855	-15.7471	-53.1006	-31.4941	-33.3252	-75.4395
736015	-66.2842	-20.5078	-46.1426	-28.9307	-31.1279	-78.0029
736015	-73.9746	-31.4941	-41.748	-36.9873	-32.2266	-77.6367
736015	-73.2422	-28.1982	-40.6494	-41.0156	-26.001	-69.9463
736015	-65.918	-14.6484	-34.4238	-40.2832	-20.5078	-65.5518
736015	-65.918	-14.6484	-43.5791	-44.6777	-30.3955	-75.8057
736015	-57.8613	-8.78906	-38.4521	-31.8604	-27.832	-68.4814
736015	-65.1855	-17.2119	-37.3535	-30.0293	-35.8887	-73.2422
736015	-65.918	-17.2119	-42.1143	-32.2266	-41.0156	-80.2002
736015	-64.0869	-12.085	-45.4102	-34.79	-39.1846	-78.3691
736015	-65.1855	-13.5498	-44.6777	-34.79	-34.79	-68.4814
736015	-64.4531	-15.3809	-42.1143	-29.6631	-29.2969	-60.4248
736015	-52.3682	-3.66211	-32.2266	-19.043	-18.3105	-53.833
736015	-53.833	-6.22559	-38.0859	-22.7051	-20.5078	-60.0586
736015	-49.0723	-2.92969	-29.6631	-19.4092	-17.2119	-60.0586
736015	-50.9033	-4.76074	-27.4658	-24.9023	-18.3105	-67.0166
736015	-58.2275	-11.3525	-36.2549	-34.79	-20.1416	-75.0732
736015	-58.2275	-10.2539	-34.79	-42.1143	-21.6064	-77.6367
736015	-54.1992	-5.12695	-32.959	-36.6211	-17.9443	-71.4111
736015	-48.3398	2.56348	-31.4941	-24.9023	-11.7188	-60.0586
736015	-50.9033	0	-28.9307	-25.6348	-14.2822	-61.5234
736015	-47.2412	2.19727	-24.9023	-24.1699	-6.5918	-58.2275
736015	-39.1846	9.8877	-20.5078	-20.5078	6.5918	-47.9736
736015	-46.1426	3.66211	-26.7334	-26.3672	4.02832	-44.3115
736015	-43.9453	6.5918	-23.0713	-20.1416	4.39453	-36.6211
736015	-52.3682	-1.09863	-37.3535	-25.6348	-5.85938	-47.9736
736015	-55.2979	-4.39453	-39.1846	-24.9023	-7.32422	-54.1992
736015	-44.6777	4.39453	-23.0713	-13.916	0	-49.0723
736015	-46.5088	4.02832	-22.7051	-15.7471	3.2959	-41.0156
736015	-47.9736	1.46484	-18.3105	-21.6064	4.76074	-39.1846
736015	-44.3115	2.92969	-15.3809	-21.6064	9.52148	-39.1846
736015	-52.3682	-4.02832	-24.9023	-24.5361	4.39453	-47.2412
736015	-51.6357	-4.02832	-20.874	-20.5078	1.09863	-52.3682
736015	-46.5088	1.09863	-18.3105	-13.1836	3.2959	-53.4668
736015	-50.1709	-1.09863	-25.2686	-18.6768	0.366211	-57.4951
736015	-45.4102	2.92969	-23.0713	-16.8457	8.78906	-46.5088
736015	-39.1846	9.8877	-17.5781	-8.42285	21.6064	-30.3955
736015	-42.1143	7.32422	-18.3105	-8.78906	18.3105	-36.2549
736015	-53.1006	-6.95801	-30.3955	-18.6768	3.66211	-57.8613
736015	-62.2559	-15.3809	-37.3535	-20.874	-2.92969	-68.1152
736015	-61.1572	-11.7188	-28.5645	-13.1836	3.66211	-60.4248
736015	-69.9463	-24.1699	-39.917	-18.3105	-0.732422	-62.6221
736015	-68.8477	-25.6348	-40.6494	-17.2119	7.32422	-56.0303
736015	-69.2139	-26.3672	-34.79	-20.1416	13.916	-51.6357
736015	-69.5801	-33.3252	-37.3535	-21.2402	13.5498	-54.1992
736015	-61.8896	-29.2969	-29.6631	-13.1836	16.8457	-53.833
736015	-55.2979	-23.8037	-23.8037	-8.42285	21.9727	-52.3682
736015	-58.96	-27.832	-29.2969	-16.8457	19.4092	-57.1289
736015	-58.2275	-29.6631	-24.9023	-17.9443	23.8037	-46.875
736015	-56.7627	-29.2969	-18.3105	-15.0146	28.9307	-36.6211
736015	-62.6221	-34.79	-30.3955	-21.6064	19.4092	-41.748
736015	-71.4111	-46.875	-49.4385	-32.959	3.66211	-56.3965
736015	-76.9043	-54.1992	-54.5654	-33.3252	0.732422	-53.833
736015	-65.918	-45.7764	-43.9453	-18.3105	13.916	-35.5225
736015	-65.918	-43.9453	-47.2412	-17.9443	17.5781	-28.9307
736015	-68.1152	-43.9453	-55.2979	-27.832	16.8457	-31.4941
736015	-64.8193	-40.2832	-53.1006	-33.3252	17.2119	-31.4941
736015	-68.4814	-44.6777	-53.4668	-35.5225	10.6201	-38.8184
736015	-68.8477	-46.875	-49.4385	-32.2266	2.19727	-49.4385
736015	-64.4531	-45.4102	-45.7764	-26.7334	1.46484	-57.1289
736015	-74.707	-56.0303	-51.6357	-38.0859	-4.39453	-72.1436
736015	-75.8057	-57.8613	-44.6777	-40.2832	-4.02832	-70.6787
736015	-72.876	-57.8613	-39.5508	-40.2832	-2.56348	-62.6221
736015	-71.4111	-56.7627	-42.8467	-39.917	-4.02832	-59.6924
736015	-75.0732	-61.5234	-53.4668	-46.5088	-14.2822	-71.7773
736015	-78.0029	-65.5518	-53.4668	-48.3398	-20.5078	-80.5664
736015	-76.5381	-63.7207	-45.4102	-46.5088	-20.874	-79.834
736015	-74.3408	-58.2275	-43.9453	-43.9453	-13.5498	-75.0732
736015	-78.0029	-63.3545	-52.7344	-55.2979	-16.4795	-78.7354
736015	-79.4678	-63.7207	-57.1289	-58.96	-15.0146	-75.4395
736015	-72.5098	-57.8613	-53.1006	-47.6074	-7.69043	-64.4531
736015	-76.1719	-65.1855	-54.5654	-47.2412	-15.0146	-67.749
736015	-75.8057	-66.2842	-52.3682	-48.3398	-21.6064	-76.9043
736015	-68.4814	-59.6924	-43.5791	-41.748	-14.6484	-75.4395
736015	-68.1152	-57.4951	-38.4521	-37.3535	-6.95801	-64.0869
736015	-69.9463	-58.5938	-42.1143	-40.2832	-4.76074	-57.1289
736015	-72.1436	-60.0586	-50.1709	-47.6074	-9.8877	-64.4531
736015	-74.707	-65.5518	-54.9316	-50.9033	-18.3105	-75.0732
736015	-71.7773	-65.918	-47.2412	-43.5791	-18.6768	-73.2422
736015	-64.4531	-60.4248	-39.1846	-36.6211	-15.7471	-63.3545
736015	-67.0166	-62.6221	-42.4805	-39.917	-15.7471	-61.1572
736015	-70.6787	-65.5518	-51.2695	-44.3115	-16.4795	-57.4951
736015	-64.8193	-56.7627	-64.4531	-40.2832	-13.1836	-45.4102
736015	-51.2695	-41.748	-52.3682	-22.3389	1.09863	-25.2686
736015	-50.1709	-41.748	-36.2549	-19.043	-1.09863	-27.832
736015	-60.0586	-54.5654	-51.6357	-32.2266	-17.5781	-46.875
736015	-65.918	-63.3545	-57.4951	-42.4805	-22.7051	-54.9316
736015	-60.791	-60.791	-38.4521	-36.9873	-13.916	-46.5088
736015	-60.791	-58.2275	-36.2549	-32.2266	-5.85938	-34.79
736015	-65.5518	-58.5938	-49.4385	-39.5508	-10.2539	-36.2549
736015	-64.0869	-58.2275	-49.4385	-41.748	-15.0146	-42.4805
736015	-57.8613	-56.3965	-35.5225	-30.3955	-13.5498	-32.2266
736015	-57.1289	-58.2275	-32.959	-21.6064	-16.4795	-26.3672
736015	-56.0303	-57.8613	-33.3252	-15.3809	-13.1836	-24.9023
736015	-56.7627	-58.5938	-32.959	-16.8457	-11.3525	-31.8604
736015	-60.0586	-58.2275	-35.1562	-21.6064	-9.52148	-32.2266
736015	-54.1992	-49.4385	-31.4941	-21.6064	-2.92969	-24.1699
736015	-54.1992	-50.9033	-36.6211	-27.832	-6.22559	-28.5645
736015	-50.1709	-50.1709	-35.8887	-24.1699	-8.05664	-32.2266
736015	-53.1006	-53.4668	-33.3252	-25.2686	-15.3809	-38.0859
736015	-47.9736	-45.7764	-21.2402	-15.0146	-7.32422	-25.6348
736015	-44.6777	-41.748	-17.5781	-11.7188	-2.92969	-20.874
736015	-36.6211	-33.3252	-13.916	-11.7188	-2.19727	-24.5361
736015	-37.3535	-34.79	-17.2119	-14.2822	-6.22559	-29.6631
736015	-26.7334	-26.3672	-6.5918	-1.46484	0.732422	-18.6768
736015	-31.8604	-33.6914	-6.22559	-2.19727	-2.56348	-19.043
736015	-39.5508	-42.4805	-9.8877	-6.22559	-6.22559	-22.3389
736015	-42.8467	-45.7764	-14.2822	-10.9863	-8.05664	-23.0713
736015	-32.5928	-32.5928	-7.69043	-2.19727	3.2959	-10.9863
736015	-24.1699	-20.874	-4.02832	7.69043	8.05664	-4.39453
736015	-17.5781	-12.085	-3.66211	13.5498	8.05664	-6.5918
736015	-18.3105	-11.3525	-2.19727	10.9863	4.39453	-13.1836
736015	-30.3955	-26.3672	-8.42285	1.46484	-10.2539	-27.4658
736015	-31.1279	-30.0293	-2.19727	3.2959	-10.2539	-24.9023
736015	-32.5928	-32.959	6.22559	-1.09863	-6.22559	-26.001
736015	-46.875	-46.1426	-7.32422	-24.1699	-18.6768	-47.6074
736015	-39.5508	-35.5225	-2.19727	-19.043	-10.9863	-40.2832
736015	-32.5928	-28.5645	0.366211	-10.2539	-6.95801	-29.2969
736015	-33.3252	-31.4941	-3.2959	-4.39453	-10.2539	-27.4658
736015	-38.0859	-38.4521	-6.95801	-1.46484	-12.085	-28.9307
736015	-43.2129	-44.6777	-13.916	0.732422	-9.8877	-28.1982
736015	-46.5088	-46.5088	-15.3809	5.85938	-5.85938	-20.5078
736015	-47.2412	-42.1143	-12.085	6.22559	-2.92969	-15.3809
736015	-49.0723	-41.748	-24.1699	-1.46484	-8.05664	-24.9023
736015	-53.4668	-43.9453	-35.1562	-10.9863	-15.7471	-36.6211
736015	-41.0156	-31.8604	-16.8457	2.56348	-3.2959	-25.6348
736015	-31.4941	-22.7051	-1.09863	14.6484	5.85938	-15.7471
736015	-42.4805	-36.6211	-13.5498	2.92969	-7.32422	-30.3955
736015	-48.3398	-44.3115	-22.7051	-8.05664	-14.2822	-41.0156
736015	-36.6211	-30.0293	-13.5498	-0.366211	-1.46484	-25.6348
736015	-34.4238	-25.2686	-13.1836	0.366211	2.56348	-15.0146
736015	-21.6064	-13.916	-6.95801	10.2539	13.916	4.02832
736015	-19.043	-14.2822	-7.69043	10.2539	13.1836	4.76074
736015	-21.2402	-17.9443	-8.78906	12.8174	8.78906	2.56348
736015	-26.001	-21.2402	-15.0146	15.7471	4.76074	2.56348
736015	-34.4238	-28.5645	-25.2686	10.2539	-2.56348	-4.02832
736015	-24.5361	-17.2119	-17.2119	13.5498	8.78906	3.2959
736015	-19.043	-8.42285	-14.6484	9.52148	12.085	1.09863
736015	-26.3672	-13.1836	-21.2402	0.732422	5.85938	-10.2539
736015	-25.2686	-14.6484	-15.7471	7.32422	7.69043	-9.8877
736015	-24.5361	-17.5781	-6.5918	13.5498	11.7188	-9.8877
736015	-32.5928	-27.832	-10.2539	5.85938	6.22559	-26.7334
736015	-42.4805	-38.4521	-14.6484	-1.46484	-1.46484	-40.6494
736015	-39.917	-32.2266	-8.05664	3.2959	2.19727	-38.4521
736015	-34.79	-24.1699	-13.916	0	-1.46484	-42.1143
736015	-38.0859	-25.6348	-25.2686	-12.8174	-11.7188	-54.1992
736015	-43.9453	-29.6631	-28.1982	-19.043	-19.043	-62.2559
736015	-39.1846	-25.6348	-16.4795	-10.2539	-15.3809	-57.8613
736015	-43.5791	-31.8604	-14.6484	-13.5498	-19.043	-65.918
736015	-41.0156	-28.5645	-6.22559	-15.7471	-13.916	-64.4531
736015	-38.0859	-23.0713	-1.46484	-17.2119	-8.05664	-58.5938
736015	-39.917	-24.1699	-6.95801	-14.6484	-5.85938	-52.3682
736015	-43.5791	-30.3955	-16.4795	-14.6484	-9.52148	-52.3682
736015	-38.8184	-28.9307	-14.2822	-9.8877	-4.39453	-43.2129
736015	-42.8467	-35.1562	-19.4092	-10.6201	-6.22559	-42.1143
736015	-30.3955	-26.7334	-3.2959	5.85938	9.52148	-23.8037
736015	-21.9727	-17.9443	15.0146	19.4092	24.9023	-1.09863
736015	-24.1699	-17.2119	9.52148	10.6201	20.874	-3.66211
736015	-31.1279	-20.1416	-8.42285	-3.2959	10.6201	-11.7188
736015	-28.9307	-14.2822	-7.32422	-3.2959	10.9863	-3.66211
736015	-21.2402	-7.69043	-0.366211	4.39453	15.7471	12.085
736015	-14.2822	-2.56348	8.42285	11.7188	20.5078	23.0713
736015	-22.7051	-10.9863	5.85938	0	9.8877	13.916
736015	-24.9023	-10.2539	4.76074	-2.56348	10.2539	17.2119
736015	-27.832	-11.3525	2.19727	-2.19727	10.6201	24.9023
736015	-26.3672	-8.78906	-2.56348	0.732422	12.085	29.2969
736015	-24.9023	-8.42285	-3.2959	1.46484	9.8877	27.832
736015	-24.1699	-10.6201	0.732422	2.56348	6.22559	25.2686
736015	-25.6348	-15.3809	0	4.39453	2.56348	21.2402
736015	-28.1982	-18.6768	3.66211	2.92969	0	11.3525
736015	-34.4238	-22.7051	2.19727	-5.12695	-3.66211	-3.2959
736015	-36.9873	-26.3672	-4.39453	-10.6201	-4.39453	-16.4795
736015	-25.6348	-13.916	-0.732422	-1.09863	7.32422	-13.5498
736015	-29.6631	-15.0146	-2.19727	-2.19727	5.85938	-20.5078
736015	-38.8184	-23.8037	-8.05664	-8.78906	-4.02832	-35.8887
736015	-36.9873	-25.2686	-14.6484	-10.2539	-6.22559	-43.9453
736015	-33.6914	-24.9023	-8.05664	-4.02832	-0.366211	-39.917
736015	-42.4805	-33.3252	-3.2959	-6.95801	-2.56348	-39.5508
736015	-45.4102	-34.4238	-4.39453	-13.5498	-2.56348	-39.5508
736015	-42.1143	-30.3955	-6.22559	-17.2119	-0.366211	-41.748
736015	-41.748	-29.6631	-4.39453	-16.8457	-0.732422	-42.4805
736015	-44.3115	-31.1279	-10.6201	-16.4795	-6.95801	-43.2129
736015	-47.6074	-35.8887	-13.1836	-19.043	-15.0146	-46.875
736015	-48.3398	-38.0859	-12.8174	-21.6064	-18.6768	-54.9316
736015	-47.2412	-37.3535	-6.22559	-19.4092	-13.916	-53.1006
736015	-46.1426	-35.1562	-1.46484	-19.043	-8.42285	-50.9033
736015	-46.875	-36.6211	-5.12695	-22.7051	-4.02832	-49.8047
736015	-49.8047	-42.8467	-10.6201	-33.6914	-6.95801	-55.2979
736015	-47.2412	-41.748	-17.2119	-36.2549	-9.8877	-50.9033
736015	-46.1426	-41.748	-20.5078	-31.4941	-13.5498	-43.9453
736015	-42.1143	-38.0859	-16.8457	-19.043	-9.8877	-32.5928
736015	-45.7764	-42.4805	-22.7051	-23.0713	-10.2539	-30.0293
736015	-47.9736	-43.5791	-23.0713	-31.8604	-10.2539	-31.4941
736015	-41.748	-35.5225	-18.3105	-28.1982	-0.366211	-23.8037
736015	-42.1143	-32.5928	-22.7051	-26.3672	-0.366211	-20.1416
736015	-37.3535	-26.3672	-20.5078	-19.043	0.732422	-19.043
736015	-35.5225	-25.6348	-18.6768	-15.3809	0	-20.5078
736015	-40.2832	-34.79	-20.874	-18.3105	-2.19727	-17.9443
736015	-36.2549	-31.8604	-14.6484	-15.3809	6.95801	-5.85938
736015	-33.6914	-26.001	-9.8877	-18.3105	15.3809	-0.732422
736015	-40.2832	-29.6631	-13.916	-28.5645	12.8174	-12.8174
736015	-50.9033	-38.0859	-30.3955	-34.79	2.56348	-26.001
736015	-40.2832	-25.2686	-23.0713	-18.3105	9.8877	-19.043
736015	-28.1982	-17.5781	-11.7188	-4.02832	12.085	-17.9443
736015	-31.8604	-24.5361	-20.874	-10.2539	-0.732422	-30.3955
736015	-33.6914	-26.001	-21.2402	-19.4092	-3.2959	-36.2549
736015	-27.4658	-19.4092	-6.22559	-14.2822	10.2539	-28.9307
736015	-22.7051	-16.8457	2.56348	-12.8174	13.5498	-29.2969
736015	-18.3105	-8.05664	0	-10.9863	11.7188	-33.6914
736015	-8.42285	1.09863	-0.366211	-4.39453	10.6201	-33.3252
736015	-6.95801	-3.66211	0.732422	2.56348	7.32422	-34.4238
736015	-10.6201	-12.085	3.2959	6.5918	8.42285	-27.832
736015	-13.1836	-14.6484	3.2959	4.02832	12.085	-21.9727
736015	-19.043	-19.4092	-0.732422	-12.085	8.05664	-30.0293
736015	-23.8037	-23.8037	-0.366211	-23.0713	2.56348	-35.8887
736015	-10.9863	-11.3525	7.32422	-9.8877	9.8877	-24.1699
736015	-0.732422	-2.56348	13.916	1.46484	9.8877	-20.1416
736015	-13.1836	-10.9863	0.732422	-6.5918	-5.85938	-30.3955
736015	-19.4092	-13.5498	-8.78906	-8.05664	-8.05664	-30.3955
736015	-17.5781	-8.78906	-8.78906	-6.95801	0	-20.874
736015	-18.3105	-6.95801	1.46484	-8.05664	10.6201	-10.6201
736015	-25.2686	-13.5498	-0.366211	-17.9443	6.22559	-20.5078
736015	-16.8457	-4.39453	-0.366211	-12.8174	5.85938	-21.6064
736015	-16.4795	-4.76074	-3.66211	-8.42285	-2.19727	-24.1699
736015	-5.85938	4.02832	14.2822	8.42285	6.95801	-8.05664
736015	-6.95801	5.12695	11.7188	8.42285	8.42285	-6.95801
736015	-21.2402	-3.66211	-13.1836	-9.8877	3.2959	-17.9443
736015	-16.8457	2.56348	-1.09863	-9.52148	15.7471	-8.78906
736015	-15.3809	4.02832	6.5918	-8.78906	18.6768	-2.19727
736015	-10.2539	11.3525	10.6201	0.732422	20.5078	0
736015	-8.05664	15.0146	8.05664	8.05664	15.0146	-11.3525
736015	-10.9863	10.6201	-3.66211	11.3525	11.7188	-13.5498
736015	-9.52148	12.085	-10.2539	15.0146	19.043	-2.92969
736015	-9.52148	13.5498	-7.69043	10.9863	27.4658	2.19727
736015	-15.3809	6.22559	0.366211	-5.12695	24.1699	-10.2539
736015	-29.2969	-4.76074	-8.78906	-24.5361	7.32422	-34.79
736015	-21.6064	2.56348	-3.66211	-15.3809	7.32422	-36.2549
736015	-13.916	8.05664	6.22559	0.732422	7.32422	-33.6914
736015	-12.8174	10.6201	5.85938	6.95801	7.32422	-35.8887
736015	-12.8174	10.2539	-7.32422	4.02832	7.69043	-35.8887
736015	-14.2822	7.69043	-8.78906	-0.732422	11.3525	-24.9023
736015	-17.5781	3.2959	4.02832	-2.56348	17.2119	-10.9863
736015	-19.4092	3.2959	4.02832	-6.5918	14.6484	-12.085
736015	-23.0713	1.09863	-4.39453	-10.2539	6.95801	-22.3389
736015	-28.1982	-4.39453	-6.5918	-8.42285	-0.366211	-24.9023
736015	-27.4658	-1.46484	-8.78906	0.732422	3.66211	-8.78906
736015	-18.3105	8.78906	-15.7471	8.42285	13.916	6.95801
736015	-20.5078	6.95801	-15.0146	-2.56348	11.7188	4.39453
736015	-28.5645	-2.56348	-9.52148	-16.8457	2.56348	-3.66211
736015	-20.5078	4.02832	2.19727	-9.8877	6.95801	0
736015	-20.1416	3.2959	1.09863	-2.56348	4.76074	-6.22559
736015	-26.7334	-2.19727	-8.78906	-4.76074	-4.76074	-16.4795
736015	-24.1699	-2.19727	-17.5781	-4.02832	-2.92969	-10.9863
736015	-20.5078	-0.732422	-22.3389	-3.2959	3.2959	0.366211
736015	-16.4795	3.66211	-11.3525	-3.2959	11.7188	7.69043
736015	-10.2539	10.2539	2.92969	-7.32422	14.2822	7.32422
736015	-8.78906	13.5498	3.66211	-8.42285	8.78906	1.46484
736015	-8.78906	13.5498	0.366211	-2.19727	3.2959	-4.02832
736015	-7.69043	11.3525	-2.19727	12.085	6.22559	5.12695
736015	0.366211	18.3105	-4.76074	23.0713	15.3809	14.6484
736015	0.732422	18.6768	-10.9863	16.4795	16.4795	13.1836
736015	-0.732422	17.2119	-2.92969	6.22559	14.6484	9.52148
736015	-2.92969	15.0146	5.85938	4.02832	13.1836	6.95801
736015	2.19727	21.2402	14.2822	15.3809	15.7471	7.32422
736015	-2.92969	16.8457	9.52148	15.7471	8.42285	-7.32422
736015	-2.92969	15.3809	7.32422	21.2402	7.69043	-10.6201
736015	2.19727	19.043	10.2539	23.0713	11.7188	-4.39453
736015	-0.366211	17.9443	15.0146	17.5781	16.8457	3.66211
736015	-2.56348	15.0146	22.3389	10.6201	17.9443	7.32422
736015	-0.732422	15.0146	28.9307	3.66211	14.6484	-0.732422
736015	-0.366211	13.5498	31.4941	6.95801	11.3525	-4.02832
736015	7.32422	17.2119	31.8604	23.0713	16.4795	0.366211
736015	6.22559	19.043	15.7471	26.001	11.7188	-6.95801
736015	-1.46484	15.3809	-1.46484	18.3105	7.69043	-13.916
736015	-4.02832	12.085	1.09863	10.6201	11.3525	-4.76074
736015	-3.2959	12.085	7.69043	6.95801	17.5781	5.12695
736015	-4.02832	10.2539	15.7471	3.2959	17.2119	-1.46484
736015	-11.7188	0.366211	11.3525	-3.2959	6.5918	-22.7051
736015	-15.0146	-1.09863	0.732422	2.56348	1.46484	-28.1982
736015	-14.2822	0.732422	-5.12695	12.085	5.12695	-15.7471
736015	-5.12695	9.52148	0	17.2119	15.3809	-8.05664
736015	-15.3809	1.09863	-8.78906	-2.56348	9.8877	-20.1416
736015	-31.4941	-14.6484	-20.5078	-28.5645	-3.2959	-35.1562
736015	-24.9023	-9.52148	-4.02832	-21.6064	2.56348	-27.832
736015	-9.8877	2.92969	13.1836	-1.46484	9.8877	-17.2119
736015	-6.5918	6.95801	5.85938	8.78906	10.2539	-14.6484
736015	-8.05664	6.95801	-7.69043	10.6201	10.2539	-14.6484
736015	-4.76074	10.9863	-9.8877	12.085	18.6768	-5.85938
736015	-5.85938	8.05664	-5.12695	6.95801	24.9023	1.09863
736015	-15.0146	-3.66211	1.46484	-6.5918	21.2402	-2.56348
736015	-14.2822	-3.2959	12.085	-7.32422	19.043	-5.85938
736015	-1.46484	12.8174	26.7334	7.69043	24.1699	-0.366211
[truncated: 58,366 more rows]

## Sheet: 3) num41_sub16_W_TR1_L2
JST time (string format)	F3	FC3	C3	F4	FC4	C4
736015	-0.366211	-21.2402	-58.2275	-120.85	1.46484	-43.5791
736015	-3.2959	-28.9307	-62.2559	-116.455	-7.32422	-61.5234
736015	-9.8877	-39.1846	-73.9746	-118.286	-19.043	-81.2988
736015	-9.52148	-36.2549	-71.4111	-114.99	-21.2402	-91.1865
736015	-19.4092	-42.4805	-75.4395	-116.089	-24.9023	-95.9473
736015	-17.9443	-39.1846	-78.7354	-106.934	-18.6768	-90.8203
736015	-11.7188	-38.4521	-78.3691	-101.074	-17.5781	-90.8203
736015	-6.5918	-36.9873	-73.2422	-93.75	-17.5781	-90.4541
736015	-0.732422	-32.2266	-68.4814	-90.0879	-15.7471	-87.5244
736015	2.19727	-30.3955	-63.7207	-93.75	-15.7471	-83.8623
736015	-11.7188	-43.9453	-75.4395	-108.398	-29.2969	-92.6514
736015	-13.1836	-45.4102	-78.3691	-110.229	-28.9307	-86.0596
736015	3.66211	-28.9307	-60.4248	-97.4121	-14.2822	-63.7207
736015	3.66211	-31.1279	-58.2275	-103.638	-16.4795	-58.96
736015	5.12695	-30.3955	-54.5654	-104.736	-15.7471	-52.7344
736015	-2.19727	-35.8887	-49.8047	-115.356	-20.5078	-50.1709
736015	-4.76074	-36.6211	-35.1562	-124.878	-20.5078	-39.917
736015	4.39453	-33.6914	-29.6631	-123.779	-16.8457	-31.8604
736015	18.3105	-28.5645	-28.1982	-117.554	-8.78906	-22.3389
736015	35.8887	-12.8174	-11.7188	-108.032	6.22559	-0.732422
736015	45.7764	-1.46484	1.09863	-101.807	19.4092	17.9443
736015	38.4521	-11.3525	-10.6201	-116.455	14.2822	9.8877
736015	52.3682	0.732422	-0.732422	-109.497	24.9023	20.5078
736015	54.1992	4.02832	0.732422	-107.666	23.8037	24.5361
736015	43.5791	-8.42285	-10.2539	-111.328	12.8174	16.8457
736015	49.8047	1.09863	-1.09863	-100.708	15.3809	20.1416
736015	52.7344	7.32422	-5.85938	-101.44	7.32422	11.7188
736015	61.1572	17.9443	-3.66211	-99.9756	7.69043	14.2822
736015	64.0869	24.1699	6.22559	-101.807	11.3525	23.8037
736015	61.8896	22.3389	3.2959	-107.666	8.42285	22.7051
736015	54.5654	13.1836	-16.8457	-118.652	-2.56348	8.42285
736015	51.6357	7.32422	-29.2969	-127.441	-10.6201	-5.85938
736015	65.918	22.3389	-17.2119	-111.694	2.92969	1.46484
736015	73.2422	25.2686	-12.085	-104.37	8.05664	0.732422
736015	57.4951	5.85938	-36.6211	-123.047	-10.6201	-27.4658
736015	66.2842	16.8457	-31.4941	-115.356	-3.66211	-32.2266
736015	64.4531	17.2119	-25.2686	-117.554	-5.85938	-43.5791
736015	56.0303	6.95801	-30.0293	-123.413	-13.5498	-58.5938
736015	45.7764	-1.09863	-34.4238	-130.005	-19.043	-71.7773
736015	35.1562	-6.95801	-34.79	-139.893	-25.6348	-84.9609
736015	33.6914	-9.8877	-35.8887	-143.188	-26.3672	-87.8906
736015	40.2832	-7.32422	-27.4658	-140.625	-19.4092	-82.3975
736015	40.6494	-10.9863	-23.0713	-150.513	-21.2402	-85.3271
736015	39.917	-12.085	-27.832	-156.006	-20.5078	-89.3555
736015	32.5928	-12.085	-34.4238	-157.104	-24.5361	-93.3838
736015	31.4941	-9.52148	-30.0293	-150.513	-19.043	-87.5244
736015	24.1699	-14.2822	-36.2549	-158.569	-23.0713	-91.1865
736015	21.2402	-19.4092	-40.2832	-168.457	-28.9307	-95.9473
736015	30.0293	-13.1836	-26.7334	-162.231	-23.0713	-86.792
736015	36.9873	-2.19727	-8.05664	-155.64	-13.1836	-71.7773
736015	26.7334	-9.8877	-10.6201	-169.189	-21.9727	-76.9043
736015	28.1982	-12.8174	-9.8877	-176.514	-26.001	-79.1016
736015	31.8604	-8.42285	-8.78906	-179.077	-21.2402	-76.9043
736015	21.6064	-16.8457	-15.0146	-189.697	-24.1699	-78.3691
736015	17.9443	-24.1699	-15.3809	-192.261	-28.9307	-75.4395
736015	11.3525	-31.4941	-24.1699	-198.12	-39.1846	-82.0312
736015	2.19727	-39.917	-24.1699	-210.205	-42.8467	-86.4258
736015	-2.19727	-43.2129	-27.4658	-220.459	-47.6074	-89.3555
736015	4.76074	-31.1279	-30.3955	-210.938	-39.917	-74.707
736015	15.0146	-22.3389	-15.7471	-202.881	-29.2969	-61.8896
736015	2.92969	-34.79	-15.0146	-217.163	-40.2832	-76.9043
736015	11.7188	-18.3105	-17.5781	-206.177	-29.6631	-64.0869
736015	22.7051	0	-5.12695	-187.5	-13.1836	-42.1143
736015	16.8457	-8.42285	-7.32422	-192.261	-19.4092	-47.6074
736015	20.1416	-3.66211	-8.05664	-187.134	-15.7471	-44.3115
736015	19.043	1.09863	-4.02832	-186.401	-12.8174	-38.0859
736015	9.52148	-9.8877	-18.3105	-196.655	-22.3389	-49.0723
736015	0	-24.1699	-27.832	-205.078	-30.3955	-58.5938
736015	0.732422	-26.3672	-24.5361	-205.444	-27.832	-58.5938
736015	-1.09863	-31.1279	-34.4238	-207.642	-30.3955	-64.8193
736015	-3.66211	-26.7334	-29.6631	-199.219	-22.7051	-53.833
736015	-16.8457	-35.1562	-32.2266	-208.374	-29.6631	-61.1572
736015	-12.8174	-35.8887	-32.5928	-208.008	-31.4941	-65.918
736015	-20.5078	-49.4385	-50.9033	-220.093	-44.6777	-82.0312
736015	-4.39453	-35.1562	-31.8604	-217.163	-35.8887	-72.1436
736015	11.3525	-13.1836	-9.8877	-205.444	-24.1699	-60.0586
736015	10.6201	-9.52148	-13.916	-207.275	-28.1982	-64.4531
736015	9.52148	-7.69043	-13.1836	-207.275	-29.6631	-67.749
736015	17.2119	-8.78906	-13.916	-206.543	-24.9023	-61.5234
736015	36.9873	-2.56348	-10.2539	-202.515	-16.8457	-56.0303
736015	38.4521	1.09863	-2.56348	-196.289	-8.78906	-49.4385
736015	33.3252	-4.39453	-12.085	-210.938	-13.5498	-54.1992
736015	28.1982	-10.9863	-26.7334	-228.149	-26.001	-63.3545
736015	28.1982	-10.6201	-21.9727	-226.685	-24.5361	-52.7344
736015	34.4238	0.366211	-10.9863	-216.797	-18.6768	-37.3535
736015	32.959	7.69043	-7.69043	-213.135	-19.4092	-39.1846
736015	31.4941	4.39453	0	-216.797	-24.9023	-48.3398
736015	42.1143	10.2539	16.4795	-204.346	-18.3105	-43.5791
736015	51.6357	21.2402	30.0293	-192.993	-6.22559	-32.2266
736015	48.3398	18.3105	34.79	-200.684	-8.78906	-37.3535
736015	54.5654	21.2402	39.1846	-203.613	-3.66211	-32.5928
736015	53.833	17.9443	42.1143	-201.05	0.366211	-27.4658
736015	49.4385	11.3525	38.0859	-194.824	0.366211	-26.7334
736015	46.875	4.39453	35.8887	-197.021	-2.19727	-37.3535
736015	47.6074	3.66211	41.748	-204.346	0	-44.6777
736015	38.8184	2.19727	36.6211	-211.304	-2.19727	-49.4385
736015	32.959	2.56348	37.3535	-212.402	-3.2959	-49.0723
736015	28.1982	-3.2959	32.2266	-214.966	-5.85938	-50.5371
736015	32.2266	-1.09863	31.4941	-213.135	-4.02832	-52.7344
736015	39.917	4.39453	33.3252	-208.008	0.732422	-49.0723
736015	43.5791	8.78906	36.6211	-205.078	6.22559	-38.4521
736015	40.2832	6.5918	38.4521	-202.515	11.3525	-32.5928
736015	35.8887	2.92969	36.2549	-211.67	8.78906	-31.8604
736015	24.1699	-8.78906	19.4092	-228.149	-8.05664	-43.5791
736015	14.2822	-19.4092	8.78906	-236.938	-15.0146	-49.0723
736015	18.3105	-7.69043	24.5361	-223.389	-3.66211	-34.4238
736015	24.1699	-5.85938	39.1846	-218.628	3.2959	-28.1982
736015	28.9307	-7.32422	46.5088	-216.797	5.12695	-22.3389
736015	32.2266	-11.3525	38.0859	-220.093	-1.09863	-22.3389
736015	32.959	-11.3525	35.1562	-215.332	-1.09863	-16.8457
736015	35.1562	-6.5918	36.6211	-209.106	3.2959	-8.78906
736015	28.5645	-11.3525	22.7051	-216.064	-0.732422	-7.32422
736015	31.8604	-12.085	19.4092	-215.332	-1.46484	-6.95801
736015	42.4805	-4.02832	31.4941	-204.712	7.32422	6.22559
736015	37.3535	-4.39453	32.2266	-203.613	7.32422	10.6201
736015	28.9307	-10.9863	26.001	-208.74	0.732422	1.46484
736015	24.1699	-18.3105	15.3809	-216.064	-7.69043	-11.3525
736015	29.2969	-10.2539	13.916	-212.402	-3.66211	-4.02832
736015	39.1846	5.12695	20.874	-200.684	6.5918	11.7188
736015	31.8604	-2.56348	8.05664	-209.473	-3.2959	4.02832
736015	32.959	-5.85938	5.12695	-213.867	-2.56348	2.92969
736015	29.2969	-9.52148	3.2959	-223.389	-5.12695	-2.19727
736015	40.2832	1.46484	19.043	-205.078	6.95801	7.69043
736015	34.4238	-7.32422	10.2539	-205.444	0.732422	-4.02832
736015	32.959	-6.95801	8.05664	-209.106	-3.66211	-17.5781
736015	27.4658	-11.7188	6.95801	-216.797	-8.42285	-30.0293
736015	35.5225	-2.56348	18.6768	-205.078	3.66211	-28.1982
736015	38.0859	3.2959	22.7051	-202.881	9.52148	-31.1279
736015	24.9023	-12.085	5.12695	-214.6	-0.366211	-49.0723
736015	17.9443	-16.8457	-2.56348	-218.262	-2.56348	-58.96
736015	17.9443	-13.916	2.56348	-220.093	-2.19727	-57.4951
736015	15.7471	-23.8037	-0.366211	-228.149	-10.9863	-62.6221
736015	12.085	-25.6348	2.56348	-227.783	-11.3525	-70.6787
736015	16.8457	-19.4092	13.916	-224.487	-6.5918	-69.2139
736015	0.366211	-27.832	11.7188	-231.812	-14.6484	-69.5801
736015	-10.9863	-40.2832	6.22559	-237.671	-20.5078	-70.6787
736015	-10.2539	-40.6494	7.69043	-242.432	-20.1416	-67.0166
736015	-18.3105	-51.2695	-6.22559	-262.207	-36.6211	-79.834
736015	-7.69043	-43.2129	-5.12695	-258.545	-31.8604	-69.2139
736015	0	-36.2549	4.02832	-250.488	-21.9727	-50.9033
736015	1.09863	-35.5225	11.3525	-252.319	-19.043	-41.0156
736015	-9.52148	-44.6777	-2.19727	-269.531	-27.4658	-49.8047
736015	2.56348	-36.2549	-0.366211	-264.771	-16.4795	-42.1143
736015	12.085	-29.2969	2.92969	-254.883	-9.8877	-31.1279
736015	16.8457	-17.9443	15.7471	-246.826	-1.46484	-20.1416
736015	22.3389	-10.6201	23.0713	-241.333	2.19727	-22.3389
736015	33.6914	-3.66211	25.2686	-236.572	4.02832	-22.7051
736015	19.4092	-21.9727	5.12695	-253.418	-17.5781	-39.5508
736015	16.8457	-20.5078	6.5918	-254.883	-24.1699	-38.8184
736015	16.8457	-14.6484	6.5918	-249.756	-26.3672	-36.6211
736015	20.874	-10.9863	8.05664	-246.826	-25.2686	-38.4521
736015	25.6348	-7.69043	8.78906	-246.826	-19.4092	-38.4521
736015	38.0859	-4.02832	10.9863	-241.333	-10.2539	-34.4238
736015	44.6777	-2.92969	13.1836	-234.375	-2.19727	-32.2266
736015	43.5791	-1.09863	12.8174	-233.276	-0.732422	-31.1279
736015	47.6074	0.732422	13.1836	-231.812	0	-25.2686
736015	51.2695	-2.56348	16.4795	-225.22	0.732422	-18.6768
736015	50.5371	-8.05664	11.7188	-220.459	1.46484	-17.5781
736015	39.1846	-23.8037	-2.19727	-228.882	-9.8877	-35.8887
736015	40.6494	-24.1699	-1.09863	-224.487	-13.5498	-45.7764
736015	33.3252	-28.1982	-6.5918	-222.29	-16.4795	-53.4668
736015	25.2686	-32.959	-15.0146	-231.445	-20.1416	-60.0586
736015	28.1982	-29.6631	-15.3809	-240.967	-21.2402	-62.2559
736015	19.4092	-35.5225	-26.3672	-247.559	-28.5645	-72.876
736015	14.2822	-34.4238	-31.4941	-240.967	-23.8037	-71.4111
736015	17.9443	-31.1279	-31.1279	-234.741	-19.043	-60.4248
736015	15.3809	-35.1562	-35.1562	-241.699	-24.1699	-59.6924
736015	10.2539	-32.2266	-30.3955	-250.488	-26.3672	-61.5234
736015	-5.12695	-33.6914	-34.79	-250.854	-26.3672	-54.9316
736015	17.2119	-20.1416	-24.1699	-235.84	-10.6201	-36.2549
736015	21.2402	-22.3389	-28.5645	-236.938	-14.6484	-40.2832
736015	11.3525	-34.79	-43.9453	-250.488	-31.4941	-60.4248
736015	8.05664	-36.6211	-43.5791	-247.925	-35.1562	-69.2139
736015	16.4795	-26.001	-31.8604	-230.713	-24.9023	-62.6221
736015	8.78906	-36.9873	-41.748	-241.333	-34.79	-76.5381
736015	-8.42285	-51.2695	-58.2275	-265.503	-51.6357	-96.3135
736015	-13.1836	-47.6074	-60.4248	-263.672	-46.875	-89.3555
736015	-11.3525	-45.4102	-57.4951	-267.334	-43.2129	-85.3271
736015	-10.9863	-42.1143	-56.3965	-264.771	-39.917	-84.9609
736015	-13.916	-45.4102	-61.1572	-265.869	-46.1426	-90.0879
736015	-17.5781	-43.2129	-53.4668	-266.235	-49.4385	-91.1865
736015	-7.32422	-34.4238	-42.1143	-255.615	-45.7764	-84.9609
736015	-10.6201	-38.8184	-45.7764	-258.545	-47.6074	-87.5244
736015	-13.916	-41.748	-47.9736	-262.939	-43.2129	-87.8906
736015	-13.916	-42.4805	-52.3682	-261.841	-39.1846	-83.1299
736015	-5.85938	-36.2549	-52.3682	-252.686	-31.8604	-68.4814
736015	-2.19727	-27.832	-44.6777	-241.699	-27.4658	-58.2275
736015	-9.52148	-28.1982	-39.1846	-243.164	-35.5225	-73.9746
736015	-15.7471	-41.748	-47.6074	-243.53	-49.8047	-94.4824
736015	-11.3525	-44.6777	-44.3115	-235.107	-47.9736	-96.6797
736015	-22.3389	-49.0723	-43.5791	-238.403	-47.2412	-95.5811
736015	-31.4941	-49.8047	-41.0156	-240.234	-44.3115	-92.2852
736015	-30.0293	-39.5508	-38.8184	-242.065	-31.8604	-82.0312
736015	-39.1846	-44.6777	-54.9316	-249.756	-37.3535	-88.623
736015	-24.1699	-39.5508	-49.0723	-238.037	-30.3955	-80.5664
736015	-3.66211	-25.6348	-24.5361	-224.487	-15.7471	-64.8193
736015	-10.2539	-32.5928	-27.4658	-230.347	-23.0713	-73.2422
736015	-13.1836	-40.2832	-25.6348	-232.91	-26.001	-79.834
736015	-5.85938	-35.5225	-9.8877	-225.22	-13.1836	-63.7207
736015	-5.85938	-32.2266	-15.0146	-219.727	-7.69043	-54.1992
736015	-14.2822	-39.917	-26.3672	-231.445	-19.4092	-67.749
736015	-12.085	-39.1846	-22.7051	-234.741	-20.874	-77.6367
736015	-9.8877	-44.3115	-21.6064	-234.009	-25.2686	-83.4961
736015	2.19727	-42.4805	-15.3809	-223.022	-23.8037	-78.3691
736015	9.8877	-40.6494	-12.8174	-224.487	-17.5781	-71.0449
736015	0.732422	-42.8467	-22.7051	-236.938	-16.4795	-72.876
736015	-6.95801	-43.2129	-34.79	-242.432	-21.2402	-74.707
736015	2.92969	-39.5508	-36.9873	-236.572	-21.9727	-68.4814
736015	18.6768	-31.1279	-22.7051	-223.022	-15.7471	-63.7207
736015	7.32422	-46.5088	-35.8887	-229.98	-29.2969	-79.4678
736015	0.732422	-49.0723	-29.6631	-232.544	-33.3252	-85.6934
736015	4.02832	-46.5088	-17.9443	-233.276	-32.2266	-81.665
736015	11.3525	-39.5508	-13.916	-231.445	-26.3672	-75.0732
736015	16.4795	-32.959	-19.4092	-228.882	-28.1982	-77.6367
736015	31.8604	-19.4092	-6.95801	-209.473	-20.874	-76.1719
736015	31.8604	-22.7051	-1.09863	-202.881	-21.2402	-76.1719
736015	24.5361	-27.4658	1.09863	-205.444	-18.3105	-68.4814
736015	17.9443	-28.5645	1.09863	-214.966	-15.7471	-66.2842
736015	19.043	-26.7334	3.66211	-225.952	-16.4795	-67.3828
736015	28.5645	-21.6064	1.09863	-222.29	-16.8457	-67.749
736015	35.8887	-14.2822	13.5498	-208.74	-15.3809	-67.0166
736015	31.1279	-20.5078	22.3389	-208.74	-21.9727	-76.9043
736015	14.6484	-31.4941	15.7471	-220.825	-26.7334	-86.792
736015	6.95801	-31.1279	5.12695	-232.91	-24.5361	-86.4258
736015	17.9443	-21.9727	8.78906	-226.685	-10.2539	-71.4111
736015	17.9443	-19.4092	11.3525	-220.825	-4.02832	-68.4814
736015	20.1416	-16.8457	15.3809	-212.402	0	-68.8477
736015	15.7471	-25.2686	7.69043	-213.135	-6.22559	-75.4395
736015	15.0146	-28.5645	7.32422	-213.135	-4.02832	-68.1152
736015	2.92969	-34.79	7.32422	-222.29	-6.5918	-65.5518
736015	-6.95801	-35.5225	-2.19727	-227.783	-6.95801	-61.1572
736015	-1.46484	-26.7334	-10.2539	-224.121	0	-53.4668
736015	8.05664	-24.1699	-2.19727	-219.36	6.22559	-44.3115
736015	8.78906	-27.4658	8.42285	-215.698	4.76074	-42.1143
736015	-11.3525	-41.0156	-6.5918	-225.952	-8.05664	-54.1992
736015	-20.1416	-39.5508	-4.02832	-223.389	-7.69043	-56.0303
736015	-11.7188	-35.5225	-2.19727	-214.966	-5.85938	-45.7764
736015	-7.69043	-30.0293	-8.05664	-206.177	-4.76074	-38.8184
736015	-3.2959	-20.874	6.95801	-190.43	-1.46484	-41.748
736015	0.366211	-27.832	9.8877	-191.162	-10.6201	-56.3965
736015	-0.732422	-33.6914	10.6201	-194.092	-9.52148	-56.3965
736015	-0.732422	-28.5645	27.832	-191.162	0	-45.7764
736015	-6.5918	-25.6348	23.0713	-197.021	0.732422	-34.79
736015	-27.832	-39.5508	-6.22559	-221.558	-19.043	-49.4385
736015	-18.6768	-36.2549	0	-225.22	-19.043	-46.5088
736015	-9.8877	-28.9307	10.2539	-216.797	-11.7188	-34.4238
736015	-8.05664	-20.5078	12.085	-208.008	-4.39453	-25.2686
736015	-17.9443	-25.6348	2.56348	-213.135	-6.22559	-28.5645
736015	-24.5361	-31.4941	-4.76074	-214.6	-8.05664	-28.5645
736015	-31.1279	-41.748	-11.7188	-213.501	-17.2119	-33.3252
736015	-24.5361	-37.3535	-4.76074	-197.388	-10.2539	-24.9023
736015	-27.4658	-38.0859	-5.12695	-196.655	-9.52148	-31.1279
736015	-32.2266	-39.1846	-3.66211	-202.515	-15.0146	-42.1143
736015	-30.0293	-42.4805	-11.3525	-203.979	-16.4795	-45.4102
736015	-14.2822	-33.6914	-3.66211	-200.317	-8.05664	-36.2549
736015	-13.5498	-36.6211	-4.76074	-205.811	-10.2539	-36.9873
736015	-22.7051	-39.917	-19.4092	-216.431	-11.3525	-42.4805
736015	-26.3672	-38.0859	-17.2119	-219.36	-5.85938	-36.2549
736015	-30.0293	-35.8887	-18.3105	-217.896	-5.12695	-26.3672
736015	-38.4521	-39.1846	-25.2686	-221.924	-8.05664	-21.9727
736015	-35.5225	-41.748	-11.7188	-218.262	-5.85938	-18.6768
736015	-19.4092	-41.748	-8.78906	-207.642	-0.366211	-18.3105
736015	-24.9023	-46.1426	-14.6484	-203.613	-1.09863	-24.5361
736015	-32.959	-47.9736	-13.1836	-208.374	-7.69043	-29.2969
736015	-26.001	-41.748	-9.52148	-204.346	-7.69043	-19.043
736015	-26.001	-41.748	-6.22559	-206.177	-14.6484	-20.5078
736015	-32.5928	-46.875	-5.85938	-209.473	-16.4795	-23.0713
736015	-34.79	-51.2695	-11.3525	-213.867	-18.6768	-24.5361
736015	-33.6914	-50.5371	-13.1836	-218.262	-19.043	-25.6348
736015	-25.2686	-40.2832	-9.52148	-212.402	-13.916	-19.4092
736015	-24.9023	-36.6211	-6.95801	-209.473	-8.42285	-17.2119
736015	-10.9863	-28.5645	7.69043	-197.388	7.69043	-3.66211
736015	-24.5361	-48.3398	-14.6484	-218.262	-2.19727	-18.6768
736015	-28.1982	-52.7344	-28.1982	-223.389	0.732422	-19.4092
736015	-38.0859	-49.0723	-30.0293	-221.924	-5.12695	-25.6348
736015	-37.3535	-54.1992	-24.9023	-216.797	-17.2119	-34.4238
736015	-21.9727	-51.2695	-12.085	-201.782	-19.4092	-42.4805
736015	-20.5078	-46.1426	-17.2119	-194.092	-16.8457	-48.3398
736015	-35.5225	-58.5938	-38.4521	-204.712	-27.4658	-61.5234
736015	-36.2549	-54.1992	-36.6211	-203.613	-24.1699	-50.9033
736015	-31.8604	-57.1289	-35.5225	-201.416	-25.2686	-43.5791
736015	-38.8184	-69.9463	-34.4238	-205.811	-32.2266	-53.1006
736015	-45.7764	-72.1436	-36.6211	-201.416	-20.874	-53.4668
736015	-38.0859	-64.0869	-36.9873	-195.557	-8.05664	-48.3398
736015	-28.1982	-57.1289	-35.1562	-197.388	-4.76074	-41.748
736015	-33.3252	-56.3965	-39.5508	-198.12	-13.1836	-40.6494
736015	-32.2266	-58.5938	-44.3115	-205.444	-20.5078	-46.875
736015	-22.3389	-45.7764	-36.6211	-196.655	-8.78906	-45.4102
736015	-35.5225	-42.4805	-38.0859	-201.416	-5.85938	-43.5791
736015	-19.4092	-44.3115	-49.8047	-217.896	-3.66211	-35.5225
736015	-7.69043	-47.2412	-50.1709	-203.979	-2.19727	-34.4238
736015	-15.3809	-57.8613	-50.1709	-203.979	-12.8174	-53.1006
736015	-10.6201	-54.9316	-46.5088	-191.528	-7.69043	-56.7627
736015	-10.6201	-54.1992	-43.9453	-187.5	-4.39453	-49.4385
736015	-20.874	-60.4248	-47.9736	-197.021	-13.916	-51.2695
736015	-31.8604	-68.8477	-53.1006	-209.106	-26.001	-63.7207
736015	-38.0859	-79.4678	-61.5234	-219.36	-31.8604	-76.1719
736015	-25.2686	-73.9746	-49.8047	-211.304	-14.6484	-63.3545
736015	-25.2686	-69.2139	-53.4668	-219.36	-8.05664	-53.4668
736015	-10.2539	-55.2979	-49.0723	-213.867	3.2959	-37.3535
736015	22.7051	-28.5645	-30.0293	-190.063	24.9023	-9.52148
736015	7.32422	-35.5225	-47.6074	-198.486	17.5781	-16.8457
736015	0	-38.4521	-56.7627	-194.824	23.0713	-13.5498
736015	-14.2822	-39.5508	-79.4678	-196.289	21.2402	-17.9443
736015	-26.001	-34.4238	-86.0596	-194.824	13.5498	-22.7051
736015	-32.2266	-49.8047	-91.1865	-191.528	-9.8877	-46.875
736015	-35.1562	-66.2842	-86.4258	-182.373	-24.9023	-78.3691
736015	-36.9873	-79.1016	-79.1016	-182.373	-30.0293	-103.271
736015	-53.4668	-90.0879	-75.4395	-197.021	-44.3115	-127.075
736015	-62.6221	-96.6797	-71.4111	-207.275	-56.3965	-128.174
736015	-44.6777	-78.3691	-46.5088	-199.219	-36.2549	-100.708
736015	-37.3535	-75.0732	-37.3535	-205.811	-31.1279	-102.905
736015	-26.001	-66.2842	-39.5508	-204.346	-20.5078	-101.074
736015	-10.2539	-46.5088	-49.8047	-201.05	-4.76074	-83.4961
736015	-6.22559	-38.0859	-57.1289	-201.05	-4.76074	-75.8057
736015	2.56348	-31.4941	-56.0303	-194.458	-1.09863	-69.9463
736015	-5.12695	-32.959	-54.9316	-192.993	4.02832	-67.0166
736015	-8.78906	-30.3955	-40.2832	-187.134	16.4795	-50.5371
736015	-3.2959	-21.9727	-34.4238	-176.88	27.832	-28.1982
736015	-21.2402	-40.6494	-44.6777	-188.232	6.95801	-46.875
736015	-32.959	-54.1992	-42.8467	-198.853	-13.916	-75.8057
736015	-38.4521	-52.7344	-43.5791	-200.684	-21.2402	-88.9893
736015	-32.5928	-47.6074	-39.1846	-191.162	-11.3525	-74.707
736015	-19.043	-36.6211	-23.0713	-176.88	3.2959	-49.0723
736015	-15.7471	-32.959	-25.2686	-183.838	-2.56348	-49.0723
736015	-6.5918	-24.5361	-20.5078	-175.781	12.8174	-36.9873
736015	7.69043	-13.5498	-12.085	-158.936	34.79	-17.9443
736015	9.52148	-2.19727	-14.6484	-147.217	47.2412	3.2959
736015	-0.732422	-11.7188	-35.5225	-163.33	31.8604	-3.66211
736015	-3.66211	-20.1416	-28.9307	-168.457	25.2686	-3.66211
736015	-3.66211	-20.5078	-11.3525	-161.499	26.3672	-2.92969
736015	-5.12695	-18.6768	-7.69043	-152.71	26.7334	-4.39453
736015	-19.043	-26.3672	-22.7051	-165.527	6.95801	-24.5361
736015	-30.3955	-33.3252	-32.5928	-171.753	-7.32422	-39.917
736015	-32.5928	-37.3535	-26.7334	-169.922	-16.8457	-51.2695
736015	-19.043	-28.9307	-8.78906	-153.442	-4.02832	-39.1846
736015	-24.1699	-28.9307	-18.3105	-153.442	-2.92969	-35.8887
736015	-23.8037	-23.8037	-26.001	-151.245	-1.09863	-35.5225
736015	-18.6768	-25.2686	-23.8037	-149.048	-0.366211	-35.5225
736015	-7.69043	-24.5361	-9.8877	-146.118	4.02832	-26.7334
736015	-16.4795	-25.2686	-8.42285	-156.738	3.2959	-27.832
736015	-32.959	-38.4521	-28.9307	-169.189	-9.8877	-37.3535
736015	-19.4092	-36.2549	-25.2686	-162.598	-8.78906	-31.1279
736015	-21.2402	-40.6494	-24.5361	-165.894	-12.085	-35.1562
736015	-17.9443	-38.8184	-9.52148	-162.964	-9.8877	-34.4238
736015	-21.6064	-34.79	-17.2119	-161.865	-10.2539	-36.2549
736015	-33.3252	-36.2549	-50.5371	-169.189	-15.7471	-42.8467
736015	-25.6348	-28.9307	-38.8184	-162.598	-9.8877	-36.6211
736015	-25.2686	-34.4238	-28.1982	-161.865	-7.32422	-32.959
736015	-32.5928	-41.0156	-33.3252	-168.823	-15.0146	-46.1426
736015	-29.6631	-34.79	-31.4941	-164.795	-10.6201	-49.8047
736015	-24.1699	-29.2969	-31.1279	-162.598	-4.39453	-44.3115
736015	-30.3955	-36.9873	-31.4941	-169.922	-13.1836	-43.9453
736015	-28.9307	-34.79	-28.5645	-167.725	-11.3525	-39.5508
736015	-23.8037	-34.79	-29.6631	-164.062	-8.05664	-44.6777
736015	-21.6064	-34.79	-31.4941	-156.006	0.732422	-41.0156
736015	-19.4092	-28.9307	-24.5361	-146.851	7.32422	-30.0293
736015	-15.7471	-25.2686	-15.7471	-140.991	13.1836	-17.9443
736015	-24.5361	-33.6914	-22.3389	-141.357	6.22559	-27.832
736015	-29.2969	-38.8184	-32.959	-144.287	2.19727	-37.3535
736015	-26.001	-42.1143	-34.4238	-138.794	2.92969	-32.5928
736015	-12.085	-25.2686	-8.05664	-119.019	20.874	-6.5918
736015	-9.52148	-24.9023	-6.22559	-123.047	17.5781	-3.2959
736015	-15.7471	-33.6914	-18.6768	-140.625	2.92969	-20.5078
736015	-16.4795	-31.1279	-16.4795	-142.456	2.92969	-21.6064
736015	-4.39453	-20.1416	-0.732422	-132.568	12.085	-4.39453
736015	0.366211	-15.7471	2.19727	-131.104	15.7471	4.76074
736015	-6.95801	-16.8457	-3.2959	-133.667	13.1836	1.09863
736015	-10.2539	-16.4795	-12.085	-130.371	13.5498	0.732422
736015	-13.916	-8.78906	-17.9443	-126.709	16.8457	2.56348
736015	-3.66211	7.69043	-0.366211	-110.229	32.2266	20.1416
736015	-8.42285	-1.46484	-12.8174	-116.089	22.7051	10.2539
736015	-21.9727	-16.8457	-26.7334	-126.709	8.78906	-10.9863
736015	-23.0713	-15.3809	-14.2822	-118.286	10.2539	-16.8457
736015	-19.043	-4.76074	-2.19727	-106.567	16.4795	-13.1836
736015	-26.7334	-7.32422	-9.52148	-110.229	10.6201	-19.043
736015	-35.5225	-21.2402	-17.9443	-122.681	-4.39453	-32.959
736015	-35.5225	-28.1982	-18.3105	-116.089	-2.56348	-26.3672
736015	-41.0156	-34.4238	-28.5645	-118.286	-7.69043	-33.6914
736015	-33.3252	-31.1279	-32.959	-114.624	-4.76074	-34.4238
736015	-33.6914	-35.5225	-38.8184	-117.92	-6.95801	-33.3252
736015	-41.0156	-42.1143	-42.1143	-128.906	-14.2822	-35.1562
736015	-41.0156	-39.917	-38.0859	-132.568	-7.69043	-24.9023
736015	-28.1982	-25.6348	-28.1982	-124.878	7.69043	-6.95801
736015	-39.5508	-29.2969	-45.7764	-135.498	-0.732422	-14.2822
736015	-39.5508	-23.0713	-50.1709	-134.033	0.732422	-13.1836
736015	-24.9023	-10.2539	-35.5225	-124.512	8.78906	-2.92969
736015	-18.3105	-4.39453	-26.7334	-120.117	11.7188	-2.19727
736015	-13.1836	0.366211	-22.3389	-117.92	16.8457	-2.92969
736015	-24.1699	-8.42285	-38.4521	-135.864	9.52148	-13.5498
736015	-17.2119	-3.66211	-31.4941	-132.202	17.2119	-0.732422
736015	-29.6631	-17.9443	-41.0156	-137.695	5.12695	-11.7188
736015	-35.8887	-31.4941	-48.3398	-140.625	-7.32422	-26.7334
736015	-32.959	-36.2549	-49.0723	-145.02	-14.6484	-38.8184
736015	-26.7334	-36.9873	-51.6357	-145.02	-12.8174	-40.2832
736015	-21.2402	-28.1982	-40.6494	-134.033	-0.732422	-26.001
736015	-28.1982	-32.5928	-36.9873	-134.033	-6.22559	-26.7334
736015	-12.8174	-23.8037	-36.6211	-125.977	-0.366211	-25.6348
736015	-13.1836	-26.001	-45.7764	-127.441	-5.85938	-35.1562
736015	-11.7188	-24.5361	-35.1562	-114.624	0	-26.001
736015	-22.3389	-33.6914	-37.3535	-121.216	-6.95801	-28.9307
736015	-14.6484	-23.8037	-24.9023	-117.92	-1.46484	-26.001
736015	-8.42285	-17.5781	-21.2402	-114.99	2.92969	-21.6064
736015	-21.9727	-29.2969	-31.8604	-121.948	-4.76074	-24.1699
736015	-20.5078	-18.3105	-20.1416	-115.356	0.732422	-11.3525
736015	-10.9863	-1.46484	-12.085	-105.469	8.42285	-2.56348
736015	-10.2539	2.19727	-12.8174	-111.694	5.12695	-11.3525
736015	-2.19727	12.085	-3.2959	-104.004	15.0146	0
736015	-2.19727	10.2539	-9.8877	-100.708	17.5781	2.19727
736015	14.6484	24.5361	9.52148	-81.665	35.5225	17.9443
736015	-6.5918	2.56348	-5.85938	-110.962	12.8174	-9.8877
736015	-31.1279	-26.001	-30.0293	-143.921	-15.3809	-36.6211
736015	-24.5361	-19.4092	-17.5781	-130.737	-7.32422	-20.1416
736015	-23.0713	-17.9443	-14.2822	-125.977	-11.3525	-15.0146
736015	-30.3955	-27.4658	-19.043	-137.695	-25.2686	-28.1982
736015	-16.4795	-17.9443	1.46484	-132.568	-11.7188	-13.5498
736015	22.7051	17.9443	38.4521	-95.5811	28.9307	28.1982
736015	-23.0713	-24.5361	-3.2959	-133.301	-18.3105	-16.8457
736015	-8.42285	-7.32422	13.916	-114.624	-5.12695	-5.85938
736015	-12.085	-11.7188	8.42285	-112.793	-6.95801	-9.8877
736015	-12.085	-13.916	8.42285	-110.962	-5.85938	-7.32422
736015	-12.8174	-13.916	7.69043	-112.427	-2.19727	-1.46484
736015	-33.6914	-33.6914	-11.3525	-138.794	-22.7051	-25.2686
736015	-11.3525	-10.2539	17.2119	-123.047	-4.02832	-8.78906
736015	9.52148	6.5918	32.959	-97.7783	15.0146	15.3809
736015	12.085	7.69043	31.4941	-92.6514	20.874	23.8037
736015	4.76074	4.39453	22.3389	-104.004	19.043	20.1416
736015	-3.2959	-0.732422	8.78906	-112.427	10.9863	5.85938
736015	-16.4795	-14.2822	-6.22559	-113.892	-3.66211	-11.3525
736015	-16.8457	-12.085	2.56348	-104.004	2.56348	-2.92969
736015	-23.0713	-24.1699	-8.05664	-111.694	-4.39453	-9.52148
736015	6.95801	4.39453	15.3809	-85.3271	25.6348	16.4795
736015	-16.8457	-15.7471	-7.69043	-113.525	5.85938	0
736015	4.02832	6.22559	3.2959	-95.9473	29.2969	29.2969
736015	-34.4238	-28.5645	-33.3252	-132.568	-7.69043	-10.2539
736015	-13.916	-9.8877	-4.02832	-107.666	14.6484	12.8174
736015	-35.5225	-32.2266	-25.2686	-123.413	-8.42285	-10.9863
736015	-30.3955	-24.1699	-8.42285	-115.723	-11.3525	-17.2119
736015	-13.5498	-7.69043	11.3525	-93.0176	6.5918	2.19727
736015	-37.3535	-31.4941	-21.9727	-117.92	-18.3105	-25.6348
736015	-42.4805	-33.3252	-31.1279	-126.709	-26.001	-34.4238
736015	-38.0859	-25.2686	-26.001	-119.385	-15.3809	-22.3389
736015	-42.1143	-32.959	-36.2549	-121.216	-19.043	-25.6348
736015	-58.2275	-46.1426	-50.9033	-135.498	-28.9307	-29.2969
736015	-50.9033	-35.1562	-46.1426	-136.597	-24.5361	-28.1982
736015	-28.1982	-14.2822	-27.4658	-115.723	-4.02832	-6.5918
736015	-20.874	-4.02832	-14.2822	-108.032	6.22559	7.69043
736015	-61.8896	-41.748	-51.6357	-150.146	-29.2969	-24.5361
736015	-52.7344	-27.4658	-39.917	-149.048	-25.6348	-23.0713
736015	-56.0303	-27.832	-41.748	-151.611	-24.9023	-24.9023
736015	-43.9453	-13.916	-25.6348	-134.399	-6.22559	-8.05664
736015	-44.6777	-15.7471	-17.5781	-136.597	-6.5918	-6.5918
736015	-38.4521	-13.916	-14.2822	-134.033	-2.56348	4.02832
736015	-31.8604	-4.02832	-12.085	-134.033	0	6.5918
736015	-20.5078	10.2539	-3.66211	-130.371	8.78906	15.0146
736015	-9.8877	20.5078	9.8877	-116.455	19.043	27.832
736015	-50.5371	-20.5078	-31.8604	-150.146	-19.4092	-10.6201
736015	-51.2695	-29.6631	-38.8184	-151.611	-23.0713	-17.2119
736015	-39.1846	-24.9023	-11.7188	-139.16	-17.5781	-14.2822
736015	-17.9443	-4.39453	19.043	-113.892	5.85938	11.7188
736015	-23.0713	-8.42285	6.22559	-119.751	2.56348	8.42285
736015	-63.7207	-46.5088	-42.1143	-160.4	-39.917	-32.959
736015	-46.5088	-30.0293	-30.3955	-145.386	-28.5645	-18.3105
736015	-44.3115	-30.3955	-31.8604	-139.16	-23.8037	-8.42285
736015	-42.4805	-29.6631	-15.0146	-128.174	-19.4092	-4.76074
736015	-38.0859	-28.5645	-8.78906	-126.709	-16.4795	-1.09863
736015	-54.5654	-46.1426	-34.79	-151.245	-36.2549	-20.5078
736015	-45.7764	-33.6914	-19.043	-136.597	-28.5645	-6.22559
736015	-32.959	-26.7334	-13.5498	-117.188	-15.3809	12.8174
736015	-29.2969	-24.5361	-21.2402	-112.427	-8.05664	15.0146
736015	-40.2832	-32.5928	-25.2686	-128.174	-12.085	2.56348
736015	-10.9863	-4.76074	16.8457	-104.004	19.043	30.7617
736015	-51.6357	-42.4805	-14.6484	-147.949	-20.5078	-10.2539
736015	-33.6914	-20.5078	8.78906	-135.864	-2.56348	7.32422
736015	-34.4238	-21.2402	-6.22559	-139.526	-5.12695	4.76074
736015	-44.3115	-30.0293	-28.9307	-149.048	-15.7471	-4.02832
736015	-23.8037	-10.6201	-4.39453	-124.512	7.32422	24.5361
736015	-32.2266	-17.2119	1.46484	-129.639	1.46484	17.2119
736015	-61.5234	-43.5791	-24.9023	-159.302	-26.001	-16.8457
736015	-73.2422	-57.1289	-47.6074	-169.189	-31.4941	-30.0293
736015	-54.9316	-43.5791	-38.4521	-145.386	-14.2822	-12.8174
736015	-29.6631	-19.043	-18.3105	-119.751	2.19727	5.85938
736015	-24.9023	-13.916	-19.043	-113.525	2.19727	2.19727
736015	-44.6777	-35.5225	-35.1562	-130.737	-24.1699	-32.5928
736015	-44.6777	-31.4941	-20.5078	-122.314	-23.8037	-31.8604
736015	-58.2275	-43.5791	-36.6211	-128.54	-38.8184	-42.1143
736015	-60.0586	-47.9736	-38.4521	-129.639	-46.5088	-48.3398
736015	-54.9316	-44.3115	-39.1846	-120.85	-41.748	-47.6074
736015	-62.2559	-51.6357	-49.8047	-124.878	-50.1709	-56.7627
736015	-46.1426	-38.4521	-30.3955	-107.3	-28.9307	-29.2969
736015	-49.4385	-40.6494	-27.4658	-117.92	-34.79	-34.4238
736015	-31.8604	-22.3389	-2.92969	-103.271	-19.043	-20.1416
736015	-59.6924	-51.6357	-27.4658	-135.498	-46.1426	-44.3115
736015	-68.1152	-56.0303	-27.4658	-143.921	-51.2695	-50.1709
736015	-58.5938	-46.5088	-19.4092	-128.906	-42.1143	-44.3115
736015	-57.1289	-47.2412	-29.6631	-122.314	-41.0156	-47.9736
736015	-50.1709	-41.0156	-21.2402	-115.356	-38.0859	-43.5791
736015	-19.4092	-13.5498	22.7051	-86.4258	-9.8877	-6.22559
736015	-62.6221	-56.3965	-20.5078	-128.906	-41.0156	-33.3252
736015	-42.1143	-31.1279	-6.22559	-114.624	-15.7471	-13.916
736015	-57.8613	-49.4385	-29.6631	-140.991	-33.3252	-31.4941
736015	-47.9736	-40.6494	-24.1699	-136.23	-22.3389	-16.8457
736015	-12.8174	-3.66211	26.3672	-100.708	9.8877	25.2686
736015	-34.4238	-26.001	5.12695	-122.681	-14.6484	1.09863
736015	-43.5791	-35.8887	-14.2822	-133.301	-31.4941	-21.9727
736015	-65.918	-62.2559	-37.3535	-151.978	-49.4385	-38.0859
736015	-39.5508	-38.8184	-14.6484	-119.019	-21.6064	-5.12695
736015	-35.8887	-32.2266	-7.69043	-105.835	-21.9727	-2.92969
736015	-49.0723	-44.3115	-17.2119	-117.188	-38.8184	-22.3389
736015	-47.9736	-42.1143	-24.9023	-117.92	-37.3535	-22.7051
736015	-43.5791	-34.4238	-13.5498	-113.525	-29.6631	-13.1836
736015	-29.6631	-15.7471	9.8877	-98.5107	-12.085	3.2959
736015	-18.6768	2.19727	21.6064	-82.3975	-2.92969	6.22559
736015	-30.3955	-14.6484	2.56348	-93.3838	-24.9023	-17.5781
736015	-43.2129	-30.3955	-20.874	-100.342	-28.9307	-19.043
736015	-23.0713	-13.916	-2.19727	-79.1016	-3.66211	4.02832
736015	-46.5088	-38.8184	-13.5498	-95.5811	-23.0713	-16.8457
736015	-49.8047	-39.5508	-17.9443	-95.5811	-38.4521	-34.79
736015	-60.0586	-50.5371	-24.1699	-105.103	-52.3682	-43.9453
736015	-46.5088	-42.1143	-9.52148	-92.6514	-34.4238	-20.1416
736015	-41.748	-38.4521	-9.52148	-100.708	-31.8604	-21.6064
736015	-20.1416	-19.043	8.42285	-93.3838	-12.085	-10.2539
736015	-10.9863	-12.085	4.39453	-91.1865	-2.56348	-9.52148
736015	-45.4102	-46.5088	-32.2266	-133.667	-42.4805	-48.3398
736015	-39.917	-41.0156	-23.0713	-121.948	-29.2969	-32.5928
736015	-28.1982	-31.1279	-15.3809	-104.37	-11.7188	-18.3105
736015	-6.22559	-9.52148	13.5498	-80.5664	13.1836	6.95801
736015	-4.02832	-5.85938	20.874	-72.5098	18.6768	17.2119
736015	-23.8037	-26.3672	0.366211	-83.8623	0	0.732422
736015	-57.4951	-56.7627	-31.1279	-117.92	-43.9453	-50.9033
736015	-60.0586	-57.4951	-36.2549	-112.793	-42.8467	-54.9316
736015	-7.69043	-4.39453	25.6348	-58.5938	20.5078	9.8877
736015	-43.5791	-34.79	-5.85938	-91.5527	-13.5498	-20.5078
736015	-46.875	-37.3535	-23.0713	-98.1445	-24.1699	-26.001
736015	-33.6914	-24.5361	-13.916	-87.5244	-9.52148	-8.78906
736015	-20.874	-19.4092	0.732422	-76.1719	4.39453	0.732422
736015	6.5918	5.12695	24.5361	-53.4668	30.0293	26.001
736015	-39.1846	-35.5225	-28.9307	-93.75	-13.1836	-14.6484
736015	-47.2412	-47.2412	-56.7627	-99.9756	-25.2686	-22.3389
736015	-50.5371	-52.3682	-60.791	-104.004	-35.8887	-31.8604
736015	-8.42285	-6.95801	5.12695	-56.7627	6.95801	8.05664
736015	-20.874	-16.8457	-4.76074	-67.749	-1.09863	1.46484
736015	-62.6221	-53.833	-60.0586	-115.723	-45.4102	-41.748
736015	-39.917	-31.4941	-36.9873	-96.3135	-22.3389	-13.1836
736015	-18.3105	-13.1836	-9.52148	-81.665	-7.32422	10.2539
736015	-15.0146	-15.7471	-8.78906	-81.2988	-13.916	8.78906
736015	-24.1699	-22.3389	-15.0146	-85.3271	-20.5078	0
736015	-52.3682	-50.5371	-51.6357	-115.356	-46.875	-24.5361
736015	-36.9873	-40.6494	-52.7344	-105.103	-38.8184	-13.916
736015	-1.09863	-7.69043	-7.32422	-63.7207	-1.09863	28.9307
736015	-36.6211	-38.8184	-34.4238	-93.3838	-27.832	-3.2959
736015	-55.2979	-51.6357	-48.3398	-112.793	-43.2129	-28.9307
736015	-43.9453	-39.1846	-48.3398	-93.0176	-27.4658	-13.916
736015	-28.9307	-24.1699	-39.5508	-76.9043	-15.7471	-1.09863
736015	-49.0723	-45.4102	-46.875	-97.0459	-46.1426	-32.959
736015	-53.4668	-48.3398	-49.4385	-90.4541	-47.2412	-46.5088
736015	-36.9873	-25.2686	-41.748	-65.918	-23.8037	-26.3672
736015	0.366211	13.916	-16.4795	-36.2549	8.42285	13.1836
736015	-35.1562	-24.5361	-53.1006	-78.7354	-28.9307	-15.3809
736015	-50.1709	-42.8467	-54.5654	-90.4541	-46.1426	-40.2832
736015	-56.7627	-51.2695	-61.5234	-103.271	-56.0303	-56.3965
736015	-13.916	-7.69043	-26.7334	-64.8193	-10.2539	-7.32422
736015	-46.5088	-38.8184	-60.4248	-99.9756	-40.6494	-32.5928
736015	-17.2119	-8.05664	-20.874	-68.4814	-11.3525	-4.76074
736015	-6.22559	-2.19727	-10.2539	-63.3545	-16.8457	-23.0713
736015	-38.8184	-31.1279	-54.1992	-97.7783	-56.3965	-72.5098
736015	-47.2412	-34.4238	-68.4814	-100.708	-58.96	-68.1152
736015	-53.833	-43.9453	-68.8477	-110.596	-65.918	-68.1152
736015	-36.9873	-29.6631	-43.2129	-103.638	-50.1709	-63.3545
736015	-6.5918	4.39453	-7.32422	-77.6367	-13.1836	-34.79
736015	18.3105	29.6631	-3.2959	-53.4668	14.6484	-2.19727
736015	-43.5791	-32.5928	-81.2988	-118.652	-50.1709	-56.7627
736015	-6.5918	4.39453	-29.2969	-86.4258	-21.9727	-35.5225
736015	22.3389	31.8604	18.3105	-53.833	7.32422	-20.5078
736015	-11.3525	-3.66211	-13.1836	-84.2285	-22.3389	-52.7344
736015	-40.6494	-33.6914	-57.8613	-119.751	-57.4951	-81.2988
736015	-39.5508	-35.5225	-57.8613	-118.652	-58.96	-83.1299
736015	-25.2686	-24.9023	-31.8604	-104.736	-52.3682	-84.2285
736015	28.1982	26.001	17.9443	-43.2129	5.12695	-30.3955
736015	33.3252	31.4941	13.916	-29.2969	21.6064	-4.39453
736015	-14.2822	-12.8174	-30.0293	-76.9043	-22.3389	-39.5508
736015	-32.959	-33.6914	-38.4521	-103.271	-51.2695	-69.9463
736015	-20.874	-24.9023	-21.6064	-87.5244	-36.6211	-51.6357
736015	15.3809	15.0146	18.6768	-46.875	8.42285	6.95801
736015	2.19727	6.22559	6.95801	-59.6924	0.732422	7.32422
736015	7.69043	13.5498	10.9863	-60.0586	3.2959	10.6201
736015	-11.3525	-6.95801	-8.78906	-89.7217	-21.6064	-13.5498
736015	10.9863	16.8457	10.9863	-68.8477	-1.09863	11.3525
736015	20.5078	31.4941	25.2686	-49.8047	14.6484	29.2969
736015	-18.3105	-6.95801	-4.02832	-82.0312	-20.1416	-10.9863
736015	-10.2539	-3.2959	11.3525	-71.4111	-18.6768	-8.78906
736015	-16.8457	-10.2539	4.02832	-61.1572	-24.9023	-2.92969
736015	-4.02832	4.02832	15.3809	-49.8047	-15.0146	11.3525
736015	-4.02832	1.46484	19.4092	-57.4951	-16.8457	5.12695
736015	-15.7471	-10.9863	1.46484	-66.2842	-28.9307	-12.8174
736015	-9.8877	-2.19727	2.92969	-59.6924	-23.8037	-8.78906
736015	16.4795	25.6348	25.6348	-33.6914	1.09863	20.874
736015	32.5928	36.9873	35.5225	-20.5078	16.8457	35.5225
736015	6.5918	15.3809	30.0293	-43.5791	-8.42285	5.12695
736015	-35.1562	-20.1416	1.09863	-81.2988	-49.4385	-34.4238
736015	-8.78906	2.56348	26.3672	-51.6357	-26.7334	-9.52148
736015	21.9727	30.7617	60.791	-14.6484	8.78906	30.0293
736015	36.6211	43.9453	70.6787	-8.05664	15.0146	38.0859
736015	10.6201	18.3105	34.79	-42.1143	-13.1836	12.085
736015	2.19727	10.6201	18.6768	-56.3965	-23.8037	6.22559
736015	26.001	39.1846	46.875	-28.1982	6.22559	33.6914
736015	13.1836	25.6348	32.2266	-43.2129	-10.2539	15.3809
736015	16.4795	26.7334	26.7334	-43.2129	-12.085	15.3809
736015	35.8887	42.8467	58.96	-15.7471	13.5498	42.8467
736015	65.5518	72.876	93.0176	20.874	49.0723	80.5664
736015	2.19727	12.085	7.32422	-36.9873	-16.8457	12.8174
736015	-1.09863	8.42285	8.42285	-35.8887	-26.7334	-6.22559
736015	15.7471	23.8037	31.8604	-6.95801	-1.46484	18.3105
736015	26.001	34.4238	31.1279	4.02832	10.6201	29.6631
736015	49.0723	61.5234	55.2979	24.5361	33.3252	54.5654
736015	46.875	63.3545	56.3965	26.3672	34.4238	58.96
736015	18.6768	34.4238	32.5928	-0.366211	10.2539	39.5508
736015	21.6064	38.4521	34.79	-6.22559	6.5918	38.8184
736015	52.3682	71.7773	65.5518	20.5078	39.5508	72.876
736015	37.3535	62.6221	64.0869	4.02832	32.5928	63.3545
736015	14.2822	42.1143	35.1562	-17.5781	12.085	43.9453
736015	12.8174	37.3535	14.6484	-13.5498	8.42285	47.6074
736015	42.1143	64.8193	31.4941	13.916	36.9873	78.3691
736015	46.5088	64.0869	26.7334	15.3809	39.5508	76.1719
736015	13.1836	28.9307	-8.42285	-1.09863	6.22559	31.1279
736015	21.9727	35.1562	-4.02832	24.1699	18.3105	38.8184
736015	25.2686	38.4521	11.3525	35.5225	15.0146	26.3672
736015	-25.6348	-11.3525	-15.3809	-8.42285	-36.6211	-33.6914
736015	-14.6484	1.46484	2.19727	2.19727	-23.8037	-19.043
736015	15.0146	30.0293	21.6064	17.5781	-4.02832	2.19727
736015	41.0156	50.9033	42.8467	35.5225	23.0713	27.832
736015	17.5781	18.6768	20.874	1.46484	6.5918	4.39453
736015	18.3105	19.4092	20.5078	-7.69043	9.52148	10.2539
736015	42.1143	50.1709	30.7617	9.52148	29.6631	38.8184
736015	46.5088	57.8613	29.6631	11.7188	36.9873	48.3398
736015	11.7188	25.6348	12.085	-24.5361	2.92969	10.2539
736015	1.46484	17.9443	-3.2959	-31.1279	-6.5918	3.66211
736015	35.8887	51.2695	25.6348	3.2959	22.7051	35.8887
736015	-10.9863	6.22559	0.366211	-31.1279	-22.7051	-12.8174
736015	13.916	34.4238	42.1143	6.22559	8.05664	15.0146
736015	36.9873	59.6924	44.3115	26.7334	30.7617	41.0156
736015	57.1289	81.2988	48.3398	44.3115	50.1709	67.3828
736015	-4.76074	11.7188	-12.085	-20.874	-14.2822	0.366211
736015	15.3809	28.9307	11.7188	7.69043	10.6201	26.7334
736015	3.66211	17.9443	-14.6484	-1.09863	-3.66211	13.916
736015	-23.8037	-7.69043	-44.6777	-31.8604	-31.4941	-20.5078
736015	20.874	29.6631	15.7471	10.9863	13.1836	20.5078
736015	31.4941	33.3252	31.4941	20.1416	20.1416	29.6631
736015	-6.5918	-0.732422	-12.8174	-21.2402	-23.8037	-12.085
736015	1.09863	9.8877	-1.46484	-13.916	-16.8457	-7.32422
736015	44.3115	48.3398	40.6494	32.5928	25.2686	33.3252
736015	13.1836	17.9443	13.1836	-2.56348	-10.9863	6.5918
736015	31.4941	40.2832	27.832	14.2822	8.42285	33.3252
736015	19.4092	25.2686	8.42285	-6.22559	-6.5918	2.92969
736015	25.6348	31.8604	27.4658	-1.09863	3.2959	1.09863
736015	6.95801	21.6064	21.9727	-11.7188	-4.02832	-2.56348
736015	17.9443	35.8887	26.3672	4.39453	11.3525	13.916
736015	-7.32422	4.02832	-20.874	-21.6064	-20.874	-27.832
736015	11.7188	17.9443	-23.8037	-0.366211	-5.85938	-22.7051
736015	20.874	25.6348	-18.6768	11.3525	4.76074	-13.1836
736015	15.3809	17.2119	-15.0146	11.3525	4.02832	-17.5781
736015	0	-4.39453	-21.6064	-3.2959	-6.5918	-33.6914
736015	-10.6201	-11.3525	-26.7334	-15.0146	-15.0146	-46.5088
736015	9.8877	17.5781	-13.916	-3.2959	-1.09863	-33.6914
736015	28.9307	37.3535	-28.5645	13.5498	15.7471	-18.3105
736015	67.749	76.9043	-1.46484	45.7764	51.6357	14.2822
736015	20.874	30.7617	-32.959	2.92969	12.8174	-21.2402
736015	10.6201	21.9727	-38.8184	-4.39453	9.52148	-20.1416
736015	10.6201	18.3105	-30.0293	-5.12695	4.76074	-26.3672
736015	-7.69043	-5.85938	-24.1699	-21.2402	-16.4795	-47.9736
736015	10.6201	12.085	-11.3525	-0.366211	-0.366211	-28.9307
736015	20.5078	24.9023	-20.1416	7.69043	11.3525	-15.0146
736015	-17.2119	-21.6064	-53.1006	-35.1562	-31.1279	-58.2275
736015	27.832	20.5078	1.46484	0.732422	1.09863	-20.5078
736015	68.4814	67.749	24.5361	39.5508	35.8887	21.9727
736015	15.7471	8.05664	-42.1143	-14.2822	-19.4092	-43.9453
736015	-15.0146	-29.6631	-49.8047	-52.3682	-52.3682	-81.2988
736015	15.7471	7.69043	-8.05664	-18.3105	-21.9727	-38.0859
736015	47.6074	46.5088	7.32422	10.9863	2.19727	-13.1836
736015	45.7764	38.8184	2.92969	4.39453	-0.732422	-25.2686
736015	13.1836	8.42285	-6.95801	-27.832	-24.9023	-52.3682
736015	28.5645	34.79	17.9443	-14.6484	-2.19727	-25.2686
736015	58.5938	61.1572	31.1279	11.3525	26.001	-0.732422
736015	12.8174	4.76074	-15.7471	-36.9873	-16.8457	-48.3398
736015	17.9443	14.2822	-5.85938	-41.0156	-18.6768	-47.2412
736015	36.2549	40.2832	-9.52148	-24.5361	1.46484	-20.5078
736015	52.3682	51.2695	-1.09863	-4.39453	23.8037	-5.85938
736015	36.2549	32.5928	6.5918	-19.043	17.5781	-6.95801
736015	41.0156	44.3115	0	-12.085	31.4941	13.5498
736015	10.9863	18.3105	-38.4521	-38.0859	1.46484	-15.0146
736015	21.9727	21.9727	3.2959	-20.874	5.85938	-6.95801
736015	13.916	13.5498	11.7188	-23.0713	-13.5498	-24.1699
736015	14.6484	20.1416	-7.69043	-17.5781	-14.6484	-30.3955
736015	27.832	30.7617	21.9727	1.46484	2.92969	-9.8877
736015	38.4521	38.8184	74.3408	23.0713	24.1699	21.2402
736015	42.1143	46.1426	61.5234	23.0713	22.7051	21.2402
736015	10.2539	12.8174	1.09863	-20.1416	-12.8174	-21.6064
736015	26.001	22.3389	29.2969	-8.42285	6.22559	0
736015	47.9736	49.4385	50.9033	18.6768	28.1982	40.6494
736015	44.3115	52.3682	34.4238	16.8457	25.2686	40.6494
736015	36.9873	35.8887	25.2686	2.19727	14.6484	23.8037
736015	31.4941	33.3252	32.2266	-3.2959	13.5498	24.1699
736015	-2.92969	13.5498	-1.46484	-31.8604	-17.2119	-5.12695
736015	8.42285	19.4092	15.0146	-20.5078	-10.9863	-3.2959
736015	11.3525	15.3809	29.6631	-14.2822	-9.52148	-1.46484
736015	-1.09863	9.52148	-2.56348	-24.9023	-26.001	-21.2402
736015	13.916	26.001	4.39453	-6.5918	-15.3809	-15.0146
736015	35.8887	43.5791	60.4248	26.001	7.32422	9.8877
736015	49.4385	55.2979	69.5801	43.9453	21.6064	26.001
736015	8.05664	14.2822	0.732422	-1.46484	-16.4795	-15.0146
736015	13.916	11.7188	23.0713	0.732422	-8.42285	-8.42285
736015	12.8174	9.8877	36.9873	6.22559	-10.9863	-6.5918
736015	24.9023	19.4092	18.6768	17.9443	-1.46484	6.5918
736015	45.7764	40.6494	30.7617	30.0293	16.8457	19.4092
736015	70.6787	67.749	69.9463	53.833	51.2695	57.1289
736015	34.4238	35.5225	25.2686	18.3105	19.4092	39.5508
736015	64.8193	65.918	47.2412	48.3398	46.875	73.9746
736015	55.2979	55.2979	58.5938	35.1562	32.959	57.4951
736015	41.748	45.7764	56.7627	27.4658	18.3105	45.4102
736015	47.2412	51.2695	54.5654	44.6777	21.9727	49.8047
736015	17.2119	15.0146	31.1279	15.3809	-13.1836	9.52148
736015	13.916	8.78906	40.6494	6.95801	-17.9443	-0.732422
736015	16.8457	11.3525	32.2266	9.52148	-8.78906	7.32422
736015	28.9307	29.2969	41.748	15.7471	5.12695	25.6348
736015	33.3252	28.5645	50.5371	18.6768	6.22559	24.1699
736015	78.3691	65.918	74.707	58.2275	46.1426	60.4248
736015	71.7773	65.5518	46.5088	50.1709	38.0859	54.9316
736015	43.2129	43.5791	13.916	28.5645	15.3809	40.2832
736015	26.001	26.3672	2.56348	24.5361	9.8877	42.1143
736015	51.6357	53.4668	31.4941	53.4668	44.6777	79.4678
736015	49.4385	49.8047	13.916	42.4805	39.1846	61.1572
736015	35.1562	35.1562	1.46484	34.4238	26.001	43.2129
736015	35.8887	36.6211	22.7051	43.2129	28.9307	46.1426
736015	13.5498	14.2822	8.78906	25.6348	7.32422	17.2119
736015	23.8037	22.7051	15.3809	35.5225	6.95801	7.32422
736015	17.9443	11.3525	14.2822	32.2266	-4.76074	-7.69043
736015	4.02832	-8.05664	10.9863	27.832	-13.916	-9.8877
736015	-9.52148	-16.4795	5.85938	22.3389	-26.001	-19.4092
736015	26.001	20.1416	35.8887	52.7344	6.22559	7.32422
736015	24.1699	17.5781	26.7334	39.5508	2.92969	-0.732422
736015	36.9873	37.3535	31.4941	52.7344	26.001	31.4941
736015	60.791	69.9463	39.1846	75.4395	53.833	72.1436
736015	51.6357	67.0166	19.4092	71.0449	48.3398	68.1152
736015	74.3408	87.5244	36.2549	88.623	72.1436	87.1582
736015	34.4238	46.5088	-3.66211	45.4102	31.1279	45.7764
736015	11.7188	22.3389	-18.6768	27.832	10.9863	31.4941
736015	24.9023	31.8604	5.85938	47.2412	26.001	51.6357
736015	1.09863	2.56348	-6.22559	22.7051	-7.69043	8.78906
736015	-11.3525	-11.7188	-1.46484	14.2822	-30.0293	-21.2402
736015	4.76074	6.22559	11.7188	29.6631	-20.1416	-10.6201
736015	32.959	32.959	34.79	54.5654	10.2539	20.1416
736015	-27.832	-26.7334	-24.9023	-2.19727	-46.5088	-35.1562
736015	-1.46484	-4.76074	-10.6201	21.2402	-18.3105	-4.02832
736015	20.5078	13.1836	2.56348	36.9873	4.02832	25.6348
736015	15.7471	8.42285	-6.5918	28.5645	0.366211	28.1982
736015	6.95801	7.32422	-11.7188	10.9863	-12.8174	12.8174
736015	38.0859	40.2832	6.5918	35.5225	18.3105	43.5791
736015	26.3672	24.9023	-27.832	16.8457	2.92969	27.832
736015	14.2822	17.5781	-35.5225	8.78906	2.92969	29.6631
736015	5.12695	9.52148	-38.8184	3.2959	-0.732422	25.2686
736015	10.2539	13.916	-36.6211	8.78906	0.366211	16.8457
736015	21.9727	27.832	-17.2119	26.001	4.02832	12.8174
736015	44.3115	47.9736	19.4092	61.5234	26.3672	29.6631
736015	1.09863	2.19727	-9.8877	29.2969	-7.69043	-12.8174
736015	-22.3389	-25.6348	-28.9307	1.09863	-31.1279	-40.6494
736015	-18.3105	-28.1982	-31.8604	-4.76074	-28.9307	-43.9453
736015	-4.39453	-17.5781	-22.7051	3.66211	-8.78906	-23.0713
736015	35.5225	24.1699	14.2822	46.1426	31.4941	16.8457
736015	15.3809	8.05664	-17.5781	21.9727	2.92969	-17.9443
736015	29.6631	28.1982	-22.7051	38.8184	18.3105	0
736015	58.2275	61.5234	4.76074	69.9463	54.9316	43.9453
736015	36.6211	39.917	-5.12695	48.3398	38.4521	36.2549
736015	17.9443	18.3105	-26.3672	26.3672	14.6484	16.4795
736015	21.2402	20.874	-31.8604	20.1416	8.78906	11.3525
736015	41.0156	38.8184	-6.5918	31.8604	24.9023	27.832
736015	19.4092	18.6768	-11.7188	14.6484	6.22559	13.1836
736015	15.3809	17.9443	-13.5498	8.42285	0	-1.09863
736015	30.7617	32.5928	-17.9443	22.3389	19.043	13.1836
736015	-4.76074	-5.12695	-62.2559	-10.9863	-17.2119	-23.8037
736015	15.0146	12.085	-24.9023	24.5361	6.22559	-2.92969
736015	32.2266	29.6631	15.7471	48.3398	27.832	16.4795
736015	17.5781	16.4795	-0.366211	24.1699	11.3525	-5.85938
736015	2.56348	3.66211	-19.043	4.02832	-2.56348	-21.2402
736015	24.5361	20.1416	12.8174	26.001	16.8457	6.5918
736015	16.4795	4.02832	10.6201	23.8037	9.8877	-0.366211
736015	28.9307	16.8457	13.916	39.1846	24.5361	7.32422
736015	10.2539	4.39453	-2.19727	18.3105	6.22559	-16.8457
736015	11.3525	10.9863	14.6484	20.874	13.916	-2.56348
736015	32.959	28.5645	36.2549	34.79	28.1982	17.5781
736015	51.2695	45.4102	43.5791	45.4102	35.5225	24.1699
736015	43.5791	37.3535	39.5508	45.4102	31.4941	23.8037
736015	15.0146	8.05664	21.6064	27.832	11.3525	11.3525
736015	31.8604	24.9023	40.6494	42.4805	30.7617	34.4238
736015	25.2686	18.3105	33.6914	29.2969	26.001	32.5928
736015	21.2402	14.2822	35.5225	15.7471	15.7471	18.6768
736015	23.0713	15.0146	41.0156	19.043	15.7471	13.1836
736015	35.1562	30.7617	52.3682	37.3535	31.8604	29.2969
736015	33.3252	31.1279	51.2695	35.8887	31.4941	33.3252
736015	29.2969	29.2969	61.5234	33.6914	25.6348	24.5361
736015	-1.09863	-2.19727	40.2832	8.42285	-4.02832	-4.76074
736015	7.69043	1.46484	44.6777	17.5781	2.56348	12.085
736015	32.2266	15.3809	54.5654	35.5225	20.5078	39.1846
736015	67.3828	46.875	88.9893	60.0586	53.4668	68.4814
736015	44.6777	33.6914	67.749	34.4238	35.8887	46.875
736015	30.7617	22.7051	39.1846	19.4092	24.1699	33.6914
736015	48.3398	38.8184	50.5371	38.0859	47.6074	64.4531
736015	64.4531	52.7344	71.0449	51.6357	64.8193	88.9893
736015	96.3135	82.0312	101.807	83.4961	99.2432	121.582
736015	62.6221	48.3398	67.3828	53.1006	64.4531	85.3271
736015	26.001	9.52148	33.6914	28.9307	25.2686	42.8467
736015	22.3389	4.39453	42.1143	38.0859	17.2119	26.001
736015	34.4238	15.3809	60.791	53.833	25.6348	22.3389
736015	26.7334	11.3525	48.3398	43.5791	21.9727	17.5781
736015	39.917	26.7334	56.0303	58.5938	43.2129	41.0156
736015	36.6211	21.2402	54.9316	55.2979	41.0156	37.3535
736015	44.3115	22.3389	49.8047	56.7627	45.7764	41.748
736015	15.7471	-7.32422	6.95801	16.4795	12.085	3.66211
736015	28.5645	7.69043	24.1699	25.2686	26.7334	23.8037
736015	47.9736	29.6631	43.5791	44.3115	48.3398	54.9316
736015	53.833	35.5225	35.8887	45.4102	56.0303	65.1855
736015	43.5791	26.001	30.7617	34.4238	48.3398	61.1572
736015	44.6777	28.1982	40.2832	39.917	54.9316	77.6367
736015	47.2412	32.5928	47.2412	42.4805	55.2979	79.834
736015	24.1699	6.5918	20.5078	12.8174	35.8887	50.9033
736015	31.1279	15.7471	27.4658	25.2686	49.4385	60.4248
736015	42.4805	33.3252	43.9453	40.6494	53.1006	62.6221
736015	61.1572	50.9033	57.8613	65.1855	62.2559	73.9746
736015	35.5225	21.9727	25.2686	42.4805	33.6914	40.6494
736015	2.19727	-12.8174	-3.66211	15.0146	-1.09863	-0.366211
736015	22.7051	3.2959	9.8877	39.5508	20.1416	15.0146
736015	38.0859	12.8174	24.9023	47.2412	31.8604	23.8037
736015	38.0859	8.42285	40.2832	42.1143	35.5225	25.6348
736015	17.5781	-13.916	24.5361	12.085	9.52148	0.366211
736015	38.8184	7.69043	26.3672	26.001	31.8604	22.3389
736015	60.4248	32.5928	48.3398	46.5088	56.7627	50.9033
736015	6.95801	-17.2119	-1.46484	-8.78906	2.19727	4.39453
736015	25.2686	4.39453	-1.09863	3.66211	19.4092	24.5361
736015	52.3682	31.8604	11.7188	27.4658	46.875	53.833
736015	39.5508	23.0713	15.7471	23.8037	38.8184	53.4668
736015	35.5225	24.1699	31.4941	29.2969	38.4521	63.3545
736015	35.1562	20.1416	19.043	27.4658	35.1562	57.8613
736015	33.6914	10.6201	15.0146	16.8457	28.5645	39.5508
736015	54.1992	24.1699	35.5225	28.9307	39.5508	44.6777
736015	78.0029	47.6074	60.4248	51.2695	56.0303	57.4951
736015	45.7764	16.4795	38.4521	19.4092	18.3105	15.7471
736015	11.3525	-15.3809	19.4092	-6.22559	-9.8877	-11.7188
736015	25.6348	1.09863	37.3535	14.2822	9.8877	8.78906
736015	47.2412	18.6768	45.4102	34.4238	29.2969	31.1279
736015	70.6787	36.2549	64.0869	55.2979	56.0303	61.5234
736015	94.1162	58.5938	99.6094	73.2422	76.1719	83.8623
736015	24.5361	-11.7188	16.8457	-1.46484	2.92969	13.916
736015	34.4238	-4.76074	6.95801	4.39453	15.7471	28.1982
736015	49.8047	14.6484	36.9873	24.9023	35.5225	53.833
736015	41.748	15.3809	34.79	16.4795	23.0713	46.875
736015	54.9316	33.6914	22.7051	23.0713	32.2266	50.9033
736015	51.2695	30.0293	12.085	17.2119	24.5361	32.959
736015	41.748	19.4092	17.9443	15.3809	12.8174	17.9443
736015	58.96	35.8887	29.2969	39.1846	24.5361	23.0713
736015	58.5938	30.0293	28.1982	34.79	14.6484	3.2959
736015	46.5088	13.916	31.8604	20.874	4.76074	-6.22559
736015	2.19727	-25.6348	-3.66211	-19.4092	-30.0293	-32.5928
736015	5.85938	-15.7471	-6.22559	-20.5078	-24.9023	-27.4658
736015	19.043	-8.42285	-4.76074	-13.5498	-8.78906	-19.043
736015	22.7051	-6.95801	2.92969	-13.916	-5.12695	-17.5781
736015	61.8896	29.6631	33.6914	24.5361	31.4941	27.832
736015	64.4531	32.2266	20.5078	24.9023	32.959	35.1562
736015	34.4238	5.12695	-15.0146	-3.2959	9.52148	6.5918
736015	26.3672	1.46484	-27.4658	-6.5918	5.12695	-3.66211
736015	23.8037	-1.09863	-49.8047	-11.3525	-5.85938	-13.916
736015	24.5361	4.39453	-44.3115	1.46484	-3.2959	-4.76074
736015	36.9873	21.6064	-10.9863	19.043	10.9863	7.32422
736015	43.2129	27.4658	-9.52148	13.916	12.8174	-0.732422
736015	23.8037	9.52148	-28.1982	-8.42285	-6.95801	-24.1699
736015	21.2402	0	-17.9443	-11.7188	-8.05664	-17.9443
736015	28.9307	2.56348	-7.69043	-12.085	-3.2959	-22.3389
736015	18.6768	-9.52148	-17.5781	-27.4658	-13.916	-43.9453
736015	32.2266	5.12695	7.69043	-8.05664	1.46484	-22.7051
736015	50.9033	25.2686	31.4941	16.4795	18.3105	3.2959
736015	27.4658	6.5918	15.3809	-7.32422	-6.5918	-26.001
736015	16.8457	-2.19727	10.6201	-20.874	-15.7471	-46.875
736015	13.5498	-3.66211	-10.2539	-29.6631	-15.0146	-56.0303
736015	24.1699	6.22559	-23.8037	-17.9443	6.22559	-34.4238
736015	40.6494	17.2119	-6.95801	0.366211	26.3672	-12.8174
736015	33.6914	11.7188	-6.5918	-2.56348	26.7334	-9.52148
736015	21.6064	8.78906	-25.2686	-14.2822	14.2822	-21.6064
736015	33.6914	27.4658	5.12695	4.02832	24.1699	-18.3105
736015	26.3672	19.043	26.3672	5.85938	20.5078	-28.5645
736015	24.1699	13.916	17.5781	3.2959	13.1836	-41.0156
736015	3.2959	-10.9863	-19.4092	-20.874	-9.8877	-69.2139
736015	16.8457	-1.09863	18.6768	-4.02832	6.22559	-50.1709
736015	-8.05664	-30.0293	6.22559	-24.5361	-14.6484	-60.791
736015	-1.09863	-25.6348	6.22559	-20.5078	-9.8877	-50.5371
736015	23.8037	0	39.917	1.46484	13.1836	-28.5645
736015	22.7051	4.39453	44.6777	2.92969	14.6484	-24.5361
736015	7.32422	-5.12695	10.2539	-6.95801	-0.732422	-32.5928
736015	30.7617	20.874	25.2686	13.1836	17.5781	-0.366211
736015	42.1143	31.1279	32.959	18.6768	27.4658	17.5781
736015	30.0293	23.0713	17.2119	3.2959	17.5781	4.39453
736015	17.9443	11.3525	3.2959	-6.5918	8.78906	-3.2959
736015	26.3672	13.1836	6.22559	3.66211	21.9727	18.6768
736015	22.7051	13.5498	-2.19727	-5.85938	21.9727	23.0713
736015	21.2402	18.3105	6.22559	-15.0146	19.043	11.7188
736015	25.2686	25.6348	27.832	-3.2959	21.2402	10.2539
736015	-8.42285	-5.85938	1.09863	-25.2686	-18.3105	-31.1279
736015	-6.22559	-3.2959	13.916	-16.8457	-23.0713	-42.8467
736015	-3.66211	-8.42285	29.6631	-14.6484	-21.9727	-47.6074
736015	-7.69043	-15.3809	22.7051	-20.874	-18.3105	-35.8887
736015	-3.66211	-10.2539	23.0713	-13.916	-10.6201	-23.0713
736015	15.0146	6.5918	48.3398	16.8457	16.8457	1.46484
736015	12.8174	2.19727	31.4941	18.3105	16.4795	6.5918
736015	-6.22559	-11.7188	-7.32422	-5.12695	-6.22559	-14.6484
736015	6.5918	6.5918	12.8174	10.9863	6.95801	4.02832
736015	-4.76074	-0.366211	5.85938	6.5918	-2.19727	9.52148
736015	0	10.9863	-5.12695	14.2822	7.32422	23.8037
736015	13.916	28.1982	16.8457	32.2266	26.3672	39.5508
736015	2.19727	14.6484	34.4238	24.1699	19.043	32.5928
736015	14.6484	24.5361	49.8047	36.2549	30.0293	46.875
736015	1.46484	10.9863	32.2266	10.6201	7.32422	21.6064
736015	-8.78906	-4.76074	32.5928	-8.05664	-9.52148	3.2959
736015	-14.2822	-13.1836	31.1279	-7.32422	-14.2822	2.19727
736015	-8.78906	-4.39453	30.0293	8.78906	-2.19727	17.5781
736015	-2.92969	3.2959	44.6777	17.2119	7.69043	26.3672
736015	-6.5918	2.19727	48.3398	10.6201	5.85938	20.874
736015	-9.8877	-1.46484	24.9023	3.2959	-4.39453	6.5918
736015	0.366211	3.2959	16.4795	9.8877	2.92969	11.3525
736015	16.4795	19.043	29.2969	32.2266	26.3672	40.6494
736015	26.7334	35.8887	26.001	42.1143	44.3115	58.2275
736015	28.9307	43.9453	13.916	33.6914	44.3115	49.0723
736015	27.832	41.748	17.2119	28.5645	46.875	54.5654
736015	19.4092	29.2969	11.7188	17.9443	38.8184	45.4102
736015	6.22559	16.4795	-6.22559	2.92969	26.7334	20.874
736015	0.366211	8.78906	-13.916	-4.02832	20.874	0
736015	-6.5918	8.42285	2.56348	-4.76074	10.6201	-12.8174
736015	-2.56348	17.5781	20.874	6.95801	8.78906	-13.5498
736015	21.6064	36.9873	43.5791	24.5361	24.1699	2.19727
736015	16.4795	29.2969	45.7764	15.0146	17.2119	0
736015	-8.05664	8.42285	4.02832	-6.22559	-2.92969	-9.8877
736015	-6.5918	13.1836	-14.2822	0	-3.2959	-4.76074
736015	-4.76074	9.8877	-22.3389	9.52148	-6.95801	-10.9863
736015	6.22559	19.043	-25.6348	21.2402	-3.2959	-13.5498
736015	18.6768	28.1982	-26.7334	31.8604	14.6484	-4.02832
736015	24.9023	27.4658	-15.0146	44.3115	38.0859	18.3105
736015	28.9307	28.1982	1.46484	51.2695	47.9736	36.6211
736015	10.2539	17.2119	-17.5781	23.0713	19.4092	8.05664
736015	10.6201	18.3105	-16.8457	12.8174	11.3525	-9.8877
736015	20.1416	23.0713	14.6484	22.7051	19.4092	-3.66211
736015	20.874	24.5361	30.7617	31.8604	21.6064	-6.95801
736015	-6.5918	0	13.916	10.2539	-8.78906	-49.4385
736015	-9.52148	-3.2959	14.2822	8.05664	-8.05664	-48.3398
736015	-9.8877	-1.09863	2.56348	8.05664	-4.02832	-44.3115
736015	4.76074	17.9443	21.9727	30.0293	18.6768	-22.7051
736015	2.19727	16.4795	7.69043	33.3252	25.6348	-17.9443
736015	10.9863	22.3389	-29.2969	32.5928	33.6914	-21.2402
736015	25.6348	31.8604	-15.0146	39.1846	45.4102	-8.42285
736015	30.0293	32.2266	16.4795	42.1143	52.7344	12.8174
736015	42.4805	46.5088	25.6348	50.1709	65.5518	36.6211
736015	23.8037	31.1279	-3.2959	24.9023	48.3398	15.7471
736015	9.52148	18.6768	3.66211	10.9863	38.8184	8.78906
736015	18.6768	32.2266	38.4521	19.4092	41.0156	26.3672
736015	28.9307	43.5791	40.2832	28.1982	40.6494	35.5225
736015	14.2822	25.2686	46.1426	17.5781	25.6348	14.6484
736015	19.043	26.001	77.6367	26.3672	28.5645	19.4092
736015	21.6064	29.6631	51.2695	30.0293	17.9443	17.9443
736015	24.1699	34.4238	54.9316	39.917	19.043	24.1699
736015	20.874	25.2686	72.1436	39.1846	18.6768	26.001
736015	15.0146	18.6768	40.6494	31.1279	8.42285	19.4092
736015	20.5078	24.9023	20.5078	28.5645	12.085	25.6348
736015	49.8047	40.2832	66.2842	50.9033	41.0156	56.7627
736015	58.5938	46.1426	74.3408	49.4385	46.875	62.2559
736015	73.2422	71.0449	64.4531	46.875	55.2979	64.4531
736015	96.3135	91.1865	82.0312	56.3965	75.4395	82.0312
736015	105.469	97.4121	107.3	57.4951	86.792	93.3838
736015	92.6514	90.4541	101.074	39.5508	72.1436	74.3408
736015	71.7773	71.4111	80.5664	21.6064	53.4668	41.748
736015	76.1719	72.5098	106.567	26.3672	47.9736	20.5078
736015	83.4961	86.792	123.779	37.3535	46.5088	18.6768
736015	79.834	87.1582	99.6094	41.748	45.4102	23.8037
736015	81.665	84.2285	85.3271	49.0723	49.4385	31.4941
736015	93.3838	93.75	78.7354	65.1855	60.0586	44.3115
736015	64.4531	64.8193	34.79	42.1143	31.8604	17.5781
736015	75.0732	68.4814	48.3398	58.5938	51.2695	38.8184
736015	90.4541	83.4961	70.6787	68.1152	65.918	46.875
736015	87.1582	89.3555	67.3828	60.0586	58.2275	38.4521
736015	79.4678	81.665	58.96	54.5654	51.6357	36.2549
736015	79.1016	73.2422	76.1719	54.9316	53.4668	39.5508
736015	77.6367	72.876	87.1582	52.7344	46.1426	33.6914
736015	73.9746	72.876	76.5381	47.6074	37.3535	20.874
736015	75.0732	73.2422	75.4395	47.9736	34.79	19.4092
736015	79.4678	74.707	75.0732	53.4668	31.8604	26.001
736015	75.4395	73.2422	61.1572	52.3682	32.959	30.7617
736015	93.3838	87.8906	81.665	62.6221	56.7627	45.7764
736015	92.2852	78.0029	74.3408	56.3965	57.1289	43.5791
736015	90.8203	76.5381	53.1006	56.7627	63.7207	60.0586
736015	85.3271	77.6367	46.875	58.2275	65.5518	67.3828
736015	75.4395	69.5801	47.9736	54.1992	54.5654	56.7627
736015	58.2275	54.1992	34.4238	42.4805	32.5928	32.5928
736015	57.4951	56.7627	43.2129	50.5371	27.832	26.001
736015	57.4951	50.5371	67.749	57.8613	21.9727	24.5361
736015	47.6074	39.1846	65.1855	47.2412	14.6484	28.9307
736015	48.3398	43.9453	47.6074	40.2832	22.7051	37.3535
736015	68.1152	58.5938	65.1855	53.1006	42.4805	54.9316
736015	73.2422	61.1572	74.3408	62.2559	49.8047	73.2422
736015	66.2842	55.2979	50.5371	57.4951	46.1426	76.1719
736015	76.1719	67.0166	68.8477	65.918	56.3965	83.1299
736015	78.0029	69.5801	78.3691	68.1152	58.5938	85.3271
736015	71.4111	68.1152	47.2412	71.7773	56.7627	90.8203
736015	93.3838	95.5811	53.4668	99.2432	80.2002	117.188
736015	64.8193	64.8193	38.0859	71.0449	55.2979	87.8906
736015	33.3252	38.8184	7.69043	46.5088	31.8604	56.3965
736015	47.9736	57.8613	14.2822	66.2842	47.9736	58.96
736015	65.1855	64.4531	57.4951	83.4961	61.5234	63.7207
736015	24.5361	21.6064	33.6914	40.2832	15.3809	16.8457
736015	19.4092	24.5361	11.7188	20.874	10.9863	8.78906
736015	36.2549	32.2266	26.7334	24.5361	28.9307	22.3389
736015	65.1855	50.1709	50.1709	45.7764	50.5371	53.833
736015	69.9463	59.6924	24.1699	33.6914	44.3115	50.1709
736015	68.4814	61.8896	27.832	21.9727	46.5088	41.0156
736015	77.6367	68.4814	55.2979	34.79	60.4248	58.5938
736015	62.2559	62.2559	11.3525	36.9873	46.875	60.4248
736015	54.1992	67.0166	-9.8877	58.96	43.9453	60.0586
736015	49.4385	56.3965	2.19727	71.4111	32.5928	38.8184
736015	42.1143	42.1143	-14.2822	67.0166	10.6201	10.2539
736015	45.7764	46.1426	-15.3809	71.4111	11.7188	7.32422
736015	44.6777	42.1143	36.6211	64.8193	18.6768	10.6201
736015	32.959	23.0713	35.8887	30.7617	0.366211	-11.3525
736015	62.6221	49.8047	39.917	36.6211	21.6064	0.366211
736015	61.8896	45.7764	62.6221	34.4238	21.9727	4.39453
736015	52.3682	38.8184	65.1855	29.2969	13.1836	5.12695
736015	54.5654	52.3682	32.959	38.4521	19.043	11.3525
736015	25.6348	20.874	4.39453	15.3809	-5.85938	-25.6348
736015	43.5791	34.4238	13.5498	38.8184	14.2822	-4.39453
736015	53.1006	46.5088	-7.69043	54.5654	24.5361	7.32422
736015	55.2979	41.0156	22.7051	60.4248	33.3252	5.85938
736015	51.6357	31.1279	17.9443	52.7344	36.6211	6.22559
736015	52.7344	41.0156	-4.76074	49.4385	43.9453	10.2539
736015	40.2832	36.6211	25.2686	43.2129	45.7764	13.1836
736015	32.959	26.3672	26.3672	34.79	33.3252	5.12695
736015	26.7334	29.2969	-9.8877	17.9443	14.2822	-23.8037
736015	38.4521	39.917	32.2266	18.6768	25.2686	-27.832
736015	42.4805	26.7334	56.0303	18.3105	34.4238	-17.5781
736015	41.748	31.8604	24.5361	13.1836	36.9873	-10.6201
736015	33.6914	30.0293	32.2266	6.95801	34.79	-18.6768
736015	20.874	12.8174	22.7051	-8.78906	13.916	-39.917
736015	35.5225	33.6914	-5.12695	10.9863	16.8457	-25.6348
736015	49.8047	58.96	5.12695	42.4805	35.8887	2.92969
736015	47.9736	54.1992	0.366211	41.0156	31.1279	6.95801
736015	45.7764	50.5371	-37.3535	28.5645	17.5781	-4.76074
736015	38.4521	46.875	-26.001	21.9727	16.8457	-12.8174
736015	24.1699	22.7051	-7.32422	13.1836	9.52148	-13.5498
736015	22.3389	15.7471	-20.874	5.12695	1.46484	-20.1416
736015	25.2686	21.2402	-28.9307	-0.366211	-4.76074	-42.8467
736015	24.1699	13.5498	-1.46484	-7.32422	-19.4092	-60.0586
736015	22.3389	8.42285	-14.2822	-10.9863	-31.1279	-62.2559
736015	23.8037	17.2119	-7.69043	-3.66211	-21.9727	-58.96
736015	20.874	7.32422	13.916	0.732422	-24.1699	-61.1572
736015	28.9307	16.4795	-11.3525	8.05664	-25.6348	-58.5938
736015	51.6357	47.6074	-17.9443	38.4521	3.2959	-35.1562
736015	54.5654	49.0723	9.8877	46.1426	15.3809	-13.1836
736015	57.4951	55.2979	-8.05664	39.917	21.9727	8.42285
736015	60.4248	72.1436	-24.1699	34.4238	42.8467	25.6348
736015	56.7627	69.9463	4.02832	33.3252	56.7627	39.5508
736015	59.6924	62.6221	0	40.2832	56.7627	48.3398
736015	43.9453	47.9736	-19.4092	32.959	39.1846	19.043
736015	27.4658	24.9023	8.05664	26.001	20.5078	-16.8457
736015	22.3389	14.6484	15.0146	25.2686	2.92969	-35.5225
736015	15.0146	19.043	6.95801	28.9307	-1.09863	-39.1846
736015	24.5361	20.5078	41.748	39.5508	8.78906	-26.7334
736015	37.3535	19.043	28.1982	36.6211	11.7188	-22.3389
736015	55.2979	37.3535	-5.85938	47.9736	33.3252	-10.6201
736015	79.4678	57.8613	46.1426	79.4678	64.8193	26.3672
736015	85.6934	63.7207	27.4658	81.665	70.6787	49.8047
736015	83.8623	76.9043	-4.02832	76.1719	85.3271	60.4248
736015	95.9473	90.0879	50.9033	87.5244	105.835	83.4961
736015	75.8057	64.8193	14.6484	67.749	76.5381	81.2988
736015	58.5938	56.3965	-14.2822	64.0869	65.1855	71.4111
736015	34.4238	23.8037	16.4795	45.7764	39.1846	33.6914
736015	29.2969	2.92969	0.732422	31.4941	16.4795	10.9863
736015	32.2266	10.9863	-6.22559	27.832	10.6201	-7.32422
736015	31.1279	15.0146	71.4111	29.2969	10.9863	-1.46484
736015	47.2412	30.0293	75.0732	39.917	20.5078	30.0293
736015	51.6357	43.9453	20.1416	38.8184	24.5361	24.9023
736015	64.0869	58.2275	58.2275	61.8896	45.4102	39.5508
736015	82.3975	72.5098	53.4668	89.3555	67.749	79.834
736015	68.8477	70.6787	13.5498	79.4678	64.0869	75.0732
736015	68.8477	72.5098	53.1006	70.6787	64.4531	69.9463
736015	65.1855	61.5234	28.1982	53.1006	56.0303	72.876
736015	60.0586	64.8193	22.7051	57.8613	58.5938	76.5381
736015	58.96	60.0586	65.918	64.8193	54.5654	81.2988
736015	58.2275	47.9736	34.4238	50.1709	35.5225	65.5518
736015	57.4951	54.5654	35.8887	46.5088	32.2266	37.3535
736015	57.4951	56.0303	93.3838	56.7627	33.3252	31.4941
736015	55.2979	53.1006	59.6924	57.4951	28.9307	35.8887
736015	54.1992	54.5654	46.875	56.0303	32.5928	26.001
736015	58.2275	52.3682	100.342	58.5938	39.1846	28.9307
736015	40.6494	37.3535	54.1992	39.917	19.043	21.2402
736015	44.6777	51.6357	39.917	54.9316	33.3252	39.917
736015	51.2695	46.5088	58.96	62.6221	39.917	52.3682
736015	48.3398	39.1846	10.2539	51.2695	23.8037	35.8887
736015	51.2695	53.833	-4.02832	64.8193	32.2266	31.4941
736015	57.8613	57.4951	35.5225	76.9043	42.4805	48.3398
736015	47.6074	39.5508	5.85938	54.1992	24.1699	33.6914
736015	36.9873	33.3252	0.732422	35.8887	18.3105	6.5918
736015	32.959	26.001	36.2549	24.1699	10.9863	-13.5498
736015	26.3672	16.8457	18.3105	9.8877	-4.76074	-29.6631
736015	7.69043	9.52148	7.69043	-2.92969	-15.7471	-46.1426
736015	11.7188	8.78906	32.2266	-5.12695	-12.085	-47.6074
736015	27.832	24.5361	10.6201	-0.732422	0	-39.5508
736015	25.2686	33.3252	-4.39453	9.8877	10.9863	-33.3252
736015	32.5928	34.4238	13.5498	32.5928	22.3389	-14.6484
736015	30.0293	25.2686	-36.9873	38.8184	21.9727	-4.76074
736015	34.4238	38.8184	-32.5928	52.3682	38.0859	0
736015	31.1279	39.5508	-11.3525	57.4951	43.2129	8.42285
736015	13.916	17.9443	-51.6357	45.4102	26.3672	5.85938
736015	26.7334	32.5928	-11.7188	61.1572	41.748	16.8457
736015	27.4658	28.1982	13.1836	49.0723	38.0859	4.39453
736015	3.66211	-3.66211	-32.5928	13.916	9.8877	-26.001
736015	-12.8174	-20.5078	-18.6768	0.366211	-0.732422	-34.79
736015	-19.4092	-25.2686	-7.32422	-5.12695	-7.32422	-33.3252
736015	-21.6064	-21.9727	-31.4941	-8.05664	-7.32422	-40.2832
736015	-13.5498	-2.56348	-8.78906	3.2959	1.46484	-39.1846
736015	4.02832	15.7471	-2.19727	25.6348	15.0146	-11.7188
736015	8.42285	17.5781	-26.3672	46.1426	27.4658	14.2822
736015	10.9863	22.3389	-10.9863	52.7344	35.8887	23.8037
736015	4.76074	13.1836	-34.79	41.0156	27.4658	24.5361
736015	8.05664	11.7188	-29.2969	45.7764	32.959	35.1562
736015	6.22559	4.76074	16.8457	43.9453	30.0293	31.8604
736015	-12.085	-16.8457	0.732422	17.9443	5.85938	5.12695
736015	-26.7334	-29.6631	-14.6484	-6.5918	-5.85938	-17.2119
736015	-38.4521	-40.6494	-4.76074	-22.7051	-19.4092	-29.2969
736015	-16.4795	-21.2402	8.05664	4.02832	-1.09863	2.92969
736015	-7.69043	-8.78906	20.5078	28.5645	8.05664	13.5498
736015	-3.66211	0.366211	22.3389	44.6777	10.2539	15.0146
736015	-3.2959	2.92969	-10.6201	54.5654	14.6484	23.0713
736015	3.66211	9.8877	4.02832	67.0166	30.7617	43.2129
736015	4.39453	9.8877	5.85938	65.918	34.4238	63.7207
736015	-2.19727	-0.366211	-22.7051	56.0303	34.4238	68.4814
736015	-10.6201	-18.3105	-5.85938	38.0859	25.2686	49.8047
736015	1.46484	-12.085	27.4658	35.8887	28.1982	51.6357
736015	-2.19727	-16.8457	39.1846	25.6348	19.043	35.5225
736015	-19.4092	-29.6631	52.3682	5.12695	-3.66211	0
736015	-37.3535	-36.2549	25.6348	-9.8877	-20.874	-14.6484
736015	-27.832	-14.6484	29.2969	9.52148	-8.05664	-0.732422
736015	-12.8174	0.732422	44.6777	30.0293	4.39453	18.3105
736015	-4.02832	3.66211	18.6768	42.1143	15.7471	43.5791
736015	-1.46484	4.76074	9.52148	51.6357	28.1982	51.6357
736015	-2.56348	1.09863	15.0146	53.833	29.2969	57.1289
736015	5.12695	8.42285	7.32422	67.3828	42.4805	84.9609
736015	13.916	19.043	39.1846	79.1016	52.3682	89.3555
736015	1.46484	3.2959	41.748	65.918	36.2549	69.9463
736015	-22.7051	-25.2686	8.42285	46.5088	10.2539	41.0156
736015	-25.2686	-23.8037	37.3535	57.4951	11.7188	41.748
736015	-8.05664	-5.12695	65.5518	79.1016	30.0293	71.0449
736015	-5.85938	-2.19727	56.0303	75.4395	33.3252	67.0166
736015	7.69043	14.6484	83.8623	75.4395	47.2412	60.4248
736015	15.3809	23.0713	76.9043	71.0449	53.833	65.5518
736015	13.916	27.832	46.875	64.4531	52.7344	64.0869
736015	23.0713	36.6211	57.8613	68.8477	56.0303	63.3545
736015	21.6064	30.7617	25.2686	57.8613	49.0723	57.1289
736015	23.8037	35.8887	21.6064	60.791	58.96	68.4814
736015	21.9727	38.8184	46.875	66.2842	63.7207	83.4961
736015	6.22559	15.7471	10.2539	57.1289	39.917	68.1152
736015	-5.12695	-5.85938	-7.32422	45.4102	15.0146	31.1279
736015	-9.52148	-8.42285	15.7471	36.6211	6.22559	11.7188
736015	-8.42285	-1.46484	34.4238	34.4238	13.916	25.2686
736015	7.32422	12.8174	72.1436	44.6777	36.2549	52.7344
736015	15.7471	17.9443	84.2285	42.1143	42.4805	64.8193
736015	13.5498	18.6768	54.5654	31.8604	36.2549	57.8613
736015	19.043	26.3672	67.3828	34.4238	42.8467	64.8193
736015	24.9023	32.2266	71.7773	40.2832	46.1426	75.8057
736015	13.5498	21.2402	33.6914	36.6211	32.2266	62.6221
736015	4.02832	16.4795	32.959	38.8184	20.874	42.8467
736015	0.732422	14.6484	28.1982	54.1992	10.9863	33.3252
736015	-14.6484	2.92969	-0.366211	57.1289	-8.05664	10.6201
736015	-17.5781	0.732422	-2.92969	56.3965	-3.2959	8.42285
736015	-24.9023	-16.8457	-21.2402	42.8467	-8.78906	-3.2959
736015	-21.6064	-16.8457	-17.9443	38.8184	-6.5918	-10.9863
736015	5.85938	7.32422	26.7334	54.5654	21.9727	15.3809
736015	6.95801	0.732422	20.874	38.8184	25.2686	17.2119
736015	2.19727	-0.366211	-3.66211	25.6348	24.9023	5.85938
736015	0	14.2822	-1.46484	22.3389	24.9023	4.39453
736015	1.46484	18.3105	-24.5361	24.5361	23.0713	11.3525
736015	7.69043	16.8457	-36.9873	32.5928	31.8604	13.1836
736015	-3.66211	5.12695	-30.0293	25.2686	25.2686	1.46484
736015	-17.5781	-8.78906	-43.2129	19.043	13.916	-11.7188
736015	-11.7188	-4.02832	-21.9727	36.9873	17.5781	-12.085
736015	-14.6484	-9.52148	-7.69043	38.4521	10.2539	-17.9443
736015	-29.2969	-31.4941	-33.6914	20.5078	-0.366211	-39.1846
736015	-27.4658	-25.6348	-22.3389	18.6768	8.42285	-41.748
736015	-17.5781	-12.8174	-17.5781	18.6768	15.3809	-29.6631
736015	-7.69043	-4.39453	-24.9023	22.3389	24.5361	-15.0146
736015	21.2402	25.6348	14.6484	35.5225	47.6074	8.05664
736015	17.5781	30.0293	2.56348	11.3525	39.1846	-6.22559
736015	2.92969	15.3809	-20.874	-8.42285	34.79	-5.85938
736015	5.12695	16.8457	2.19727	1.09863	44.6777	27.4658
736015	0.366211	11.3525	-10.9863	6.95801	31.4941	28.9307
736015	-11.7188	-0.732422	-29.6631	15.3809	13.5498	4.76074
736015	-19.043	-12.085	-32.5928	20.1416	-6.95801	-19.4092
736015	-22.3389	-16.8457	-31.4941	31.1279	-15.0146	-26.001
736015	-36.2549	-25.6348	-12.085	23.8037	-17.2119	-21.2402
736015	-37.3535	-23.8037	2.56348	3.2959	-13.5498	-19.043
736015	-24.1699	-14.2822	4.02832	-11.7188	-4.76074	-22.7051
736015	6.5918	10.6201	35.1562	2.19727	20.874	3.66211
736015	28.9307	36.6211	38.4521	18.3105	41.748	31.1279
736015	23.0713	33.3252	-7.69043	7.69043	39.1846	26.7334
736015	30.7617	34.79	-17.5781	14.6484	49.4385	37.3535
736015	35.5225	40.6494	-7.32422	32.959	54.5654	43.2129
736015	17.2119	26.3672	-4.02832	45.7764	39.5508	26.7334
736015	-1.09863	2.56348	-4.76074	46.875	17.2119	-0.366211
736015	-13.5498	-18.6768	-28.5645	35.1562	-4.39453	-33.3252
736015	-35.5225	-43.2129	-36.2549	20.1416	-25.2686	-63.7207
736015	-35.5225	-39.5508	2.19727	20.1416	-14.6484	-42.8467
736015	-13.916	-15.7471	17.5781	23.8037	8.42285	-15.0146
736015	14.2822	9.52148	32.2266	26.7334	31.4941	-4.02832
736015	14.2822	5.85938	42.1143	19.4092	29.2969	-7.69043
736015	13.916	12.8174	40.2832	26.3672	31.1279	8.05664
736015	20.1416	18.3105	42.1143	39.1846	38.0859	28.9307
736015	22.7051	19.043	41.748	45.7764	38.8184	35.8887
736015	14.6484	16.8457	15.3809	45.4102	29.6631	28.5645
736015	10.2539	15.7471	21.9727	55.2979	25.2686	32.5928
736015	14.2822	16.8457	30.0293	63.7207	27.4658	47.2412
736015	6.5918	0	-4.76074	51.6357	20.5078	36.2549
736015	8.42285	-4.39453	13.5498	43.9453	22.3389	23.0713
736015	14.2822	1.46484	32.2266	32.5928	19.4092	16.8457
736015	27.832	20.874	36.2549	41.0156	32.5928	29.2969
736015	15.0146	10.9863	43.2129	24.5361	18.3105	13.5498
736015	6.95801	4.76074	25.6348	9.52148	7.69043	1.09863
736015	14.6484	14.2822	20.5078	17.9443	14.6484	-1.09863
736015	32.5928	31.8604	69.9463	44.3115	38.4521	31.1279
736015	18.3105	16.4795	38.4521	35.8887	26.7334	34.4238
736015	12.085	9.52148	19.4092	36.6211	19.4092	23.8037
736015	8.42285	6.5918	31.4941	43.2129	17.9443	21.2402
736015	8.78906	12.085	9.8877	54.5654	19.4092	31.4941
736015	19.043	27.832	19.4092	72.5098	31.4941	51.6357
736015	27.832	32.5928	36.2549	68.1152	38.8184	54.5654
736015	28.9307	29.6631	6.22559	52.7344	39.917	40.6494
736015	28.9307	31.1279	13.916	39.1846	36.6211	31.8604
736015	40.6494	40.2832	43.2129	43.5791	51.2695	53.1006
736015	32.2266	28.1982	31.1279	30.7617	45.4102	51.2695
736015	20.1416	15.0146	34.79	20.1416	33.6914	30.0293
736015	11.3525	5.12695	27.4658	12.085	19.043	12.8174
736015	2.19727	-2.56348	14.6484	11.3525	5.12695	9.8877
736015	5.85938	0.732422	20.1416	25.2686	2.56348	11.7188
736015	8.42285	5.85938	9.8877	35.5225	2.56348	9.52148
736015	2.19727	0.732422	-3.2959	39.917	-1.09863	10.9863
736015	14.2822	14.2822	21.6064	61.8896	15.3809	43.2129
736015	25.2686	26.7334	21.9727	74.707	31.1279	65.1855
736015	30.7617	34.4238	15.0146	65.5518	35.8887	66.2842
736015	41.748	42.1143	18.3105	50.1709	40.2832	64.8193
736015	43.5791	42.4805	16.4795	37.3535	43.5791	68.1152
736015	39.5508	36.9873	38.4521	38.8184	49.8047	78.3691
736015	33.6914	35.1562	47.6074	33.6914	46.875	64.4531
736015	24.9023	35.8887	35.1562	26.7334	32.2266	42.4805
736015	18.3105	31.1279	24.5361	30.7617	16.8457	29.2969
736015	20.1416	26.7334	18.6768	47.2412	8.05664	19.4092
736015	18.6768	22.3389	15.0146	62.2559	4.76074	6.22559
736015	13.1836	15.3809	13.916	56.3965	-1.46484	-22.7051
736015	5.12695	7.32422	-4.02832	42.4805	2.19727	-32.5928
736015	20.874	23.0713	10.2539	61.1572	31.1279	-2.92969
736015	48.3398	40.2832	37.3535	68.1152	46.875	2.56348
736015	64.4531	42.8467	7.32422	53.833	47.2412	-13.5498
736015	74.3408	58.2275	12.085	52.7344	61.1572	-10.6201
736015	76.1719	61.1572	38.8184	49.0723	60.791	-6.5918
736015	83.8623	68.1152	40.2832	61.8896	68.8477	16.4795
736015	75.0732	63.3545	28.5645	68.4814	60.0586	5.12695
736015	69.9463	50.9033	24.5361	61.8896	35.8887	-27.4658
736015	79.834	54.1992	21.6064	88.9893	39.1846	-17.9443
736015	83.8623	58.2275	40.6494	111.328	46.1426	-2.56348
736015	87.8906	58.5938	40.6494	108.398	44.3115	2.56348
736015	94.4824	64.4531	21.2402	105.103	51.2695	7.32422
736015	115.356	83.8623	69.2139	119.385	73.9746	28.1982
736015	123.047	84.9609	74.3408	118.652	79.834	50.5371
736015	135.132	97.7783	83.1299	122.681	97.7783	71.7773
736015	134.399	100.708	109.497	110.229	87.8906	56.3965
736015	132.202	99.2432	84.2285	104.736	79.4678	56.7627
736015	137.695	114.99	90.8203	117.188	85.6934	68.4814
736015	150.879	123.779	99.9756	123.047	87.8906	78.0029
736015	141.724	108.398	51.6357	108.398	83.1299	78.3691
736015	136.597	105.103	74.707	105.469	86.4258	76.5381
736015	131.104	96.6797	93.3838	97.4121	76.1719	72.876
736015	125.977	90.8203	86.0596	102.173	70.6787	73.2422
736015	109.497	75.0732	96.3135	101.074	56.0303	50.1709
736015	96.3135	64.4531	73.9746	97.4121	32.2266	26.3672
736015	83.8623	65.5518	46.875	99.6094	22.3389	22.3389
736015	85.3271	71.0449	71.0449	102.173	28.1982	32.5928
736015	97.7783	72.876	83.4961	104.004	43.5791	48.3398
736015	102.173	75.0732	71.4111	94.4824	57.4951	54.1992
736015	110.596	82.7637	103.638	86.792	71.7773	74.707
736015	130.737	103.638	130.005	99.6094	93.75	121.948
736015	119.751	105.469	116.089	90.0879	93.75	134.399
736015	91.9189	92.6514	112.061	68.1152	68.4814	111.694
736015	76.9043	86.4258	82.0312	68.4814	56.3965	109.131
736015	61.1572	75.4395	62.6221	69.5801	46.875	96.6797
736015	57.4951	67.0166	84.9609	75.0732	43.5791	94.1162
736015	42.4805	42.4805	65.1855	66.2842	28.9307	75.0732
736015	32.5928	31.1279	68.1152	53.1006	15.3809	46.1426
736015	34.4238	27.4658	76.5381	44.3115	15.3809	49.8047
736015	40.6494	31.4941	73.2422	39.5508	28.1982	57.8613
736015	38.4521	33.6914	80.2002	26.3672	30.0293	40.6494
736015	35.8887	35.5225	56.0303	17.5781	27.4658	34.79
736015	64.8193	72.5098	75.0732	46.5088	55.2979	65.918
736015	67.749	78.3691	96.6797	56.3965	63.3545	80.5664
736015	54.1992	65.5518	58.5938	57.4951	53.833	84.2285
736015	36.9873	56.0303	23.8037	59.6924	39.1846	71.4111
736015	26.7334	49.0723	10.6201	58.2275	18.6768	50.9033
736015	29.2969	50.5371	7.69043	69.5801	21.9727	57.8613
736015	32.2266	51.2695	20.1416	75.0732	33.6914	58.2275
736015	10.9863	26.3672	26.001	39.5508	12.8174	25.2686
736015	16.4795	28.5645	39.917	32.2266	18.3105	31.8604
736015	22.7051	33.6914	52.3682	31.1279	22.3389	36.2549
736015	18.6768	26.7334	57.1289	19.4092	15.3809	35.5225
736015	18.6768	31.1279	51.2695	10.2539	14.6484	28.9307
736015	18.6768	43.5791	47.9736	9.52148	18.3105	18.6768
736015	19.4092	50.9033	23.0713	23.0713	17.5781	27.4658
736015	25.6348	60.0586	13.1836	54.5654	27.4658	53.833
736015	26.7334	64.0869	31.4941	64.8193	30.0293	57.8613
736015	17.5781	43.5791	3.2959	49.8047	14.2822	39.917
736015	10.9863	25.2686	-15.3809	43.2129	8.78906	31.1279
736015	6.5918	17.2119	8.05664	42.1143	12.8174	36.9873
736015	-6.95801	-0.732422	15.3809	21.6064	2.56348	21.2402
736015	-8.42285	-8.05664	13.1836	6.22559	-1.09863	0.732422
736015	1.09863	-1.09863	23.0713	-0.732422	2.19727	-5.12695
736015	-2.19727	2.19727	32.2266	-11.7188	0	-5.12695
736015	8.42285	23.0713	60.791	-1.46484	10.6201	2.19727
736015	6.5918	23.8037	47.9736	-6.95801	-0.366211	-13.5498
736015	9.52148	27.832	26.001	2.19727	-4.39453	-17.9443
736015	14.2822	36.6211	38.8184	22.7051	4.02832	-5.12695
736015	17.5781	35.8887	34.79	38.0859	11.7188	8.42285
736015	18.3105	33.6914	13.1836	43.5791	16.4795	10.6201
736015	2.56348	17.2119	-4.76074	24.5361	6.5918	-9.8877
736015	-8.78906	3.66211	-24.9023	10.9863	-1.46484	-15.0146
736015	-11.7188	1.09863	-14.6484	6.95801	-1.09863	-8.42285
736015	-4.02832	5.12695	-1.46484	-6.22559	-2.19727	-14.2822
736015	0.366211	5.85938	-23.0713	-29.2969	-5.12695	-23.0713
736015	9.8877	17.2119	0.366211	-32.959	5.85938	-14.6484
736015	15.7471	25.6348	33.6914	-27.832	10.9863	-1.46484
736015	18.3105	31.8604	19.4092	-20.5078	12.085	6.5918
736015	9.52148	31.4941	5.12695	-12.8174	2.56348	-0.366211
736015	-3.66211	20.1416	-8.42285	-7.69043	-19.043	-15.7471
736015	-0.366211	22.3389	-20.5078	18.6768	-19.043	-12.085
736015	5.85938	21.2402	-1.46484	43.2129	-7.32422	-6.5918
736015	-3.2959	-1.46484	-10.2539	23.0713	-18.3105	-27.4658
736015	-5.12695	-6.5918	-12.085	7.69043	-16.4795	-33.3252
736015	-9.52148	-13.916	25.6348	-2.19727	-17.9443	-33.6914
736015	2.92969	-14.2822	44.6777	-9.52148	-13.5498	-32.959
736015	17.9443	4.02832	16.4795	-16.8457	0.732422	-37.3535
736015	24.9023	24.1699	18.6768	-11.7188	9.8877	-37.3535
736015	19.043	29.6631	13.916	-13.916	8.05664	-25.6348
736015	35.8887	53.1006	2.92969	6.5918	24.9023	6.5918
736015	42.8467	53.4668	1.46484	17.5781	26.001	12.8174
736015	26.001	35.1562	3.66211	15.0146	15.0146	6.22559
736015	18.3105	32.959	14.6484	28.5645	14.2822	4.02832
736015	13.5498	21.2402	22.3389	38.0859	8.05664	-4.39453
736015	-2.92969	-7.69043	12.8174	21.9727	-6.5918	-18.6768
736015	-30.3955	-32.5928	-7.32422	-6.95801	-31.4941	-47.9736
736015	-22.7051	-23.8037	2.19727	-5.12695	-27.4658	-49.0723
736015	-4.76074	-12.8174	-4.76074	3.2959	-10.9863	-35.1562
736015	13.1836	8.78906	11.3525	8.78906	6.22559	-19.043
736015	24.1699	21.2402	18.3105	2.19727	15.3809	-9.8877
736015	26.3672	22.3389	-0.732422	-5.12695	20.1416	-2.56348
736015	38.4521	39.917	12.8174	9.52148	33.6914	19.043
736015	33.3252	42.4805	23.8037	5.12695	32.5928	28.1982
736015	21.2402	33.3252	8.78906	-0.732422	27.832	28.5645
736015	13.1836	26.3672	-1.09863	8.78906	20.5078	21.6064
736015	0	10.9863	-16.4795	15.7471	0.732422	5.85938
736015	4.76074	12.8174	-8.78906	34.4238	2.92969	10.9863
736015	2.92969	11.3525	1.09863	29.6631	0	8.78906
736015	-14.2822	-8.78906	-20.1416	-3.66211	-17.2119	-17.9443
736015	-15.7471	-16.8457	-8.78906	-15.0146	-11.7188	-21.9727
736015	-3.2959	-3.66211	31.1279	-8.05664	6.22559	-1.46484
736015	17.5781	16.8457	37.3535	-1.09863	22.3389	20.5078
736015	10.9863	17.5781	33.6914	-10.9863	18.3105	17.5781
736015	16.8457	29.6631	31.1279	-1.09863	24.9023	32.959
736015	27.4658	35.8887	-7.69043	10.2539	28.5645	54.5654
736015	34.4238	39.917	-17.9443	19.4092	33.3252	72.5098
736015	26.001	34.79	0	18.6768	27.4658	69.9463
736015	4.76074	9.52148	-32.959	0	-4.76074	26.3672
736015	0.366211	-5.85938	-32.2266	6.5918	-10.6201	12.085
736015	-10.6201	-23.8037	18.6768	9.8877	-13.916	6.95801
736015	-29.2969	-39.1846	33.6914	-0.732422	-30.3955	-15.0146
736015	-47.6074	-50.5371	1.09863	-20.1416	-45.4102	-35.5225
736015	-38.8184	-41.748	6.5918	-20.5078	-38.4521	-25.2686
736015	-4.02832	-5.12695	25.2686	6.5918	-9.8877	2.56348
736015	21.6064	21.6064	24.5361	35.5225	15.7471	17.5781
736015	40.6494	36.6211	32.5928	52.3682	40.6494	42.4805
736015	44.6777	41.0156	13.5498	46.1426	55.2979	65.5518
736015	48.3398	43.5791	16.4795	45.7764	69.2139	94.4824
736015	29.2969	27.4658	26.001	42.4805	63.3545	101.074
736015	-5.85938	-1.09863	-10.9863	23.0713	26.3672	60.0586
736015	-28.9307	-14.6484	-34.4238	21.9727	-1.46484	17.2119
736015	-27.832	-17.5781	-10.6201	39.1846	-8.42285	2.56348
736015	-20.1416	-18.3105	0	44.3115	-13.1836	-6.95801
736015	-26.001	-20.874	-18.3105	27.832	-17.5781	-16.4795
736015	-20.1416	-15.0146	-16.4795	24.5361	-5.85938	-4.02832
736015	7.32422	7.69043	0.732422	39.917	17.9443	19.043
736015	20.874	23.0713	-8.42285	42.8467	30.0293	31.4941
736015	26.7334	20.874	-21.6064	36.2549	40.2832	35.1562
736015	20.5078	6.95801	-20.1416	15.0146	38.0859	24.1699
736015	4.76074	1.09863	-30.3955	12.085	27.4658	19.4092
736015	-10.9863	-10.2539	-47.2412	16.8457	8.78906	16.4795
736015	-14.6484	-17.5781	-40.2832	21.9727	-9.8877	4.02832
736015	-19.043	-19.043	-38.0859	30.7617	-21.9727	-18.6768
736015	-12.085	-13.1836	-28.5645	39.917	-17.9443	-19.043
736015	-17.9443	-17.5781	-46.1426	31.8604	-18.6768	-15.3809
736015	-12.085	-12.085	-56.7627	39.5508	-10.2539	-6.22559
736015	2.56348	2.19727	-39.5508	49.8047	4.39453	-3.66211
736015	-2.19727	-10.9863	-63.3545	31.1279	-2.19727	-24.5361
736015	13.916	-6.22559	-56.0303	29.6631	11.3525	-10.9863
736015	18.3105	2.19727	-35.8887	25.2686	17.5781	0.366211
736015	7.69043	-4.76074	-33.6914	6.95801	14.6484	-2.19727
736015	-2.92969	-18.6768	-46.5088	-9.52148	8.78906	-6.22559
736015	-2.92969	-15.3809	-47.6074	-4.76074	3.2959	-6.5918
736015	1.09863	-9.8877	-45.4102	13.1836	-2.19727	-9.8877
736015	3.2959	-6.95801	-22.3389	35.5225	0	-2.92969
736015	-15.7471	-19.4092	-39.1846	29.6631	-19.043	-31.1279
736015	-22.7051	-24.5361	-57.8613	25.6348	-30.3955	-50.9033
736015	-22.3389	-27.4658	-39.917	31.1279	-22.7051	-39.5508
736015	-23.8037	-32.959	-27.4658	19.4092	-20.5078	-40.6494
736015	-10.2539	-25.2686	-30.0293	9.52148	-12.085	-42.8467
736015	-3.66211	-23.0713	-29.6631	-2.92969	-4.39453	-39.917
736015	3.2959	-17.9443	-10.6201	-4.76074	7.69043	-17.9443
736015	16.4795	-1.46484	0.732422	2.92969	20.5078	2.92969
736015	24.9023	14.2822	18.3105	5.85938	25.2686	12.085
736015	11.7188	4.39453	10.6201	-2.19727	11.3525	5.85938
736015	10.6201	6.95801	6.22559	5.85938	7.69043	10.2539
736015	21.9727	21.2402	20.1416	32.2266	13.916	28.5645
736015	21.9727	25.6348	26.001	51.6357	11.3525	25.6348
736015	-4.76074	1.46484	-20.1416	36.2549	-20.1416	-16.4795
736015	-9.8877	-2.56348	-38.0859	36.9873	-23.8037	-20.1416
736015	0.732422	8.05664	3.66211	54.9316	2.92969	18.3105
736015	7.32422	10.2539	38.8184	51.6357	13.916	33.6914
736015	10.6201	7.32422	33.6914	41.0156	16.4795	32.2266
736015	24.5361	17.9443	50.1709	43.5791	35.8887	47.9736
736015	31.8604	27.832	74.3408	42.8467	46.1426	58.5938
736015	22.3389	21.9727	52.7344	24.9023	32.959	49.0723
736015	30.7617	38.4521	44.6777	24.9023	38.0859	49.0723
736015	25.6348	36.9873	45.7764	21.9727	29.6631	38.8184
736015	14.6484	26.3672	35.5225	17.2119	18.3105	30.7617
736015	12.8174	25.6348	34.4238	20.5078	18.6768	35.1562
736015	21.6064	34.4238	47.9736	33.3252	31.1279	50.5371
736015	24.1699	35.5225	53.1006	42.1143	30.0293	56.7627
736015	17.2119	30.0293	39.1846	48.3398	19.4092	47.2412
736015	14.2822	26.001	30.7617	53.4668	18.3105	44.3115
736015	10.9863	18.6768	28.5645	52.7344	22.7051	45.7764
736015	10.2539	15.3809	28.9307	52.3682	26.7334	43.2129
736015	20.874	20.1416	30.0293	54.9316	32.959	49.0723
736015	34.4238	29.2969	44.3115	57.8613	42.8467	61.1572
736015	37.3535	39.917	65.5518	53.833	51.2695	69.2139
736015	32.2266	40.2832	56.0303	41.0156	41.748	56.3965
736015	33.3252	43.2129	48.3398	40.2832	36.2549	54.5654
736015	31.1279	47.2412	73.2422	52.3682	36.6211	61.5234
736015	17.9443	32.2266	60.0586	44.6777	18.6768	47.2412
736015	14.2822	23.0713	29.6631	41.748	8.42285	33.6914
736015	10.6201	19.4092	48.3398	50.1709	12.8174	33.6914
736015	13.916	20.874	61.1572	67.3828	21.6064	49.4385
736015	12.8174	17.9443	28.1982	67.749	15.3809	49.0723
736015	15.0146	19.043	35.1562	70.6787	21.9727	53.4668
736015	22.3389	24.1699	51.2695	70.6787	30.7617	52.7344
736015	32.2266	35.5225	32.2266	66.2842	35.5225	56.0303
736015	46.875	53.833	47.6074	71.0449	47.9736	73.2422
736015	47.9736	50.9033	74.707	64.0869	51.2695	78.0029
736015	32.2266	38.0859	49.8047	39.917	36.9873	65.918
736015	33.6914	46.5088	46.1426	45.7764	47.6074	82.0312
736015	36.6211	46.875	75.0732	49.0723	48.3398	83.4961
736015	32.2266	40.2832	73.9746	43.2129	32.2266	66.2842
736015	20.1416	28.9307	48.3398	35.1562	15.3809	38.0859
736015	16.8457	19.043	57.8613	35.1562	11.7188	27.832
736015	10.9863	11.3525	61.5234	39.5508	5.12695	38.8184
736015	1.46484	7.32422	42.1143	39.917	-1.46484	46.1426
736015	11.7188	18.6768	47.9736	43.2129	4.76074	53.833
736015	38.8184	43.9453	61.5234	61.1572	24.9023	72.5098
736015	64.0869	72.876	71.7773	81.665	47.9736	100.708
736015	65.5518	76.5381	76.1719	79.4678	54.1992	108.765
736015	64.8193	72.5098	56.3965	67.749	53.4668	100.342
736015	52.7344	60.791	41.0156	50.5371	44.3115	87.1582
736015	29.6631	39.5508	42.8467	34.4238	26.001	67.0166
736015	26.001	31.8604	47.2412	36.2549	16.8457	60.4248
736015	17.5781	20.1416	43.9453	31.8604	-0.732422	40.6494
736015	-4.39453	-3.2959	45.4102	14.2822	-22.7051	16.4795
736015	-14.2822	-16.8457	49.0723	6.5918	-31.4941	12.8174
736015	17.2119	16.8457	73.2422	38.8184	-0.366211	52.3682
736015	35.1562	38.8184	87.5244	53.4668	16.8457	68.1152
736015	46.5088	57.4951	78.3691	54.1992	28.9307	71.0449
736015	67.749	79.4678	49.0723	57.4951	46.5088	87.1582
736015	84.9609	94.4824	36.2549	61.8896	63.7207	115.723
736015	82.0312	94.4824	45.7764	53.833	72.1436	133.667
736015	42.4805	51.2695	24.9023	14.6484	39.917	99.6094
736015	18.3105	25.2686	13.1836	-6.5918	15.0146	62.6221
736015	3.2959	11.3525	14.2822	-9.8877	-3.66211	36.2549
736015	-2.19727	3.2959	27.4658	-0.366211	-18.3105	17.9443
736015	-4.39453	6.95801	24.1699	14.6484	-34.79	-2.56348
736015	-13.5498	0	9.52148	16.4795	-58.2275	-44.3115
736015	-10.6201	-5.12695	11.7188	22.3389	-61.5234	-61.5234
736015	-8.42285	-3.2959	9.8877	26.7334	-49.4385	-40.6494
736015	0.366211	3.66211	16.4795	35.5225	-27.832	-16.8457
736015	4.02832	0.366211	25.2686	34.79	-17.9443	-10.6201
736015	3.66211	-4.02832	11.7188	22.3389	-18.6768	-10.9863
736015	9.8877	3.66211	14.2822	21.2402	-7.69043	-4.76074
736015	24.1699	15.3809	42.4805	32.5928	16.4795	12.8174
736015	27.4658	16.8457	39.917	24.9023	24.1699	17.9443
736015	15.7471	16.8457	9.8877	8.05664	19.4092	17.2119
736015	27.4658	36.9873	17.9443	17.5781	31.4941	39.5508
736015	49.0723	57.8613	37.3535	33.6914	42.8467	53.1006
736015	40.6494	52.7344	26.001	28.1982	31.8604	34.79
736015	28.9307	41.0156	31.1279	26.7334	21.9727	17.9443
736015	19.4092	26.3672	37.3535	28.1982	6.95801	13.5498
736015	17.9443	26.001	41.0156	37.3535	4.39453	25.2686
736015	8.78906	15.3809	48.3398	32.2266	-5.85938	20.1416
736015	6.22559	4.39453	42.4805	25.6348	-13.916	14.6484
736015	5.12695	5.85938	25.2686	20.1416	-11.7188	18.3105
736015	10.2539	11.7188	42.1143	23.8037	-1.09863	26.001
736015	41.748	38.0859	71.0449	41.0156	24.9023	52.7344
736015	46.5088	47.9736	37.3535	33.3252	30.0293	56.7627
736015	64.0869	69.5801	52.3682	46.5088	57.1289	81.2988
736015	61.1572	65.1855	58.2275	43.2129	63.3545	97.4121
736015	53.4668	61.8896	27.4658	42.4805	52.3682	96.3135
736015	38.0859	52.7344	20.1416	38.8184	33.6914	68.1152
736015	24.1699	28.1982	34.4238	34.4238	17.2119	38.0859
736015	10.6201	4.39453	25.2686	26.7334	-4.39453	12.085
736015	11.7188	8.42285	42.1143	35.1562	-3.66211	8.42285
736015	5.85938	2.56348	64.0869	28.5645	-4.02832	2.19727
736015	2.56348	-2.92969	56.0303	16.8457	-9.52148	-5.12695
736015	13.1836	13.5498	46.1426	24.5361	4.39453	11.3525
736015	25.6348	24.5361	68.8477	35.1562	22.3389	33.6914
736015	34.79	25.6348	65.1855	40.2832	26.7334	43.9453
736015	38.4521	35.8887	36.2549	39.917	32.959	45.7764
736015	41.0156	49.4385	51.2695	47.2412	49.0723	56.7627
736015	42.8467	49.8047	49.0723	45.7764	51.6357	69.2139
736015	52.7344	60.4248	17.9443	50.9033	54.9316	81.665
736015	48.3398	64.0869	13.916	52.7344	54.1992	76.9043
736015	26.001	34.79	10.9863	40.2832	36.9873	61.1572
736015	11.7188	8.05664	-0.366211	35.5225	18.6768	43.2129
736015	8.05664	5.85938	13.916	42.8467	10.9863	26.7334
736015	-11.7188	-10.6201	38.8184	28.9307	-12.085	-7.32422
736015	-27.4658	-29.2969	24.5361	7.69043	-30.0293	-19.4092
736015	-17.2119	-17.5781	21.9727	13.5498	-11.7188	3.2959
736015	7.32422	6.22559	74.707	38.4521	20.1416	33.3252
736015	22.7051	18.3105	72.1436	44.6777	34.4238	44.3115
736015	27.4658	25.6348	15.7471	38.0859	36.2549	40.6494
736015	43.9453	42.4805	36.9873	53.4668	57.8613	57.8613
736015	43.9453	42.8467	59.6924	60.0586	64.0869	82.3975
736015	37.3535	44.6777	20.1416	56.7627	58.96	92.6514
736015	34.79	46.5088	6.5918	54.1992	60.0586	79.834
736015	29.6631	35.5225	31.8604	54.9316	59.6924	71.7773
736015	26.7334	34.4238	34.4238	54.9316	57.4951	65.1855
736015	28.5645	40.2832	35.1562	51.6357	57.4951	49.0723
736015	19.043	24.9023	45.4102	38.8184	43.9453	15.7471
736015	11.7188	9.8877	36.6211	29.2969	21.2402	-10.9863
736015	6.95801	7.69043	32.2266	31.4941	6.95801	-28.1982
736015	2.92969	-0.366211	69.9463	34.4238	8.78906	-19.043
736015	5.12695	0	76.9043	34.4238	12.8174	0.732422
736015	17.2119	19.4092	52.7344	35.8887	21.6064	16.4795
736015	38.8184	40.2832	74.707	46.5088	42.4805	41.748
736015	46.5088	38.8184	76.9043	50.5371	48.3398	68.8477
736015	48.3398	43.5791	40.6494	43.5791	49.4385	81.665
736015	41.0156	40.2832	21.6064	25.2686	46.5088	79.834
736015	43.2129	38.8184	35.8887	22.7051	53.1006	93.3838
736015	38.8184	39.5508	32.5928	26.001	45.4102	91.1865
736015	32.959	43.2129	32.2266	31.8604	35.1562	69.9463
736015	13.5498	19.4092	17.5781	17.5781	8.42285	27.4658
736015	-3.2959	-2.19727	6.5918	10.2539	-15.3809	0
736015	-18.3105	-15.3809	-10.9863	4.39453	-33.3252	-22.3389
736015	-16.8457	-19.043	0.732422	2.92969	-35.1562	-36.6211
736015	-20.5078	-29.2969	8.05664	-2.19727	-35.1562	-38.8184
736015	-20.1416	-24.1699	-2.56348	-5.12695	-29.2969	-35.5225
736015	-8.42285	-7.32422	-1.09863	-1.46484	-13.916	-24.5361
736015	14.2822	8.42285	11.7188	16.4795	8.05664	-5.85938
736015	22.3389	15.7471	-6.95801	21.6064	21.2402	4.02832
736015	26.001	27.4658	-27.4658	21.9727	31.8604	8.42285
736015	28.9307	34.4238	-26.001	18.6768	36.6211	13.5498
736015	32.5928	39.5508	-14.6484	20.1416	47.9736	32.2266
736015	31.4941	42.1143	-21.2402	12.8174	51.2695	30.7617
736015	25.2686	35.1562	-28.9307	2.56348	43.2129	10.2539
736015	17.2119	22.7051	-21.6064	-2.92969	35.8887	-1.46484
736015	6.5918	14.2822	-8.78906	-12.085	17.5781	-25.6348
736015	-1.46484	6.5918	3.2959	-17.2119	2.92969	-53.1006
736015	-28.9307	-26.001	-2.19727	-33.6914	-28.1982	-87.5244
736015	-31.1279	-28.5645	-2.56348	-29.6631	-33.6914	-89.7217
736015	-28.9307	-21.9727	0	-25.2686	-27.4658	-76.5381
736015	-11.7188	-6.95801	14.6484	-8.78906	-8.42285	-45.7764
736015	5.12695	4.02832	-1.46484	1.09863	4.39453	-32.2266
736015	17.9443	15.7471	-21.2402	9.8877	18.3105	-25.6348
736015	35.8887	37.3535	-6.5918	34.4238	44.3115	10.9863
736015	41.0156	45.7764	-15.7471	36.2549	55.2979	40.2832
736015	45.7764	48.3398	-34.4238	28.9307	60.4248	52.7344
736015	40.2832	39.5508	-35.1562	21.9727	55.2979	46.5088
736015	34.79	32.2266	-22.3389	19.043	47.2412	42.4805
736015	29.6631	31.4941	-20.1416	15.7471	30.0293	20.1416
736015	6.95801	9.8877	-13.5498	2.56348	2.19727	-22.7051
736015	-4.39453	-5.12695	12.8174	-0.366211	-18.6768	-49.0723
736015	-13.5498	-13.1836	-0.366211	-4.39453	-38.4521	-69.2139
736015	-23.8037	-20.1416	9.8877	-13.916	-41.0156	-65.918
736015	-8.78906	-3.66211	52.3682	-4.39453	-11.7188	-28.5645
736015	7.69043	12.085	39.5508	-2.56348	8.05664	-14.6484
736015	28.9307	35.5225	35.1562	7.69043	27.832	2.56348
736015	45.7764	50.5371	31.1279	24.5361	47.9736	38.8184
736015	50.5371	60.4248	-7.32422	29.6631	59.6924	70.6787
736015	58.2275	75.4395	-41.748	34.79	67.0166	87.1582
736015	54.5654	73.2422	-52.3682	40.2832	56.3965	79.4678
736015	49.4385	67.3828	-36.2549	43.2129	40.2832	64.8193
736015	44.3115	50.5371	-42.4805	43.9453	29.6631	50.9033
736015	20.1416	15.7471	-36.9873	28.9307	17.2119	34.4238
736015	0.732422	-1.09863	4.39453	18.3105	6.5918	23.0713
736015	-3.66211	-5.12695	20.874	13.5498	-7.69043	1.46484
736015	-2.56348	-7.69043	29.6631	11.7188	-13.5498	-12.085
736015	-15.0146	-21.2402	38.4521	-8.78906	-29.6631	-25.2686
736015	-7.69043	-11.7188	44.3115	-12.085	-28.1982	-20.5078
736015	10.6201	6.22559	44.6777	4.02832	-15.0146	-3.66211
736015	29.2969	28.9307	53.833	32.2266	5.12695	20.5078
736015	43.2129	46.1426	56.7627	50.5371	24.1699	36.6211
736015	39.5508	44.6777	44.6777	50.1709	26.7334	43.5791
736015	46.875	50.5371	38.8184	62.2559	43.2129	71.0449
736015	54.5654	54.1992	26.001	67.0166	57.4951	94.1162
736015	67.0166	64.4531	41.748	71.4111	78.7354	117.188
736015	58.2275	53.4668	45.4102	50.9033	74.3408	103.271
736015	51.6357	45.4102	39.1846	35.5225	61.8896	72.5098
736015	42.8467	38.8184	42.8467	28.9307	44.6777	44.6777
736015	29.2969	27.4658	68.4814	27.832	24.1699	21.9727
736015	15.0146	14.2822	78.7354	26.7334	2.92969	-2.92969
736015	3.66211	6.22559	68.4814	25.6348	-11.3525	-19.4092
736015	14.6484	24.1699	93.3838	43.9453	10.6201	13.916
736015	32.959	45.7764	102.173	65.5518	34.79	49.4385
736015	54.5654	63.7207	75.0732	80.5664	52.7344	66.2842
736015	66.2842	69.2139	47.6074	83.1299	64.8193	74.3408
736015	79.4678	72.876	49.4385	92.2852	83.8623	93.3838
736015	86.792	76.1719	56.3965	88.9893	94.8486	110.596
736015	76.9043	68.8477	49.8047	69.5801	85.3271	107.666
736015	60.4248	52.3682	50.5371	50.9033	67.749	90.0879
736015	54.1992	49.8047	61.8896	43.9453	56.3965	72.5098
736015	42.8467	39.917	57.1289	35.8887	36.2549	50.1709
736015	30.7617	23.8037	62.6221	36.9873	17.9443	34.4238
736015	22.3389	15.7471	74.3408	39.1846	-1.46484	10.6201
736015	13.1836	9.52148	54.5654	28.1982	-20.5078	-10.9863
736015	24.5361	21.9727	61.1572	41.748	-1.46484	10.9863
736015	42.4805	41.0156	82.0312	60.4248	22.7051	42.4805
736015	53.4668	52.3682	42.1143	56.3965	27.832	48.3398
736015	61.8896	61.5234	5.85938	54.5654	39.5508	53.4668
736015	72.1436	66.2842	8.42285	53.4668	53.4668	67.0166
736015	82.0312	76.1719	-1.46484	47.9736	67.0166	85.6934
736015	86.0596	84.9609	-3.66211	47.6074	72.5098	90.4541
736015	68.4814	69.9463	15.3809	35.1562	58.2275	62.2559
736015	50.1709	51.6357	13.1836	26.001	37.3535	30.7617
736015	38.4521	43.5791	0	27.4658	21.6064	8.78906
736015	36.9873	41.748	36.2549	37.3535	18.3105	0
736015	25.2686	26.7334	51.2695	28.1982	-4.39453	-32.2266
736015	7.69043	15.3809	15.3809	8.78906	-27.832	-57.8613
736015	10.6201	20.874	13.916	11.3525	-15.3809	-41.0156
736015	35.1562	39.1846	39.1846	31.8604	11.3525	-2.92969
736015	39.5508	45.4102	6.95801	29.2969	15.0146	7.32422
736015	47.9736	56.7627	-10.2539	27.4658	25.2686	11.7188
736015	71.0449	73.9746	10.6201	41.748	47.6074	38.8184
736015	75.8057	79.1016	9.52148	42.1143	57.8613	54.9316
736015	55.2979	62.2559	-14.2822	15.0146	46.875	42.4805
736015	49.8047	50.5371	-25.6348	1.46484	42.4805	24.1699
736015	50.5371	50.1709	-14.6484	5.85938	38.4521	7.69043
736015	39.5508	42.1143	-4.39453	9.8877	19.043	-18.3105
736015	25.6348	25.6348	10.9863	13.5498	0	-46.5088
736015	7.69043	-0.366211	12.085	4.39453	-31.4941	-83.8623
736015	-10.9863	-15.0146	0.366211	-9.52148	-53.1006	-106.934
736015	-17.5781	-13.5498	9.8877	-15.3809	-45.7764	-95.9473
736015	13.5498	14.2822	25.2686	4.39453	-14.6484	-57.4951
736015	42.4805	40.2832	4.76074	20.5078	13.5498	-30.0293
736015	57.8613	52.3682	10.6201	30.7617	42.1143	-3.66211
736015	75.4395	64.8193	22.7051	41.0156	65.5518	35.5225
736015	81.2988	72.5098	0	36.9873	75.8057	61.5234
736015	69.5801	60.0586	-5.85938	23.0713	70.6787	62.2559
736015	59.6924	49.8047	10.2539	17.2119	54.1992	46.875
736015	53.4668	49.4385	10.6201	19.043	35.8887	26.3672
736015	38.8184	35.8887	12.085	16.8457	17.2119	6.5918
736015	35.8887	27.832	37.3535	21.9727	9.8877	-0.732422
736015	36.6211	31.4941	43.9453	31.4941	2.56348	-15.7471
736015	32.959	35.5225	47.9736	36.6211	-1.09863	-29.6631
736015	34.4238	34.4238	55.2979	40.6494	2.92969	-17.5781
736015	39.5508	35.1562	27.4658	41.0156	5.12695	-4.76074
736015	46.875	39.917	33.3252	47.6074	17.2119	8.42285
736015	46.875	33.3252	50.9033	49.8047	24.1699	20.874
736015	46.5088	35.8887	28.5645	44.6777	28.1982	24.1699
736015	39.1846	35.1562	19.4092	32.2266	26.7334	17.2119
736015	43.2129	32.5928	36.6211	30.7617	30.7617	18.3105
736015	46.5088	35.5225	22.3389	26.3672	32.2266	18.6768
736015	47.6074	43.9453	24.5361	26.3672	38.4521	26.001
736015	54.1992	47.9736	60.791	34.79	50.5371	40.6494
736015	54.5654	47.6074	66.2842	36.9873	47.6074	32.5928
736015	46.5088	45.4102	52.3682	37.3535	33.6914	8.42285
736015	47.2412	40.2832	69.2139	43.2129	23.8037	-0.732422
736015	31.4941	20.874	62.6221	32.5928	0.366211	-7.32422
736015	27.832	18.3105	50.5371	32.959	2.56348	4.76074
736015	41.748	24.5361	78.0029	39.1846	24.1699	28.5645
736015	48.3398	26.001	71.0449	41.748	32.5928	44.6777
736015	57.8613	41.748	45.4102	42.1143	39.1846	54.5654
736015	73.9746	57.4951	72.5098	54.5654	56.0303	73.9746
736015	83.8623	64.4531	69.5801	56.3965	64.8193	85.6934
736015	72.876	63.3545	23.8037	43.9453	62.2559	81.665
736015	65.5518	58.96	40.6494	45.4102	68.1152	83.1299
736015	56.7627	46.5088	64.8193	47.2412	61.8896	79.4678
736015	43.9453	33.3252	41.748	36.6211	38.4521	52.7344
736015	36.2549	22.3389	44.6777	34.79	21.9727	24.1699
736015	22.3389	1.46484	68.8477	31.8604	-2.19727	0.732422
736015	19.4092	4.02832	60.4248	42.1143	-13.916	-5.85938
736015	9.8877	2.56348	43.9453	42.1143	-16.4795	-7.69043
736015	21.6064	12.8174	65.5518	57.4951	0.732422	12.8174
736015	44.3115	35.8887	50.1709	82.7637	21.2402	33.3252
736015	71.4111	65.1855	45.7764	103.638	50.9033	55.2979
736015	83.4961	72.876	58.5938	101.44	68.4814	70.6787
736015	93.75	83.4961	41.0156	88.9893	79.4678	78.3691
736015	83.1299	82.0312	31.4941	56.0303	79.834	86.4258
736015	71.7773	67.0166	49.4385	36.2549	78.3691	103.638
736015	56.3965	43.9453	57.8613	21.2402	64.8193	101.074
736015	37.3535	31.4941	47.6074	10.9863	38.0859	68.8477
736015	22.7051	24.1699	25.2686	9.52148	10.2539	32.959
736015	13.916	11.7188	6.5918	14.6484	-15.0146	4.02832
736015	11.7188	15.7471	-2.56348	38.4521	-29.6631	-8.05664
736015	16.8457	27.832	2.19727	62.2559	-31.1279	-13.916
736015	20.5078	29.6631	9.52148	68.1152	-15.3809	-6.22559
736015	22.7051	22.3389	6.95801	58.5938	-0.732422	0.366211
736015	34.4238	28.9307	25.2686	60.0586	24.9023	19.4092
736015	47.6074	46.1426	53.4668	62.6221	47.9736	38.8184
736015	52.7344	45.7764	26.7334	44.3115	44.3115	32.2266
736015	58.2275	49.0723	4.39453	39.1846	50.9033	39.917
736015	57.1289	57.8613	17.9443	37.3535	59.6924	53.4668
736015	55.2979	60.0586	20.5078	36.2549	59.6924	53.4668
736015	45.7764	49.8047	1.09863	32.5928	43.2129	27.4658
736015	38.0859	48.3398	16.8457	41.0156	31.1279	9.52148
736015	12.8174	21.9727	15.3809	33.3252	-4.39453	-17.5781
736015	-5.85938	-2.19727	10.2539	27.4658	-31.4941	-39.917
736015	-10.9863	-4.76074	18.6768	25.2686	-29.6631	-38.8184
736015	-6.95801	2.19727	26.001	25.2686	-14.6484	-26.3672
736015	9.8877	20.5078	14.2822	32.5928	2.19727	-8.05664
736015	35.5225	45.7764	7.32422	50.1709	28.5645	21.9727
736015	45.7764	53.833	-3.66211	49.0723	39.917	27.832
736015	43.9453	56.7627	-11.3525	37.3535	42.4805	22.3389
736015	36.6211	54.5654	-13.1836	23.8037	44.3115	29.2969
736015	34.79	49.8047	-8.78906	18.3105	44.3115	43.2129
736015	29.6631	47.6074	5.12695	14.2822	39.917	43.5791
736015	17.2119	36.9873	6.22559	-0.366211	18.6768	17.9443
736015	9.8877	30.7617	7.69043	0	4.02832	-2.19727
736015	0.732422	21.9727	6.22559	4.02832	-9.8877	-15.3809
736015	4.02832	22.7051	15.3809	14.6484	-15.3809	-22.3389
736015	-0.732422	18.3105	5.85938	12.8174	-26.3672	-38.0859
736015	3.66211	21.6064	-2.56348	16.8457	-22.3389	-31.4941
736015	8.42285	22.7051	-7.69043	24.5361	-16.4795	-12.8174
736015	10.9863	20.1416	-19.4092	27.832	-8.78906	1.46484
736015	10.9863	15.7471	-33.3252	19.4092	-5.85938	3.66211
736015	10.6201	13.5498	-27.4658	13.5498	-4.76074	11.7188
736015	10.6201	16.8457	-13.916	17.5781	-0.732422	30.7617
736015	14.6484	22.7051	-7.32422	22.7051	6.22559	41.0156
736015	17.2119	24.9023	-5.85938	24.1699	10.2539	36.2549
736015	13.1836	22.3389	-2.56348	19.043	3.2959	20.5078
736015	4.76074	17.2119	-8.42285	12.8174	-10.2539	2.19727
736015	4.76074	18.6768	-3.66211	17.9443	-12.085	-9.52148
736015	7.32422	20.874	19.4092	28.9307	-5.12695	-6.5918
736015	8.78906	25.2686	20.5078	39.1846	4.39453	5.85938
736015	-1.46484	12.085	-13.1836	39.1846	3.2959	7.32422
736015	8.42285	12.085	13.1836	50.1709	20.5078	26.001
736015	17.5781	13.916	49.0723	55.2979	36.9873	35.5225
736015	17.9443	18.6768	45.7764	49.8047	45.7764	35.5225
736015	24.5361	36.6211	35.5225	49.8047	57.8613	44.6777
736015	37.3535	49.8047	27.4658	57.4951	68.8477	58.2275
736015	60.4248	68.8477	26.001	71.4111	83.4961	79.4678
736015	57.8613	65.5518	17.2119	60.0586	76.1719	73.2422
736015	45.7764	49.4385	21.9727	49.0723	61.5234	51.6357
736015	29.2969	32.5928	36.9873	40.6494	47.2412	36.9873
736015	20.5078	28.1982	36.9873	32.2266	35.8887	26.7334
736015	26.001	33.6914	34.4238	26.001	34.4238	21.9727
736015	26.7334	28.5645	43.5791	21.2402	30.7617	17.2119
736015	23.8037	21.2402	51.2695	17.9443	22.3389	14.2822
736015	8.78906	5.85938	32.5928	12.085	5.85938	6.22559
736015	11.7188	7.32422	42.8467	18.6768	4.39453	7.69043
736015	13.916	8.05664	47.6074	20.5078	1.09863	-2.56348
736015	14.6484	11.7188	30.7617	17.5781	0	-6.95801
736015	43.9453	40.6494	43.9453	45.7764	26.3672	27.4658
736015	58.96	51.6357	44.3115	62.2559	41.748	54.9316
736015	51.2695	43.5791	23.0713	46.5088	34.79	46.1426
736015	49.0723	41.0156	19.4092	38.4521	39.1846	41.748
736015	43.9453	35.1562	37.3535	43.5791	46.1426	57.8613
736015	47.9736	42.8467	52.7344	53.1006	48.3398	65.5518
736015	39.917	39.5508	45.4102	41.748	36.9873	41.0156
736015	32.2266	31.4941	45.7764	36.6211	28.1982	20.874
736015	9.52148	7.69043	32.5928	30.7617	3.2959	-6.95801
736015	16.4795	12.085	37.3535	48.3398	2.92969	-12.8174
736015	18.3105	12.8174	35.8887	52.3682	3.66211	-19.043
736015	20.1416	13.916	39.1846	54.5654	11.7188	-22.7051
736015	28.5645	22.3389	51.2695	61.8896	28.1982	-10.9863
736015	39.5508	34.4238	60.4248	64.0869	38.4521	4.39453
736015	43.5791	32.959	49.4385	57.8613	42.8467	14.6484
736015	42.4805	28.9307	43.2129	47.2412	45.4102	20.1416
736015	42.8467	34.79	46.1426	40.2832	46.1426	29.6631
736015	42.8467	36.6211	43.5791	34.4238	47.2412	46.875
736015	32.959	31.1279	49.8047	19.4092	38.4521	51.6357
736015	33.6914	36.2549	60.4248	20.874	36.6211	50.5371
736015	14.2822	14.2822	28.9307	9.52148	14.2822	21.2402
736015	2.56348	-2.56348	11.7188	3.66211	-3.66211	0.366211
736015	7.32422	5.85938	20.5078	15.3809	-6.22559	0.732422
736015	14.2822	13.5498	26.7334	28.1982	-5.85938	-2.92969
736015	17.2119	6.95801	21.2402	24.9023	-15.0146	-26.7334
736015	7.69043	-7.32422	2.56348	20.5078	-19.4092	-37.3535
736015	7.32422	-3.2959	12.085	27.4658	-8.42285	-25.2686
736015	9.8877	11.7188	25.6348	33.3252	0	-16.4795
736015	13.5498	16.8457	3.66211	29.2969	0.732422	-27.832
736015	28.5645	22.3389	3.2959	34.4238	13.5498	-25.6348
736015	38.0859	35.8887	17.2119	42.4805	28.1982	-11.3525
736015	47.2412	53.833	17.9443	52.7344	41.0156	7.32422
736015	46.875	51.2695	7.69043	43.5791	43.5791	8.05664
736015	26.7334	24.5361	-11.3525	9.52148	22.3389	-16.8457
736015	31.1279	32.5928	13.1836	14.6484	28.9307	-9.8877
736015	28.1982	35.1562	36.2549	21.2402	28.9307	-9.52148
736015	15.7471	18.3105	17.9443	11.3525	14.2822	-31.8604
736015	13.1836	10.6201	-3.2959	12.8174	8.05664	-45.4102
736015	16.4795	20.1416	17.2119	24.5361	10.2539	-43.5791
736015	21.9727	26.001	28.1982	42.8467	11.3525	-36.6211
736015	21.9727	24.1699	8.05664	46.5088	13.5498	-32.2266
736015	22.3389	27.4658	2.56348	45.4102	21.9727	-27.4658
736015	28.9307	33.6914	10.2539	49.8047	32.959	-12.8174
736015	52.7344	54.9316	31.1279	66.2842	53.4668	20.5078
736015	66.2842	67.749	42.8467	70.6787	65.1855	40.6494
736015	46.5088	49.0723	12.085	36.9873	45.4102	26.7334
736015	43.5791	49.4385	0.732422	32.2266	46.875	33.6914
736015	49.4385	60.4248	15.7471	44.6777	51.2695	45.4102
736015	43.5791	60.0586	15.0146	45.7764	36.9873	34.79
736015	43.5791	58.2275	9.8877	47.6074	27.4658	12.085
736015	17.9443	25.2686	-7.32422	22.3389	-2.56348	-31.8604
736015	15.3809	19.4092	2.56348	28.5645	-4.39453	-38.8184
736015	23.8037	29.6631	13.916	43.2129	2.92969	-35.5225
736015	25.6348	31.4941	10.9863	41.748	-0.366211	-47.6074
736015	23.8037	20.874	0	29.6631	-6.95801	-69.9463
736015	25.2686	18.6768	9.8877	31.4941	1.09863	-74.707
736015	33.6914	27.4658	32.5928	47.6074	17.9443	-69.9463
736015	34.4238	23.8037	29.2969	49.8047	21.6064	-78.0029
736015	32.2266	20.5078	19.043	39.1846	13.916	-94.4824
736015	44.6777	36.9873	27.4658	50.1709	26.001	-83.4961
736015	62.2559	54.5654	41.748	70.6787	47.9736	-54.5654
736015	65.918	56.7627	39.917	69.5801	50.9033	-38.0859
736015	64.4531	52.7344	27.4658	65.1855	45.4102	-27.4658
736015	61.5234	49.0723	24.9023	64.0869	39.917	-12.085
736015	67.3828	57.1289	43.2129	72.876	42.1143	16.4795
736015	70.6787	58.2275	47.9736	78.3691	46.1426	43.2129
736015	61.1572	46.5088	31.4941	62.6221	32.2266	34.79
736015	69.5801	54.1992	31.8604	60.791	38.8184	38.0859
736015	80.5664	65.918	39.917	71.4111	53.833	53.833
736015	92.2852	79.834	58.96	86.0596	68.8477	69.9463
736015	97.7783	84.2285	58.5938	92.6514	76.9043	73.2422
736015	99.9756	78.0029	41.748	94.1162	71.7773	55.2979
736015	93.0176	68.8477	32.959	93.75	62.6221	34.79
736015	93.3838	67.0166	39.1846	103.638	65.5518	32.2266
736015	95.9473	65.1855	41.0156	103.271	65.1855	30.0293
736015	99.2432	65.918	38.8184	104.004	67.0166	29.6631
736015	107.666	72.5098	38.8184	114.258	72.876	33.3252
736015	116.455	78.0029	39.5508	124.512	81.2988	45.4102
736015	130.737	92.6514	54.1992	141.724	95.5811	65.1855
736015	121.948	86.4258	43.2129	130.737	82.0312	51.2695
736015	114.258	84.9609	26.7334	125.977	77.6367	50.5371
736015	119.019	94.8486	33.6914	137.695	87.5244	68.8477
736015	125.244	96.3135	43.9453	145.02	97.0459	82.7637
736015	122.314	89.3555	38.8184	133.301	90.4541	75.0732
736015	116.455	85.6934	36.6211	125.244	83.4961	70.6787
736015	112.793	82.7637	41.748	123.047	83.1299	76.5381
736015	115.356	82.7637	38.0859	122.681	83.8623	81.665
736015	110.596	76.9043	32.959	115.356	76.1719	68.4814
736015	93.3838	63.7207	19.043	100.708	64.0869	49.8047
736015	92.2852	67.3828	19.4092	103.271	68.1152	53.833
736015	93.75	69.2139	28.9307	108.765	71.0449	60.0586
736015	94.4824	67.0166	30.7617	108.398	71.4111	60.0586
736015	87.5244	60.791	22.3389	99.9756	65.5518	46.1426
736015	79.834	53.833	26.3672	95.9473	60.791	35.1562
736015	66.2842	45.7764	21.6064	91.1865	52.3682	28.9307
736015	65.5518	50.9033	28.1982	91.9189	51.2695	27.4658
736015	61.5234	49.0723	33.3252	82.0312	46.5088	15.3809
736015	58.2275	46.875	24.9023	71.4111	42.1143	8.05664
736015	51.6357	46.5088	12.8174	68.8477	42.1143	11.7188
736015	50.5371	44.3115	19.4092	71.4111	46.5088	21.6064
736015	46.875	40.6494	17.5781	67.3828	44.3115	20.1416
736015	49.0723	45.7764	22.7051	68.8477	47.6074	21.6064
736015	48.3398	46.5088	38.0859	68.8477	47.6074	24.9023
736015	43.9453	41.0156	34.4238	65.5518	45.4102	31.4941
736015	41.0156	35.5225	21.2402	54.9316	35.8887	21.6064
736015	47.6074	43.2129	40.2832	58.5938	40.2832	25.2686
736015	46.5088	43.5791	42.1143	62.2559	44.3115	39.1846
736015	38.0859	38.0859	32.5928	58.2275	39.1846	41.748
736015	38.0859	41.748	47.2412	57.1289	39.5508	49.0723
736015	27.832	32.959	35.8887	46.5088	32.5928	50.5371
736015	16.8457	26.001	16.4795	39.5508	28.1982	56.7627
736015	24.9023	31.1279	24.1699	49.8047	39.917	76.5381
736015	27.832	29.6631	28.5645	52.3682	42.4805	81.665
736015	13.1836	15.3809	13.916	33.6914	31.8604	65.5518
736015	10.6201	11.7188	7.69043	30.0293	29.2969	63.3545
736015	5.12695	7.69043	2.92969	31.1279	19.4092	58.5938
736015	8.78906	15.7471	8.78906	35.5225	19.4092	56.3965
736015	5.12695	17.5781	7.69043	30.7617	16.4795	47.9736
736015	-3.66211	7.69043	-10.6201	16.4795	3.66211	30.7617
736015	-8.05664	-5.12695	-17.9443	11.3525	-2.19727	26.001
736015	-15.7471	-16.4795	-16.4795	7.69043	-8.05664	18.3105
736015	-11.7188	-10.2539	-0.732422	13.1836	-4.39453	16.8457
736015	-20.1416	-17.5781	-6.95801	0.732422	-13.916	0
736015	-17.9443	-13.916	-8.78906	0.732422	-11.7188	2.56348
736015	-6.95801	-4.02832	-1.46484	12.085	0.366211	18.6768
736015	-5.85938	-4.39453	-7.32422	10.9863	2.56348	24.5361
736015	7.32422	9.8877	-2.92969	15.7471	12.8174	34.79
736015	8.78906	15.0146	-0.732422	20.874	18.3105	40.6494
736015	-4.76074	2.92969	0.366211	12.8174	10.2539	35.1562
736015	-2.92969	8.78906	13.1836	17.5781	15.3809	44.3115
736015	-9.52148	4.39453	4.39453	2.92969	7.69043	41.748
736015	-2.56348	10.6201	2.56348	2.19727	14.6484	53.1006
736015	4.02832	15.0146	3.66211	10.6201	26.001	67.3828
736015	3.66211	15.0146	5.12695	15.0146	30.7617	75.4395
736015	4.02832	15.3809	11.3525	12.085	25.6348	69.2139
736015	-12.8174	-2.56348	0	-12.8174	0.732422	34.79
736015	-7.69043	4.02832	16.8457	-6.95801	2.19727	32.5928
736015	0.366211	14.6484	36.2549	8.42285	13.1836	44.3115
736015	5.12695	21.9727	38.4521	15.0146	18.3105	49.8047
736015	8.78906	23.0713	27.832	14.2822	21.9727	47.6074
736015	12.8174	20.1416	22.7051	12.8174	25.6348	46.875
736015	13.5498	17.5781	24.1699	14.6484	29.2969	51.6357
736015	17.5781	23.0713	26.3672	21.2402	35.1562	60.791
736015	5.12695	17.5781	13.5498	9.8877	24.1699	47.2412
736015	0.732422	16.8457	12.8174	7.32422	18.6768	39.5508
736015	4.39453	20.5078	26.3672	12.8174	18.6768	41.0156
736015	4.76074	19.043	33.6914	13.5498	17.9443	42.4805
736015	10.6201	25.6348	39.1846	15.0146	21.2402	46.1426
736015	16.4795	30.0293	35.1562	11.3525	24.9023	47.2412
736015	18.3105	29.2969	35.8887	10.9863	25.2686	48.3398
736015	7.69043	15.3809	35.5225	2.19727	10.9863	36.2549
736015	-4.76074	1.09863	21.6064	-8.78906	-2.56348	21.2402
736015	0.732422	9.52148	21.2402	-3.2959	3.66211	21.9727
736015	-1.46484	4.76074	16.4795	-0.366211	4.76074	20.5078
736015	-3.66211	1.09863	17.9443	0	2.19727	23.0713
736015	4.76074	8.05664	26.3672	6.5918	11.7188	38.4521
736015	7.69043	10.6201	27.832	7.69043	20.5078	43.9453
736015	12.085	13.1836	33.3252	8.05664	26.3672	50.1709
736015	12.085	15.3809	43.2129	10.9863	28.9307	60.4248
736015	-2.19727	4.02832	36.6211	2.92969	17.5781	52.7344
736015	-2.19727	2.92969	36.9873	4.02832	15.7471	47.2412
736015	3.66211	4.76074	42.1143	10.6201	21.9727	48.3398
736015	3.2959	4.02832	46.875	14.6484	26.3672	53.1006
736015	4.39453	4.39453	53.4668	12.8174	28.5645	60.0586
736015	-4.76074	-3.2959	47.2412	-0.732422	21.6064	52.7344
736015	-6.95801	-4.02832	47.9736	-11.7188	19.043	47.6074
736015	-6.5918	-1.09863	52.3682	-14.2822	18.6768	49.0723
736015	4.02832	10.2539	64.8193	-2.19727	26.3672	60.791
736015	0	5.12695	53.833	-8.78906	17.5781	52.3682
736015	1.46484	8.78906	49.8047	-10.6201	20.1416	49.8047
736015	-2.56348	7.32422	48.3398	-9.8877	18.3105	47.2412
736015	-3.66211	3.66211	49.0723	-8.42285	12.085	42.1143
736015	5.85938	13.5498	60.0586	2.56348	17.9443	47.2412
736015	19.4092	28.5645	68.8477	13.5498	28.9307	55.2979
736015	18.3105	24.9023	59.6924	10.2539	25.2686	52.3682
736015	2.19727	6.22559	38.8184	-5.12695	4.76074	36.6211
736015	8.78906	15.0146	43.5791	0.732422	5.12695	38.8184
736015	16.8457	23.0713	43.9453	0	2.92969	30.0293
736015	13.5498	17.9443	32.5928	-6.22559	-6.95801	13.5498
736015	9.8877	14.6484	32.959	-4.39453	-8.05664	14.2822
736015	9.52148	15.0146	36.6211	1.46484	-2.56348	24.9023
736015	11.7188	15.0146	35.1562	0.366211	-5.85938	21.9727
736015	11.3525	16.4795	27.4658	-4.76074	-7.32422	17.5781
736015	4.02832	11.3525	16.4795	-14.6484	-17.5781	11.3525
736015	7.69043	15.3809	23.0713	-9.52148	-15.3809	17.9443
736015	11.3525	19.4092	28.5645	-6.95801	-13.916	21.9727
736015	5.85938	18.6768	21.2402	-14.6484	-17.9443	14.6484
736015	0.366211	16.4795	16.4795	-18.3105	-20.874	10.9863
736015	8.78906	25.6348	20.1416	-4.39453	-7.32422	28.5645
736015	12.8174	30.0293	17.9443	4.39453	-0.732422	32.5928
736015	14.6484	32.959	25.2686	5.85938	2.92969	26.001
736015	10.6201	26.001	14.2822	0.366211	2.19727	14.2822
736015	15.3809	32.2266	15.7471	7.69043	13.916	23.0713
736015	10.9863	29.2969	21.9727	10.6201	17.2119	29.2969
736015	15.0146	30.7617	27.832	6.95801	13.5498	21.2402
736015	12.8174	24.9023	11.3525	-5.12695	2.56348	4.02832
736015	3.2959	17.9443	5.85938	-10.9863	-7.69043	-5.85938
736015	-0.732422	14.6484	14.2822	-8.78906	-5.85938	4.02832
736015	1.09863	14.6484	-0.732422	-10.6201	-8.05664	3.66211
736015	10.9863	20.874	-3.66211	-2.92969	0.732422	10.9863
736015	20.874	31.4941	14.6484	7.32422	14.6484	28.5645
736015	10.6201	24.1699	14.2822	-1.46484	9.8877	26.3672
736015	-5.85938	6.22559	6.5918	-19.043	-1.09863	15.0146
736015	5.12695	16.4795	23.8037	-13.5498	9.52148	20.874
736015	11.3525	26.3672	17.9443	-9.52148	15.0146	24.9023
736015	22.7051	34.79	20.1416	1.46484	22.7051	32.5928
736015	18.3105	30.0293	19.4092	-2.19727	15.7471	23.8037
736015	13.916	29.2969	7.32422	-10.9863	9.52148	10.6201
736015	11.7188	26.7334	-1.46484	-11.3525	7.32422	4.76074
736015	15.3809	31.4941	16.4795	-1.09863	15.3809	14.6484
736015	25.2686	40.6494	31.8604	7.69043	24.9023	26.001
736015	23.0713	36.9873	29.6631	0.366211	22.3389	17.9443
736015	13.1836	28.5645	17.9443	-12.085	12.085	6.5918
736015	11.7188	27.832	16.4795	-12.085	9.8877	7.69043
736015	24.5361	38.4521	31.4941	-0.732422	17.9443	18.6768
736015	24.9023	38.4521	28.5645	-4.39453	15.7471	10.9863
736015	22.3389	36.6211	26.7334	-10.2539	17.9443	2.92969
736015	12.8174	26.001	26.001	-13.5498	19.043	2.92969
736015	10.6201	22.3389	33.3252	-9.8877	24.1699	14.6484
736015	11.3525	21.2402	36.2549	-8.42285	24.1699	15.7471
736015	10.2539	18.6768	29.6631	-8.42285	18.6768	5.85938
736015	12.085	20.874	22.3389	-2.56348	19.043	7.69043
736015	18.6768	29.2969	31.8604	10.6201	26.3672	22.3389
736015	16.4795	28.1982	31.1279	9.52148	26.001	27.832
736015	12.8174	27.832	30.7617	3.66211	31.8604	30.7617
736015	11.7188	26.001	35.1562	-2.19727	32.959	33.6914
736015	0.366211	10.9863	26.001	-13.5498	17.5781	29.2969
736015	1.09863	11.3525	30.0293	-10.9863	12.085	33.3252
736015	11.3525	21.9727	43.5791	-4.76074	17.5781	33.6914
736015	9.52148	18.6768	36.2549	-5.85938	13.1836	21.9727
[truncated: 21,556 more rows]

## Sheet: 4) num41_sub16_N_TR1_L2
JST time (string format)	F3	FC3	C3	F4	FC4	C4
736015	79.834	75.0732	158.203	79.1016	56.0303	203.613
736015	71.4111	61.8896	138.794	72.1436	52.3682	187.5
736015	60.791	44.6777	108.398	59.6924	36.9873	159.302
736015	61.8896	42.8467	91.9189	57.1289	37.3535	143.921
736015	44.6777	21.2402	61.8896	38.8184	27.832	113.892
736015	39.917	12.8174	55.2979	38.0859	28.5645	104.004
736015	45.7764	19.043	50.9033	42.8467	31.4941	104.37
736015	47.2412	14.2822	38.8184	41.0156	31.4941	90.8203
736015	49.4385	14.2822	50.9033	44.3115	35.1562	77.6367
736015	40.6494	9.52148	38.4521	45.7764	31.8604	72.876
736015	20.874	-2.92969	19.4092	36.6211	13.1836	56.3965
736015	38.0859	13.5498	41.748	53.833	23.8037	58.5938
736015	50.1709	28.9307	61.1572	67.3828	32.5928	68.4814
736015	62.6221	40.2832	60.0586	82.0312	43.2129	83.4961
736015	65.918	36.6211	37.3535	86.4258	45.7764	75.0732
736015	60.791	32.959	34.79	76.5381	31.1279	47.2412
736015	65.1855	36.2549	24.1699	76.9043	32.5928	44.6777
736015	60.791	38.8184	14.2822	68.4814	28.9307	34.79
736015	61.1572	37.3535	14.6484	73.9746	31.4941	32.5928
736015	69.2139	38.0859	13.1836	83.4961	38.0859	44.3115
736015	72.1436	39.917	9.52148	79.834	34.79	40.2832
736015	68.4814	36.6211	6.95801	85.6934	29.6631	34.4238
736015	73.9746	34.4238	24.5361	104.004	32.2266	45.4102
736015	53.833	14.6484	5.85938	99.9756	17.5781	39.917
736015	62.6221	22.7051	13.916	116.455	23.0713	45.4102
736015	68.1152	27.4658	44.6777	128.906	24.9023	54.5654
736015	64.4531	16.8457	52.3682	132.935	22.7051	69.9463
736015	80.5664	28.5645	45.4102	165.161	42.1143	102.173
736015	93.75	50.1709	79.4678	191.528	57.4951	123.047
736015	85.3271	50.1709	99.6094	196.655	56.3965	139.893
736015	90.8203	51.6357	86.792	206.543	62.6221	157.837
736015	84.9609	46.5088	77.6367	210.205	60.0586	158.936
736015	86.0596	43.5791	98.1445	215.332	56.0303	161.499
736015	103.638	53.1006	104.736	232.544	63.7207	177.246
736015	111.328	55.2979	89.3555	230.713	63.3545	182.373
736015	119.019	56.3965	100.708	237.305	69.5801	195.557
736015	129.272	65.1855	136.597	251.221	81.665	217.896
736015	105.835	54.5654	131.836	234.375	63.3545	201.782
736015	103.271	45.4102	124.878	230.713	58.96	193.726
736015	118.652	35.5225	128.54	236.938	61.5234	196.655
736015	140.259	54.1992	151.611	248.657	71.0449	213.501
736015	142.456	60.791	147.949	254.15	71.4111	215.332
736015	163.33	76.9043	164.795	274.658	83.4961	228.149
736015	171.387	85.3271	182.007	281.25	90.0879	247.192
736015	176.147	103.271	176.514	297.363	101.074	266.602
736015	215.332	138.062	206.543	338.745	136.963	305.786
736015	231.812	151.245	222.656	351.929	153.076	322.998
736015	229.248	159.668	212.769	344.238	144.653	313.11
736015	211.304	150.146	194.824	331.787	132.202	299.927
736015	204.712	139.526	191.528	330.688	131.104	292.603
736015	212.402	143.921	199.219	337.646	130.371	290.039
736015	207.642	135.498	180.908	329.59	120.117	281.616
736015	196.289	108.032	158.936	318.97	105.835	258.545
736015	200.317	104.004	191.528	315.674	109.497	260.376
736015	201.416	104.37	183.838	314.209	113.525	259.277
736015	199.219	107.3	178.711	314.209	117.188	257.446
736015	209.839	121.216	189.697	325.195	128.54	270.63
736015	206.543	114.258	157.471	331.055	125.61	262.573
736015	195.19	112.427	156.738	330.322	115.356	241.333
736015	197.754	120.117	150.879	323.73	107.3	222.656
736015	210.205	124.878	118.286	334.717	114.258	225.586
736015	215.698	122.681	125.977	337.646	119.019	234.009
736015	211.67	111.328	130.371	317.505	112.061	223.755
736015	205.078	105.103	128.906	300.659	108.032	216.431
736015	202.148	110.596	150.513	299.561	108.398	216.797
736015	194.824	101.074	156.738	292.969	92.2852	204.346
736015	188.232	92.2852	150.513	290.405	83.1299	204.346
736015	186.768	97.7783	168.823	298.096	83.4961	212.036
736015	180.908	84.2285	156.738	302.124	81.2988	205.811
736015	168.457	65.1855	127.441	295.898	70.6787	193.359
736015	165.894	69.5801	113.525	304.688	72.5098	193.359
736015	165.527	74.3408	114.258	310.913	75.8057	190.43
736015	176.147	68.4814	81.2988	310.181	82.0312	191.162
736015	176.88	58.5938	63.7207	301.758	82.7637	192.993
736015	185.669	69.2139	86.4258	305.054	97.0459	201.05
736015	191.162	78.7354	86.792	302.49	102.173	191.162
736015	183.105	72.1436	81.665	295.898	97.7783	173.95
736015	173.218	62.2559	87.8906	288.208	86.792	161.133
736015	172.485	56.7627	89.3555	292.603	82.3975	162.598
736015	170.654	49.4385	97.4121	309.814	87.1582	165.527
736015	168.091	42.4805	112.427	328.125	94.8486	169.922
736015	188.232	59.6924	123.779	353.394	114.258	189.697
736015	197.021	74.3408	109.131	370.972	126.343	202.515
736015	195.19	80.5664	120.85	385.254	131.104	207.275
736015	210.205	90.4541	133.301	402.832	142.456	218.994
736015	199.951	78.7354	92.2852	392.578	131.836	209.106
736015	194.458	81.2988	82.7637	390.015	129.272	207.275
736015	194.824	74.707	91.1865	390.015	130.005	208.008
736015	201.416	73.2422	83.4961	391.479	131.836	201.416
736015	196.289	78.3691	65.1855	392.578	131.836	194.092
736015	202.515	97.0459	73.2422	397.705	139.16	194.824
736015	225.586	124.878	97.0459	424.805	159.302	212.769
736015	231.812	122.681	99.2432	437.622	158.203	208.74
736015	236.206	110.596	90.8203	442.749	154.907	205.078
736015	245.728	122.314	112.793	444.946	162.598	216.431
736015	261.841	131.104	116.455	446.045	172.119	228.149
736015	266.968	119.385	108.765	445.679	169.556	227.051
736015	273.926	122.681	127.075	450.439	168.091	229.248
736015	276.489	130.737	129.272	460.327	165.161	233.276
736015	309.448	158.936	156.738	490.356	191.162	262.573
736015	350.464	188.232	190.43	515.625	215.698	283.081
736015	340.942	177.246	158.203	500.244	194.458	258.911
736015	341.675	182.739	146.851	499.878	194.458	254.883
736015	343.872	191.162	157.837	498.779	196.289	252.319
736015	331.421	180.542	151.978	488.525	187.134	238.77
736015	343.872	187.866	168.457	503.174	198.853	244.629
736015	350.098	191.162	182.373	511.23	209.473	245.728
736015	342.041	179.077	165.527	502.808	205.444	236.206
736015	352.295	189.697	179.077	508.667	216.064	237.671
736015	347.9	176.88	170.288	508.301	218.262	227.417
736015	341.309	162.964	170.288	511.23	212.036	214.233
736015	333.984	160.767	173.218	511.963	209.839	206.177
736015	331.055	169.922	194.092	518.555	215.698	211.304
736015	327.026	156.006	191.528	524.414	212.402	214.233
736015	320.801	151.611	175.415	530.273	204.712	206.177
736015	309.814	157.471	162.598	529.175	198.853	188.599
736015	323.73	174.683	171.753	544.189	218.628	198.486
736015	325.195	170.654	161.865	550.049	227.051	204.712
736015	321.167	186.401	165.894	545.654	226.318	198.853
736015	325.928	191.162	160.767	550.781	227.051	195.557
736015	313.843	168.091	148.682	547.852	214.966	189.331
736015	301.025	159.668	143.921	543.823	201.416	177.612
736015	303.223	169.189	146.118	550.781	204.346	171.753
736015	309.814	169.922	139.526	560.303	208.374	165.894
736015	305.054	167.725	134.399	560.669	205.444	154.907
736015	314.209	179.077	132.568	571.655	218.994	160.4
736015	316.04	175.781	124.878	571.289	211.304	143.188
736015	316.772	170.654	108.398	574.219	204.346	129.272
736015	327.026	180.176	94.8486	586.67	210.205	126.343
736015	340.942	197.021	115.356	604.248	219.727	130.005
736015	336.914	197.021	111.694	612.305	217.896	129.272
736015	331.787	199.951	106.567	611.938	208.74	121.948
736015	330.688	192.993	98.5107	614.868	205.811	118.652
736015	346.802	199.219	119.751	628.784	218.994	137.329
736015	361.084	201.416	118.652	634.644	224.487	147.949
736015	375	207.275	128.174	640.137	229.98	152.344
736015	374.634	195.557	125.244	637.207	224.121	150.146
736015	397.705	216.797	151.611	659.546	241.333	168.091
736015	406.494	223.022	159.302	677.124	251.953	173.584
736015	413.086	214.233	160.4	688.477	258.179	178.345
736015	407.593	203.613	153.442	680.42	251.221	175.049
736015	399.536	190.796	138.062	672.363	244.995	165.894
736015	401.733	187.134	146.851	671.997	246.826	168.091
736015	411.255	192.993	158.203	679.321	254.883	187.5
736015	414.185	193.726	158.203	676.025	251.587	190.43
736015	406.86	179.81	147.583	666.504	240.601	184.57
736015	412.354	179.443	158.569	668.701	238.77	193.359
736015	419.312	187.866	156.738	673.096	243.164	208.008
736015	428.101	202.515	164.429	689.575	260.376	228.882
736015	439.819	217.163	193.726	711.548	280.518	252.319
736015	439.087	222.656	187.134	721.802	287.109	267.334
736015	448.242	234.741	183.472	738.281	301.025	280.884
736015	452.637	237.671	193.726	740.845	304.688	282.715
736015	458.13	241.699	202.515	741.577	312.378	289.307
736015	449.707	244.263	198.486	730.225	311.646	280.151
736015	441.284	229.614	183.838	726.562	306.152	263.672
736015	444.58	224.487	191.895	723.999	302.856	251.587
736015	450.439	229.98	179.443	734.253	316.04	258.179
736015	446.777	228.882	166.992	736.084	318.604	260.01
736015	445.312	231.445	182.007	734.253	313.843	261.841
736015	433.96	223.022	168.091	725.098	301.758	248.291
736015	425.537	218.628	157.837	725.098	300.659	239.502
736015	407.227	189.697	131.836	719.238	291.138	234.741
736015	407.593	193.726	134.399	720.337	289.307	241.333
736015	399.902	184.57	118.652	712.28	281.616	233.643
736015	406.86	182.739	139.893	723.267	291.138	250.854
736015	403.931	173.95	148.315	726.929	295.532	266.968
736015	403.931	176.147	140.991	728.76	297.363	269.165
736015	416.382	187.866	158.936	742.676	310.181	278.32
736015	409.058	182.739	173.584	731.323	303.589	273.926
736015	414.917	195.19	168.457	732.422	307.251	277.222
736015	410.889	188.599	136.597	732.788	308.716	270.63
736015	380.859	159.668	106.934	702.393	280.884	233.643
736015	371.338	158.936	110.596	699.097	280.518	231.079
736015	388.916	187.134	118.286	716.675	297.363	248.657
736015	399.902	194.092	126.709	721.069	300.659	256.714
736015	412.72	202.148	138.062	730.225	309.448	268.799
736015	412.72	209.473	124.512	729.126	309.448	261.841
736015	427.368	230.347	150.146	749.634	331.055	274.292
736015	421.143	214.6	123.047	745.239	326.294	269.897
736015	417.114	212.036	110.229	737.183	320.435	258.911
736015	434.692	227.051	123.779	747.803	333.618	254.883
736015	447.51	240.234	153.442	749.634	347.9	263.672
736015	431.396	229.248	131.836	748.901	333.618	251.221
736015	429.565	225.952	104.004	749.634	332.153	243.164
736015	442.017	232.544	115.723	749.634	342.407	245.361
736015	449.341	240.967	124.512	749.634	350.464	251.587
736015	455.566	262.207	125.61	749.634	357.422	253.052
736015	459.961	277.222	139.893	749.634	364.38	254.15
736015	458.862	269.165	129.639	749.634	369.141	253.418
736015	453.369	272.461	117.92	749.634	363.647	244.995
736015	443.848	275.757	112.427	749.634	353.76	226.318
736015	449.707	276.123	117.92	749.634	358.521	227.417
736015	448.242	274.658	117.92	749.634	354.858	222.29
736015	443.848	281.25	109.497	749.634	350.098	208.374
736015	448.608	283.813	111.694	749.634	356.323	204.712
736015	450.073	283.447	127.075	749.634	359.253	209.839
736015	443.481	287.476	127.075	749.634	355.225	210.205
736015	433.96	288.574	132.568	749.634	357.056	217.896
736015	413.818	265.503	123.413	749.634	344.238	213.135
736015	429.565	287.476	143.555	749.634	364.38	243.164
736015	447.144	312.012	150.879	749.634	387.085	271.362
736015	461.792	326.66	158.203	749.634	394.775	292.236
736015	474.243	336.914	164.062	749.634	404.297	306.885
736015	463.257	335.815	141.357	749.634	405.029	286.377
736015	455.933	343.14	133.667	749.634	402.1	268.433
736015	455.933	342.407	128.174	749.634	405.396	262.207
736015	472.412	362.549	148.682	749.634	419.312	268.433
736015	468.018	365.845	137.695	749.634	412.72	243.53
736015	473.877	369.507	142.456	749.634	420.044	235.107
736015	466.553	360.718	149.048	749.634	418.579	225.586
736015	464.355	360.718	144.653	749.634	419.678	220.825
736015	451.904	350.464	125.61	749.634	417.114	216.064
736015	454.468	361.816	141.724	749.634	422.974	224.487
736015	457.031	372.803	145.02	749.634	427.368	230.347
736015	449.707	372.07	122.314	749.634	419.678	227.051
736015	454.834	381.226	133.667	749.634	425.903	250.854
736015	463.989	394.409	153.076	749.634	447.144	269.531
736015	467.285	411.621	148.315	749.634	458.13	272.827
736015	461.06	413.452	121.216	749.634	456.665	263.306
736015	462.891	412.72	135.864	749.634	459.595	265.869
736015	468.384	422.241	138.062	749.634	464.722	277.588
736015	471.313	442.383	138.062	749.634	466.553	275.391
736015	463.257	440.186	133.667	749.634	467.651	268.433
736015	466.187	439.453	143.921	749.634	468.018	268.799
736015	488.892	468.018	164.062	749.634	479.37	275.391
736015	484.131	461.06	130.005	749.634	466.919	255.615
736015	489.258	467.285	142.456	749.634	477.539	269.165
736015	504.639	489.258	151.245	749.634	497.314	291.138
736015	519.287	515.991	158.936	749.634	510.498	305.786
736015	548.95	546.387	187.134	749.634	535.034	336.548
736015	550.415	543.823	190.796	749.634	532.471	348.633
736015	560.303	556.274	198.486	749.634	537.598	364.38
736015	581.177	582.275	216.064	749.634	553.345	385.254
736015	601.685	600.952	231.445	749.634	568.359	403.564
736015	610.84	607.91	243.164	749.634	577.881	413.452
736015	618.896	616.699	255.615	749.634	591.064	428.467
736015	626.953	626.953	270.63	749.634	600.586	437.622
736015	627.319	629.883	270.996	749.634	596.924	433.96
736015	637.207	641.235	274.292	749.634	601.318	433.96
736015	647.827	655.151	279.785	749.634	611.206	442.383
736015	661.011	669.434	294.8	749.634	625.122	456.665
736015	663.94	669.8	297.363	749.634	630.981	462.891
736015	663.94	676.758	303.223	749.634	642.334	463.623
736015	649.658	667.969	303.589	749.634	629.517	439.819
736015	651.123	664.307	330.322	749.634	630.981	442.749
736015	642.334	654.785	334.351	749.634	625.854	439.453
736015	621.46	634.644	321.167	749.634	617.432	433.228
736015	624.39	636.841	327.026	749.634	626.953	447.144
736015	632.812	651.489	337.28	749.634	633.545	466.187
736015	636.475	665.039	340.21	749.634	636.841	486.328
736015	630.615	665.771	334.717	749.634	639.404	495.483
736015	630.981	667.603	339.111	749.634	643.066	507.568
736015	634.277	676.392	348.267	749.634	657.349	517.456
736015	633.911	679.321	353.027	749.634	664.307	521.484
736015	619.995	663.208	347.534	749.634	657.715	523.682
736015	608.643	644.165	342.773	749.634	647.827	521.851
736015	605.713	633.911	346.069	749.634	650.391	528.076
736015	614.868	643.433	362.183	749.634	660.645	539.429
736015	611.206	645.264	358.154	749.634	657.715	533.936
736015	621.094	653.32	363.281	749.634	667.969	542.358
736015	619.995	650.757	362.915	749.634	670.166	545.288
736015	632.446	667.969	377.563	749.634	684.814	563.232
736015	630.249	663.94	368.042	749.634	680.054	558.472
736015	622.925	652.588	352.661	749.634	671.265	553.711
736015	614.502	648.193	341.309	749.634	664.307	550.781
736015	621.094	659.18	341.675	749.634	669.8	560.303
736015	628.784	663.208	340.21	749.634	672.363	562.134
736015	617.432	645.264	327.759	749.634	663.94	550.415
736015	616.699	644.165	330.688	749.634	667.969	554.81
736015	626.953	655.518	346.436	749.634	677.124	569.824
736015	626.953	652.588	353.027	749.634	675.659	562.134
736015	615.601	640.869	348.633	749.634	669.8	540.894
736015	610.84	636.475	348.267	749.634	672.729	536.133
736015	617.798	640.503	357.056	749.634	680.054	544.556
736015	621.826	641.235	370.239	749.634	689.209	548.95
736015	614.136	633.911	374.268	749.634	689.941	550.049
736015	626.953	650.024	391.479	749.634	702.759	572.021
736015	628.052	650.391	386.353	749.634	697.266	561.401
736015	633.911	656.982	396.24	749.634	704.59	570.557
736015	639.038	666.87	409.424	749.634	715.576	595.093
736015	628.418	664.307	399.536	749.634	705.322	593.994
736015	619.263	651.489	383.789	749.634	694.336	578.613
736015	602.783	628.052	369.507	749.634	682.617	565.43
736015	596.924	626.953	369.507	749.634	680.42	569.092
736015	593.628	637.573	375	749.634	674.927	569.458
736015	575.684	621.826	368.042	749.634	661.377	554.81
736015	570.557	613.037	376.465	749.634	668.335	566.162
736015	565.063	614.136	380.859	749.634	668.701	576.416
736015	531.372	590.698	355.957	749.634	635.376	548.95
736015	507.568	572.021	340.21	749.634	614.868	532.104
736015	501.343	569.824	347.9	749.634	613.037	538.696
736015	490.723	562.134	350.098	749.634	607.91	545.288
736015	491.455	563.965	354.858	749.634	612.671	557.739
736015	478.638	550.415	342.407	749.634	601.318	542.358
736015	484.497	563.599	349.365	749.634	613.77	556.274
736015	468.384	558.472	340.942	749.634	602.783	563.599
736015	452.271	543.091	330.322	749.634	587.769	553.345
736015	454.834	539.795	328.491	749.634	587.036	544.189
736015	455.566	541.992	324.463	749.634	583.374	541.992
736015	446.411	546.387	319.336	749.634	573.12	530.273
736015	436.89	546.021	313.11	749.634	569.092	520.02
736015	431.396	540.894	316.406	749.634	563.599	507.935
736015	409.79	517.456	301.392	749.634	539.429	491.455
736015	396.973	505.737	300.659	749.634	527.344	479.004
736015	398.071	507.568	315.308	749.634	533.203	479.736
736015	388.55	495.85	313.477	749.634	522.949	469.116
736015	387.817	495.483	312.744	749.634	520.752	468.75
736015	394.775	500.61	325.928	749.634	531.006	480.835
736015	367.31	471.313	312.378	749.634	515.625	462.891
736015	349.365	458.862	303.223	749.634	503.906	450.439
736015	341.675	457.397	296.997	749.634	496.216	445.679
736015	324.829	443.115	284.912	749.634	480.835	432.495
736015	331.055	443.115	294.434	749.634	484.497	443.481
736015	340.576	445.312	311.646	749.634	489.258	463.257
736015	323.364	421.143	301.025	749.634	466.919	443.115
736015	322.632	422.241	305.42	749.634	466.553	449.341
736015	313.477	414.551	303.223	749.634	449.341	435.425
736015	326.66	429.199	321.167	749.634	462.524	455.933
736015	323.73	431.03	318.97	749.634	461.426	454.834
736015	306.152	418.213	305.786	749.634	445.312	437.622
736015	315.674	432.495	322.632	749.634	454.102	452.271
736015	302.49	419.312	312.378	743.408	439.819	436.89
736015	299.561	413.818	314.209	741.943	440.186	439.453
736015	291.504	405.029	315.674	739.014	430.664	433.96
736015	275.757	398.804	306.885	730.591	413.818	427.368
736015	253.418	387.817	291.138	720.337	399.17	422.974
736015	224.121	366.577	273.193	702.759	383.789	410.522
736015	231.812	376.465	292.236	717.407	395.874	429.199
736015	225.952	371.704	293.701	714.478	381.958	417.114
736015	218.262	370.605	291.138	706.055	378.296	410.889
736015	202.881	366.577	284.18	689.209	369.141	398.804
736015	193.359	361.084	278.32	673.462	355.591	387.085
736015	190.43	359.619	276.489	668.701	348.267	388.916
736015	171.753	340.942	261.475	650.757	331.055	380.127
736015	179.443	346.436	273.926	656.982	341.675	392.944
736015	197.754	361.084	291.87	668.335	357.056	401.733
736015	179.077	340.576	272.461	644.531	332.52	381.226
736015	178.711	346.436	278.32	645.264	332.153	384.155
736015	188.599	365.845	301.392	655.151	344.604	399.536
736015	179.443	352.661	299.927	644.531	336.914	393.311
736015	163.33	331.421	291.87	623.657	322.632	381.592
736015	148.682	317.139	286.377	600.952	305.42	362.915
736015	149.048	318.604	301.392	597.656	304.688	369.873
736015	150.513	324.463	313.843	592.896	304.688	378.662
736015	139.16	310.547	304.321	571.655	292.969	363.281
736015	133.301	305.786	302.124	559.937	292.236	359.253
736015	121.948	299.561	296.265	541.992	285.645	349.365
736015	116.089	296.265	290.405	527.344	280.518	344.238
736015	119.385	305.42	292.969	522.217	285.278	351.562
736015	129.639	317.871	316.04	531.372	304.321	374.268
736015	117.92	299.194	314.209	520.02	298.096	370.972
736015	101.807	279.419	306.152	495.483	279.785	354.858
736015	95.5811	279.785	309.082	477.539	269.897	346.802
736015	80.2002	274.292	302.124	457.397	255.249	331.787
736015	93.75	289.307	319.702	456.665	263.672	346.436
736015	101.807	291.138	330.688	453.735	267.334	354.858
736015	99.9756	285.645	338.013	445.312	266.968	356.689
736015	85.3271	273.926	330.688	418.579	252.686	342.041
736015	83.8623	275.391	335.083	406.128	249.39	344.238
736015	87.8906	281.616	341.309	400.635	249.756	349.365
736015	79.4678	278.32	340.942	389.282	245.361	353.394
736015	69.5801	269.897	333.252	375.366	236.206	349.365
736015	60.0586	261.841	323.73	360.718	225.952	338.745
736015	58.5938	262.207	328.125	355.225	227.051	343.14
736015	65.1855	272.095	343.14	356.689	230.347	351.929
736015	56.3965	262.573	336.914	339.478	220.459	345.337
736015	45.4102	249.756	325.195	325.195	207.642	340.21
736015	47.6074	254.883	331.055	327.026	210.205	348.267
736015	43.9453	255.615	331.055	321.167	205.078	342.773
736015	38.0859	247.192	338.013	310.547	198.12	332.52
736015	38.0859	239.502	351.196	304.688	198.853	331.787
736015	45.7764	247.192	368.042	310.181	211.67	348.267
736015	25.6348	227.783	358.154	294.8	198.12	345.337
736015	13.916	217.163	358.887	279.419	193.359	342.773
736015	16.4795	226.318	355.591	272.095	190.796	340.942
736015	11.3525	233.643	339.111	261.108	180.176	330.688
736015	12.8174	244.629	327.026	251.953	180.542	330.322
736015	9.8877	241.699	317.505	242.065	180.908	324.829
736015	2.56348	233.276	310.913	235.84	182.007	316.406
736015	-8.42285	228.149	305.054	226.685	172.485	309.082
736015	-6.22559	233.643	307.251	217.896	165.527	311.646
736015	-9.52148	223.389	303.223	198.853	157.837	304.688
736015	-12.085	213.501	301.392	188.232	157.104	304.688
736015	-26.7334	199.951	286.743	168.457	141.357	287.476
736015	-28.5645	197.388	281.616	159.302	134.033	276.489
736015	-6.22559	219.36	309.082	178.345	157.471	291.87
736015	-16.4795	209.473	306.885	164.795	146.118	279.053
736015	-36.9873	193.726	284.546	140.991	124.878	261.841
736015	-36.2549	199.951	276.123	133.301	127.441	258.179
736015	-53.1006	189.697	257.812	119.385	112.061	235.107
736015	-53.4668	191.162	259.277	117.188	110.229	240.234
736015	-53.1006	190.43	252.319	105.103	105.103	243.53
736015	-54.1992	184.57	247.192	95.5811	101.44	235.107
736015	-52.7344	183.105	253.418	97.4121	103.271	226.318
736015	-60.0586	178.711	248.291	87.5244	93.0176	209.106
736015	-72.1436	171.387	229.248	72.1436	82.7637	188.599
736015	-76.9043	161.865	221.924	65.1855	85.6934	175.781
736015	-87.1582	147.217	218.262	53.833	80.5664	157.837
736015	-95.5811	139.526	205.444	36.6211	68.1152	133.667
736015	-97.4121	140.625	202.881	27.4658	63.3545	111.328
736015	-112.061	125.977	197.754	13.5498	54.5654	94.1162
736015	-105.469	132.935	212.402	15.3809	58.96	97.0459
736015	-108.398	135.864	208.374	11.7188	50.5371	92.2852
736015	-121.948	119.751	194.092	-4.76074	30.7617	74.3408
736015	-114.258	122.681	204.346	0.732422	39.5508	82.3975
736015	-125.244	112.061	194.458	-8.05664	29.6631	81.665
736015	-126.709	112.427	191.895	-18.6768	22.3389	82.0312
736015	-128.54	107.666	192.261	-29.2969	19.4092	76.1719
736015	-131.104	100.708	195.19	-38.0859	15.7471	68.8477
736015	-115.723	116.089	212.769	-31.1279	26.3672	86.4258
736015	-113.892	122.314	210.205	-42.8467	23.8037	83.8623
736015	-116.089	119.385	209.106	-61.1572	17.5781	69.5801
736015	-119.019	111.328	209.839	-75.4395	13.916	61.5234
736015	-113.892	117.554	214.966	-78.3691	14.6484	75.0732
736015	-105.469	126.343	214.6	-78.0029	17.9443	83.8623
736015	-106.567	117.188	209.106	-89.7217	14.2822	78.7354
736015	-121.582	93.75	198.486	-110.962	0.732422	64.0869
736015	-120.117	94.8486	192.261	-114.624	3.66211	69.5801
736015	-112.793	102.905	182.007	-111.694	8.42285	73.9746
736015	-114.99	104.004	183.105	-120.117	8.05664	59.6924
736015	-128.906	98.1445	179.443	-134.033	3.66211	42.8467
736015	-138.062	90.8203	151.978	-147.583	-8.42285	24.5361
736015	-129.272	95.5811	143.188	-150.879	-10.9863	20.5078
736015	-130.371	88.9893	159.668	-159.302	-19.043	7.32422
736015	-125.61	85.3271	156.738	-168.457	-24.5361	0
736015	-118.286	88.623	129.639	-170.288	-22.3389	2.56348
736015	-124.878	83.4961	121.582	-172.119	-26.7334	2.56348
736015	-120.85	87.1582	150.513	-159.302	-16.8457	12.8174
736015	-122.314	89.3555	149.78	-159.668	-14.2822	14.2822
736015	-125.244	88.9893	120.117	-169.189	-26.001	8.42285
736015	-131.836	76.1719	105.103	-178.711	-42.8467	-5.12695
736015	-123.413	74.3408	130.737	-168.823	-31.8604	0
736015	-132.202	65.918	120.85	-182.007	-36.2549	-6.95801
736015	-128.174	71.7773	97.4121	-184.57	-37.3535	1.46484
736015	-134.033	64.4531	89.7217	-191.162	-49.0723	-7.69043
736015	-141.724	53.4668	104.37	-194.458	-53.4668	-16.4795
736015	-141.724	54.5654	104.37	-190.43	-47.2412	-5.12695
736015	-132.568	67.0166	90.8203	-184.204	-39.5508	10.2539
736015	-148.682	49.8047	81.2988	-204.346	-58.5938	-12.085
736015	-142.456	47.6074	97.4121	-203.613	-53.1006	-11.7188
736015	-125.244	56.7627	108.032	-191.528	-38.4521	5.12695
736015	-129.639	53.833	96.6797	-198.853	-46.875	1.09863
736015	-138.794	43.9453	94.4824	-209.106	-57.8613	-14.6484
736015	-138.062	36.9873	105.835	-212.769	-56.7627	-16.4795
736015	-116.089	53.833	120.85	-199.219	-38.4521	9.8877
736015	-112.427	58.5938	111.694	-199.951	-41.748	17.5781
736015	-112.427	52.7344	119.385	-203.979	-44.6777	19.4092
736015	-115.356	40.2832	119.385	-212.769	-47.9736	19.4092
736015	-112.793	39.917	96.3135	-223.022	-52.3682	21.2402
736015	-102.173	49.0723	90.8203	-219.36	-51.2695	21.2402
736015	-93.3838	54.5654	112.793	-209.106	-42.4805	21.9727
736015	-86.792	57.4951	128.906	-200.317	-34.4238	24.5361
736015	-87.8906	53.4668	105.835	-204.712	-42.8467	19.4092
736015	-99.6094	40.6494	83.4961	-220.825	-60.4248	-0.366211
736015	-94.8486	48.3398	116.089	-213.501	-52.7344	-8.42285
736015	-110.229	35.8887	116.089	-228.882	-68.1152	-38.8184
736015	-104.37	38.8184	90.4541	-226.318	-69.9463	-42.1143
736015	-86.0596	54.1992	90.8203	-200.317	-58.2275	-22.3389
736015	-84.2285	56.3965	130.737	-181.274	-53.4668	-21.2402
736015	-89.3555	47.9736	138.062	-174.683	-50.9033	-18.3105
736015	-116.089	20.874	83.1299	-197.754	-79.4678	-41.0156
736015	-124.878	13.5498	60.791	-198.853	-91.1865	-49.0723
736015	-107.666	26.7334	100.342	-177.246	-72.1436	-33.6914
736015	-104.004	31.4941	116.455	-177.612	-67.3828	-31.1279
736015	-115.356	25.2686	75.4395	-194.092	-82.3975	-41.748
736015	-121.948	20.1416	50.1709	-198.12	-93.0176	-45.4102
736015	-116.089	21.6064	73.2422	-188.599	-91.1865	-46.875
736015	-107.3	26.7334	101.074	-182.007	-76.9043	-36.9873
736015	-120.85	11.3525	72.5098	-201.05	-85.3271	-45.7764
736015	-125.977	7.69043	57.8613	-209.106	-91.5527	-49.0723
736015	-121.216	17.9443	88.623	-205.444	-86.0596	-49.4385
736015	-122.314	17.5781	102.905	-202.881	-82.0312	-42.8467
736015	-116.455	21.6064	88.9893	-195.557	-75.0732	-22.7051
736015	-118.652	25.6348	72.876	-192.261	-82.7637	-17.5781
736015	-119.751	25.6348	86.0596	-188.599	-87.1582	-20.5078
736015	-124.512	19.4092	97.4121	-190.063	-84.2285	-20.1416
736015	-123.413	25.6348	91.1865	-186.768	-79.834	-6.95801
736015	-116.089	38.0859	87.1582	-175.415	-76.5381	6.5918
736015	-115.723	39.5508	97.4121	-172.485	-78.0029	7.69043
736015	-126.709	28.5645	98.1445	-186.768	-90.8203	-1.46484
736015	-126.709	27.832	85.6934	-196.655	-105.835	-8.05664
736015	-127.075	27.4658	76.5381	-197.388	-121.582	-4.02832
736015	-137.695	20.874	81.2988	-206.543	-133.667	-15.0146
736015	-139.16	17.9443	82.0312	-212.402	-138.062	-21.9727
736015	-120.117	30.7617	78.3691	-203.613	-125.977	-8.42285
736015	-121.948	22.3389	62.2559	-216.064	-136.23	-20.1416
736015	-117.92	25.2686	68.4814	-223.755	-135.864	-23.0713
736015	-110.962	32.5928	67.3828	-218.994	-131.104	-22.7051
736015	-98.1445	42.1143	58.96	-215.332	-130.005	-24.1699
736015	-95.5811	42.4805	56.0303	-218.994	-134.033	-30.3955
736015	-89.3555	44.6777	64.4531	-214.966	-128.54	-29.2969
736015	-89.7217	38.4521	50.5371	-224.487	-135.132	-37.3535
736015	-78.7354	46.1426	52.7344	-222.29	-127.441	-28.5645
736015	-67.749	54.9316	80.5664	-216.797	-120.85	-21.2402
736015	-68.1152	54.9316	94.8486	-215.698	-120.117	-21.2402
736015	-72.1436	56.0303	88.623	-215.332	-120.85	-17.2119
736015	-72.876	64.0869	94.8486	-212.402	-118.652	-11.3525
736015	-69.2139	70.6787	118.286	-203.613	-110.596	-3.66211
736015	-84.9609	54.5654	99.2432	-215.332	-124.512	-18.3105
736015	-86.792	49.8047	75.4395	-217.896	-125.977	-17.5781
736015	-72.5098	60.0586	90.0879	-202.148	-114.258	2.19727
736015	-76.5381	54.5654	102.905	-208.374	-118.652	2.19727
736015	-64.4531	67.3828	116.089	-199.219	-104.004	21.6064
736015	-64.8193	64.8193	108.032	-205.078	-111.328	19.4092
736015	-81.665	46.5088	96.6797	-224.487	-137.695	2.92969
736015	-77.6367	47.9736	109.131	-224.487	-138.062	11.7188
736015	-69.9463	50.1709	110.229	-226.318	-140.625	11.3525
736015	-72.5098	47.9736	102.905	-232.544	-146.484	6.95801
736015	-76.9043	47.2412	105.835	-236.938	-150.146	6.5918
736015	-83.8623	38.8184	100.342	-246.094	-157.837	3.2959
736015	-77.6367	37.3535	93.75	-246.826	-156.738	2.56348
736015	-71.0449	38.8184	94.8486	-245.361	-150.879	5.85938
736015	-65.5518	39.5508	107.3	-246.826	-147.217	7.32422
736015	-71.7773	27.4658	97.4121	-261.841	-160.4	-7.32422
736015	-69.2139	20.874	93.3838	-261.475	-162.598	-12.085
736015	-58.96	20.5078	103.638	-255.615	-157.104	-10.2539
736015	-65.5518	15.3809	106.567	-263.672	-162.231	-7.32422
736015	-67.3828	12.8174	102.173	-273.926	-168.457	-10.2539
736015	-65.1855	8.78906	97.4121	-281.25	-169.922	-14.2822
736015	-64.8193	6.5918	97.7783	-287.109	-168.457	-7.32422
736015	-61.5234	10.6201	98.5107	-288.94	-165.161	2.56348
736015	-49.4385	24.5361	101.807	-281.25	-152.71	10.9863
736015	-51.2695	21.2402	102.905	-287.842	-151.611	1.46484
736015	-63.3545	8.78906	97.4121	-304.688	-161.865	-21.6064
736015	-67.3828	5.12695	76.9043	-310.547	-162.964	-34.4238
736015	-71.4111	-2.19727	58.2275	-319.702	-163.33	-50.5371
736015	-67.0166	-9.8877	77.6367	-316.772	-150.513	-50.1709
736015	-66.2842	-16.4795	90.0879	-322.998	-145.02	-49.4385
736015	-65.5518	-9.52148	92.6514	-322.266	-141.357	-54.1992
736015	-59.6924	3.66211	102.173	-305.786	-128.174	-41.748
736015	-58.96	0	105.103	-297.729	-128.174	-37.3535
736015	-58.96	-3.2959	111.694	-298.462	-131.836	-36.2549
736015	-53.1006	-0.366211	118.286	-294.8	-126.709	-33.6914
736015	-57.1289	-8.78906	107.666	-296.997	-129.272	-36.9873
736015	-60.4248	-3.66211	99.2432	-301.758	-129.639	-38.4521
736015	-54.9316	9.8877	102.905	-298.462	-120.117	-39.917
736015	-56.3965	4.02832	105.103	-302.856	-118.652	-44.3115
736015	-65.1855	-15.3809	89.3555	-319.336	-127.441	-64.4531
736015	-71.4111	-25.2686	73.2422	-334.351	-132.568	-86.0596
736015	-61.5234	-15.0146	94.8486	-335.083	-122.314	-94.1162
736015	-47.6074	-10.6201	118.286	-330.322	-111.694	-96.6797
736015	-40.6494	-6.22559	121.216	-328.491	-108.765	-103.638
736015	-50.5371	-7.32422	105.469	-334.717	-116.089	-127.075
736015	-58.5938	-17.2119	95.9473	-336.182	-118.652	-146.484
736015	-64.0869	-26.3672	92.2852	-337.646	-121.948	-160.767
736015	-66.2842	-24.5361	85.6934	-342.407	-120.85	-167.725
736015	-75.4395	-32.5928	74.707	-346.802	-127.075	-175.415
736015	-72.876	-30.3955	82.7637	-337.646	-123.413	-161.865
736015	-77.6367	-29.2969	78.7354	-330.688	-124.512	-154.175
736015	-84.2285	-31.4941	65.1855	-323.364	-126.343	-157.837
736015	-87.5244	-36.9873	61.8896	-316.04	-121.582	-156.738
736015	-85.3271	-36.9873	69.2139	-303.589	-110.229	-150.146
736015	-82.3975	-36.2549	73.9746	-299.561	-105.835	-153.442
736015	-101.074	-57.1289	57.1289	-316.772	-123.779	-176.88
736015	-102.905	-57.8613	57.1289	-317.871	-128.54	-182.373
736015	-97.0459	-50.9033	58.5938	-321.167	-128.174	-187.5
736015	-97.4121	-50.9033	56.7627	-322.266	-128.906	-188.599
736015	-105.469	-58.96	50.5371	-328.125	-138.062	-198.12
736015	-100.708	-54.5654	51.2695	-324.829	-136.23	-204.712
736015	-95.9473	-47.9736	54.5654	-313.477	-126.709	-203.979
736015	-115.356	-70.6787	40.2832	-331.787	-141.357	-223.389
736015	-117.188	-67.0166	45.4102	-334.717	-138.062	-216.064
736015	-113.892	-49.0723	47.2412	-322.266	-128.54	-197.754
736015	-119.751	-51.6357	32.5928	-316.04	-130.737	-194.458
736015	-114.624	-46.1426	33.6914	-303.589	-122.314	-180.542
736015	-111.694	-38.0859	36.9873	-300.659	-118.286	-166.992
736015	-112.061	-35.1562	31.4941	-299.194	-113.892	-162.231
736015	-123.047	-54.5654	17.5781	-309.082	-118.286	-169.556
736015	-130.005	-63.3545	7.69043	-313.843	-119.385	-175.781
736015	-127.075	-56.7627	5.85938	-315.308	-115.356	-174.683
736015	-135.132	-60.791	-3.2959	-322.266	-118.652	-177.246
736015	-140.991	-66.2842	-6.22559	-312.012	-118.286	-175.049
736015	-143.188	-67.749	-9.52148	-294.067	-119.751	-172.119
736015	-156.006	-75.4395	-13.916	-298.828	-127.441	-176.514
736015	-164.429	-85.6934	-16.4795	-309.082	-135.498	-183.838
736015	-165.894	-91.1865	-23.0713	-313.11	-135.864	-184.937
736015	-155.273	-80.5664	-14.2822	-303.589	-125.61	-168.091
736015	-161.133	-81.665	-11.3525	-310.913	-127.441	-152.71
736015	-170.288	-77.6367	-14.6484	-317.139	-130.737	-141.724
736015	-178.711	-72.876	-26.7334	-319.702	-136.963	-132.568
736015	-178.711	-72.1436	-34.4238	-318.97	-139.16	-119.385
736015	-175.781	-69.9463	-35.8887	-316.04	-132.935	-109.131
736015	-173.95	-69.5801	-38.4521	-309.448	-124.512	-105.835
736015	-173.95	-69.2139	-44.6777	-309.082	-119.019	-111.694
736015	-178.345	-70.6787	-53.833	-315.674	-119.385	-121.948
736015	-170.288	-62.6221	-52.7344	-314.575	-111.328	-118.652
736015	-166.992	-60.0586	-58.5938	-316.04	-110.229	-122.314
736015	-182.373	-79.4678	-73.9746	-327.759	-123.413	-138.794
736015	-182.373	-79.1016	-69.5801	-326.66	-127.075	-136.23
736015	-172.852	-67.3828	-67.749	-318.604	-121.948	-134.033
736015	-179.81	-73.9746	-78.3691	-326.66	-131.104	-146.118
736015	-172.119	-64.0869	-68.8477	-316.772	-124.512	-132.568
736015	-172.119	-61.1572	-73.9746	-313.11	-125.244	-128.174
736015	-175.781	-62.6221	-83.1299	-312.744	-123.779	-121.216
736015	-173.95	-60.4248	-86.0596	-306.885	-119.019	-109.497
736015	-171.753	-56.0303	-89.3555	-306.152	-119.385	-105.103
736015	-179.077	-60.4248	-101.807	-316.406	-127.441	-113.892
736015	-181.274	-61.8896	-108.398	-320.068	-129.639	-114.99
736015	-182.007	-60.4248	-107.666	-321.533	-128.54	-106.934
736015	-179.077	-56.3965	-104.736	-321.167	-124.512	-105.469
736015	-175.781	-57.1289	-110.229	-325.195	-120.85	-109.131
736015	-189.331	-78.0029	-129.272	-343.14	-131.104	-121.582
736015	-199.219	-92.2852	-143.921	-366.943	-140.991	-132.935
736015	-200.684	-94.4824	-148.315	-387.085	-139.16	-135.864
736015	-193.726	-89.7217	-142.456	-388.55	-132.202	-132.568
736015	-179.443	-78.3691	-134.033	-382.324	-118.286	-123.413
736015	-168.457	-65.5518	-127.441	-379.028	-110.962	-114.99
736015	-166.26	-58.2275	-128.174	-378.296	-110.229	-109.497
736015	-166.992	-60.4248	-129.639	-379.761	-110.962	-105.469
736015	-180.542	-69.2139	-142.456	-391.113	-118.286	-110.596
736015	-176.88	-54.1992	-140.259	-387.817	-109.131	-104.37
736015	-180.176	-44.6777	-140.991	-389.648	-105.835	-100.708
736015	-186.035	-42.4805	-140.625	-385.62	-104.736	-93.3838
736015	-189.697	-45.4102	-148.315	-384.888	-104.37	-93.75
736015	-196.655	-52.7344	-159.668	-387.451	-106.567	-98.1445
736015	-194.092	-57.4951	-162.231	-391.846	-110.596	-100.708
736015	-183.472	-52.3682	-154.541	-385.62	-105.835	-95.5811
736015	-176.514	-46.1426	-154.541	-385.254	-99.9756	-94.8486
736015	-186.035	-49.0723	-165.527	-397.339	-106.567	-104.736
736015	-205.811	-60.791	-179.81	-415.283	-120.117	-113.892
736015	-221.924	-72.5098	-194.824	-429.565	-132.568	-119.019
736015	-220.825	-68.8477	-195.19	-423.706	-123.047	-110.229
736015	-226.318	-72.1436	-199.951	-425.171	-118.286	-106.934
736015	-226.318	-68.8477	-198.853	-422.974	-110.229	-97.4121
736015	-213.501	-49.0723	-186.401	-407.959	-87.5244	-71.0449
736015	-224.121	-54.9316	-200.317	-421.509	-90.0879	-72.876
736015	-242.065	-71.4111	-219.727	-442.749	-99.9756	-86.792
736015	-247.925	-73.2422	-227.051	-448.608	-99.9756	-89.3555
736015	-249.39	-71.4111	-232.91	-449.341	-101.807	-93.3838
736015	-240.234	-66.2842	-235.107	-424.072	-99.6094	-96.6797
736015	-238.037	-76.1719	-240.234	-405.762	-101.074	-102.173
736015	-253.052	-96.6797	-260.01	-417.114	-115.356	-114.258
736015	-240.967	-86.0596	-252.686	-405.762	-106.567	-111.328
736015	-228.882	-75.8057	-243.896	-399.17	-98.1445	-108.765
736015	-233.276	-79.4678	-244.995	-398.438	-95.5811	-106.934
736015	-248.291	-94.4824	-257.446	-414.185	-111.694	-119.751
736015	-244.995	-91.1865	-252.319	-413.086	-110.962	-110.596
736015	-236.938	-84.2285	-244.263	-406.86	-101.807	-97.4121
736015	-231.812	-82.0312	-236.938	-402.466	-92.2852	-81.665
736015	-226.685	-79.4678	-233.643	-400.269	-82.7637	-65.5518
736015	-228.149	-77.6367	-238.037	-402.832	-83.1299	-58.96
736015	-245.728	-94.4824	-259.644	-420.41	-103.638	-71.4111
736015	-236.572	-92.6514	-250.488	-414.551	-97.7783	-61.8896
736015	-233.643	-93.0176	-251.587	-421.875	-101.807	-61.8896
736015	-235.84	-94.8486	-261.841	-432.861	-108.398	-65.1855
736015	-229.614	-90.4541	-259.277	-431.396	-103.271	-57.1289
736015	-216.064	-78.7354	-240.967	-423.706	-90.0879	-42.1143
736015	-213.135	-71.0449	-233.643	-423.706	-83.8623	-33.6914
736015	-225.952	-79.4678	-240.601	-442.749	-97.7783	-44.6777
736015	-209.473	-65.918	-217.163	-432.861	-85.3271	-29.6631
736015	-217.896	-83.4961	-220.825	-444.946	-97.4121	-41.748
736015	-234.009	-104.37	-235.84	-462.524	-114.258	-54.1992
736015	-238.037	-108.765	-244.263	-468.018	-118.652	-46.875
736015	-236.938	-106.934	-241.333	-463.989	-114.624	-33.3252
736015	-232.544	-104.37	-236.206	-454.834	-103.638	-16.4795
736015	-236.938	-110.962	-250.488	-465.454	-114.258	-21.2402
736015	-228.149	-100.708	-256.714	-461.792	-112.793	-16.4795
736015	-223.389	-97.4121	-255.981	-457.031	-107.666	-10.6201
736015	-227.783	-101.074	-251.587	-461.426	-108.032	-18.3105
736015	-226.685	-101.44	-249.39	-461.792	-105.469	-19.043
736015	-218.628	-101.074	-253.418	-462.891	-103.271	-13.916
736015	-208.374	-98.1445	-243.896	-459.229	-99.6094	-8.05664
736015	-200.317	-87.1582	-229.614	-457.397	-93.3838	-3.2959
736015	-200.317	-83.4961	-231.079	-457.764	-93.0176	2.19727
736015	-198.853	-73.2422	-227.417	-447.51	-88.9893	14.2822
736015	-218.628	-94.4824	-247.559	-453.735	-100.342	1.09863
736015	-212.402	-97.7783	-242.065	-445.312	-95.9473	1.09863
736015	-196.655	-88.9893	-230.347	-431.396	-84.2285	19.4092
736015	-189.697	-78.7354	-238.77	-425.537	-82.7637	35.1562
736015	-190.063	-71.0449	-243.164	-423.34	-81.2988	39.1846
736015	-188.232	-78.3691	-240.601	-420.044	-74.3408	39.5508
736015	-190.063	-86.792	-241.699	-420.776	-76.5381	38.4521
736015	-179.81	-78.7354	-244.995	-410.156	-74.3408	43.5791
736015	-174.683	-83.1299	-236.938	-407.227	-74.707	30.0293
736015	-177.246	-94.1162	-231.812	-413.086	-78.7354	13.916
736015	-172.119	-88.9893	-224.121	-410.522	-76.9043	19.043
736015	-164.795	-75.4395	-216.797	-406.86	-75.8057	27.4658
736015	-171.387	-87.1582	-216.431	-413.452	-83.4961	10.6201
736015	-166.26	-90.0879	-206.177	-410.522	-79.834	7.32422
736015	-154.541	-76.5381	-191.895	-400.269	-72.5098	21.2402
736015	-165.527	-84.9609	-203.979	-404.297	-78.0029	18.6768
736015	-171.753	-94.8486	-209.106	-407.959	-79.4678	5.12695
736015	-168.091	-94.8486	-205.811	-405.762	-79.1016	8.05664
736015	-153.442	-79.1016	-186.401	-389.282	-71.7773	34.79
736015	-155.273	-77.6367	-184.57	-391.113	-75.8057	38.0859
736015	-169.922	-93.0176	-196.289	-398.071	-82.3975	27.4658
736015	-165.894	-90.4541	-184.204	-390.015	-82.0312	30.0293
736015	-151.611	-76.1719	-168.823	-373.169	-72.5098	50.9033
736015	-147.949	-78.0029	-164.429	-369.507	-71.7773	53.1006
736015	-153.442	-88.623	-159.302	-369.507	-71.0449	46.5088
736015	-162.598	-101.074	-168.091	-381.226	-83.4961	38.4521
736015	-155.64	-89.7217	-168.091	-375.732	-81.665	47.2412
736015	-164.062	-95.5811	-176.514	-381.958	-86.0596	32.2266
736015	-171.387	-100.708	-172.852	-385.986	-87.1582	21.2402
736015	-177.612	-101.074	-176.514	-386.353	-90.0879	23.0713
736015	-179.443	-85.3271	-177.246	-380.127	-87.1582	34.4238
736015	-180.908	-84.2285	-173.584	-372.07	-78.0029	34.4238
736015	-195.19	-95.5811	-177.612	-377.563	-84.9609	22.3389
736015	-194.092	-85.6934	-171.753	-370.605	-82.3975	34.79
736015	-187.866	-74.707	-171.387	-361.816	-76.1719	46.1426
736015	-185.669	-73.2422	-163.33	-354.858	-68.4814	50.5371
736015	-186.401	-74.3408	-156.738	-352.295	-64.8193	57.1289
736015	-193.359	-75.0732	-165.161	-350.098	-69.9463	60.0586
736015	-205.811	-85.3271	-180.542	-352.295	-78.3691	49.0723
736015	-205.811	-97.4121	-183.472	-354.858	-83.1299	28.5645
736015	-202.148	-103.271	-188.599	-362.183	-83.8623	20.874
736015	-195.557	-103.271	-194.824	-371.704	-83.4961	17.5781
736015	-195.557	-110.229	-204.712	-381.226	-85.6934	0.366211
736015	-189.697	-108.398	-199.951	-378.662	-82.3975	-10.2539
736015	-177.612	-97.0459	-191.895	-375.732	-80.2002	-9.8877
736015	-168.457	-86.4258	-194.092	-377.563	-82.0312	-13.916
736015	-172.485	-97.4121	-204.712	-382.69	-90.0879	-33.3252
736015	-170.654	-101.44	-205.078	-382.69	-92.6514	-41.0156
736015	-157.104	-87.1582	-204.712	-379.761	-85.3271	-36.2549
736015	-149.048	-82.3975	-214.6	-378.296	-83.8623	-42.1143
736015	-159.302	-97.0459	-229.614	-383.423	-93.3838	-57.1289
736015	-161.499	-101.807	-229.98	-381.226	-94.1162	-57.1289
736015	-168.823	-106.934	-243.164	-390.015	-104.37	-60.0586
736015	-159.668	-101.807	-244.629	-382.69	-97.4121	-53.4668
736015	-153.442	-101.44	-237.305	-373.901	-89.7217	-53.4668
736015	-147.949	-97.0459	-224.487	-366.943	-83.4961	-52.7344
736015	-151.978	-95.9473	-225.952	-366.943	-86.0596	-53.833
736015	-159.302	-103.271	-235.84	-373.169	-94.4824	-76.9043
736015	-150.146	-98.5107	-226.685	-366.943	-93.75	-93.3838
736015	-137.329	-88.9893	-214.6	-354.126	-87.8906	-94.4824
736015	-143.188	-91.5527	-224.487	-361.084	-94.1162	-105.469
736015	-141.357	-97.0459	-236.938	-370.972	-97.4121	-120.117
736015	-132.935	-98.5107	-239.502	-378.296	-95.5811	-125.61
736015	-145.386	-108.765	-256.348	-399.17	-108.765	-139.16
736015	-142.456	-105.469	-262.939	-399.536	-109.497	-142.822
736015	-140.991	-107.666	-266.235	-405.762	-111.328	-156.006
736015	-120.85	-95.5811	-252.319	-392.212	-97.7783	-154.907
736015	-119.385	-94.8486	-252.686	-391.846	-101.44	-159.668
736015	-121.582	-97.7783	-258.179	-396.24	-104.004	-162.964
736015	-120.85	-101.074	-254.517	-395.508	-101.074	-166.626
736015	-121.216	-102.173	-244.995	-395.142	-97.0459	-158.936
736015	-125.244	-104.736	-244.995	-398.071	-97.4121	-149.048
736015	-123.047	-104.37	-249.756	-398.438	-101.074	-150.879
736015	-120.117	-112.061	-251.587	-395.142	-101.807	-153.442
736015	-112.061	-110.229	-247.559	-383.789	-90.8203	-141.724
736015	-117.92	-113.525	-265.137	-384.888	-95.9473	-147.217
736015	-117.554	-111.694	-280.151	-383.789	-99.2432	-150.146
736015	-109.131	-106.934	-278.32	-373.901	-92.2852	-139.893
736015	-107.666	-108.032	-284.546	-377.93	-94.8486	-140.259
736015	-106.567	-104.37	-290.771	-379.028	-90.8203	-138.062
736015	-105.103	-103.638	-292.603	-373.901	-86.4258	-140.991
736015	-107.3	-103.638	-293.701	-367.676	-85.6934	-138.794
736015	-113.525	-105.835	-299.561	-370.972	-93.3838	-133.667
736015	-114.258	-107.666	-305.42	-370.605	-98.1445	-131.104
736015	-111.328	-110.962	-304.688	-362.915	-95.5811	-126.709
736015	-113.525	-122.314	-304.688	-366.211	-102.173	-130.371
736015	-112.061	-123.047	-297.729	-362.915	-106.567	-123.413
736015	-103.271	-121.216	-290.039	-349.365	-101.074	-114.258
736015	-91.5527	-123.413	-285.645	-334.351	-96.6797	-107.3
736015	-97.4121	-132.568	-293.701	-340.942	-111.694	-116.089
736015	-86.0596	-116.455	-281.616	-324.463	-104.37	-99.9756
736015	-73.2422	-103.638	-268.799	-306.152	-91.5527	-89.7217
736015	-91.5527	-122.681	-288.208	-320.068	-105.469	-109.131
736015	-102.173	-132.935	-299.194	-329.59	-115.356	-115.723
736015	-95.9473	-127.075	-293.701	-323.73	-110.596	-108.765
736015	-83.1299	-115.356	-279.053	-312.378	-98.5107	-106.934
736015	-82.7637	-111.694	-273.926	-309.448	-97.7783	-115.356
736015	-84.9609	-107.3	-273.193	-307.251	-96.6797	-112.427
736015	-82.7637	-109.497	-269.897	-305.786	-94.8486	-113.525
736015	-86.0596	-117.188	-275.757	-310.181	-97.7783	-128.174
736015	-92.2852	-123.413	-283.081	-317.505	-105.103	-142.456
736015	-96.3135	-129.272	-281.982	-317.871	-110.962	-146.484
736015	-95.9473	-134.033	-281.982	-307.251	-112.061	-156.006
736015	-83.8623	-134.033	-273.926	-290.405	-105.469	-161.499
736015	-74.707	-129.639	-252.686	-275.024	-96.6797	-148.315
736015	-57.8613	-109.497	-231.079	-256.348	-79.1016	-119.385
736015	-56.0303	-104.736	-227.417	-253.052	-76.5381	-112.061
736015	-69.2139	-119.019	-226.685	-264.771	-86.792	-119.019
736015	-72.1436	-114.258	-218.628	-265.869	-87.1582	-113.525
736015	-78.7354	-109.497	-227.417	-265.503	-90.8203	-113.525
736015	-73.9746	-105.835	-225.952	-256.714	-85.6934	-101.807
736015	-72.1436	-110.229	-219.36	-254.15	-84.2285	-94.1162
736015	-75.4395	-112.427	-219.727	-256.348	-90.0879	-93.0176
736015	-68.4814	-109.131	-216.797	-251.587	-87.1582	-89.7217
736015	-78.3691	-127.441	-219.727	-261.475	-99.6094	-104.37
736015	-76.9043	-129.639	-205.811	-261.108	-101.074	-98.1445
736015	-65.1855	-114.258	-186.035	-252.319	-90.0879	-79.1016
736015	-67.0166	-117.92	-183.838	-254.883	-93.75	-74.707
736015	-72.5098	-126.709	-187.134	-260.376	-101.074	-75.0732
736015	-68.1152	-117.92	-179.443	-254.517	-88.9893	-60.4248
736015	-66.2842	-111.694	-175.049	-256.348	-82.7637	-54.9316
736015	-65.918	-116.455	-173.584	-262.573	-85.6934	-51.6357
736015	-64.8193	-123.047	-179.077	-268.433	-93.75	-49.0723
736015	-51.2695	-117.554	-180.908	-269.531	-92.2852	-43.9453
736015	-38.4521	-110.596	-176.147	-260.376	-87.8906	-43.9453
736015	-33.3252	-110.229	-169.922	-257.446	-90.8203	-49.8047
736015	-26.001	-103.271	-164.429	-250.854	-86.0596	-45.4102
736015	-30.3955	-109.497	-168.823	-248.657	-92.6514	-61.5234
736015	-28.5645	-112.427	-169.922	-246.826	-96.6797	-74.3408
736015	-14.6484	-97.7783	-154.907	-230.347	-89.7217	-69.2139
736015	2.56348	-71.7773	-139.16	-205.811	-74.3408	-63.3545
736015	-10.2539	-82.3975	-164.429	-209.473	-85.6934	-88.9893
736015	-12.8174	-90.4541	-164.062	-198.853	-83.8623	-99.6094
736015	-13.1836	-90.4541	-157.837	-191.162	-81.665	-104.736
736015	-15.7471	-102.905	-180.176	-196.289	-90.4541	-128.54
736015	0	-99.6094	-165.894	-175.415	-75.4395	-130.005
736015	-13.1836	-117.188	-163.33	-183.838	-90.4541	-149.048
736015	-13.916	-117.92	-171.387	-187.866	-97.7783	-155.64
736015	-16.4795	-117.92	-182.739	-189.697	-105.835	-166.992
736015	-6.95801	-112.427	-166.992	-176.514	-94.4824	-156.006
736015	-4.39453	-107.3	-151.611	-167.725	-82.7637	-143.188
736015	-8.05664	-104.004	-157.837	-168.823	-81.665	-141.357
736015	-8.78906	-112.427	-161.133	-169.556	-84.2285	-143.921
736015	-21.6064	-127.441	-155.273	-176.88	-91.5527	-148.315
736015	-16.4795	-117.554	-142.822	-175.781	-90.0879	-138.062
736015	-10.6201	-117.188	-147.949	-181.274	-92.6514	-133.301
736015	-12.8174	-122.681	-149.78	-188.232	-98.1445	-132.935
736015	-9.8877	-116.455	-137.329	-187.866	-96.3135	-125.977
736015	-13.1836	-114.624	-142.456	-198.486	-101.44	-129.639
736015	-12.085	-119.019	-149.78	-201.416	-101.44	-131.104
736015	-15.0146	-125.61	-141.724	-205.078	-105.835	-127.075
736015	-27.4658	-133.301	-140.259	-218.994	-117.554	-135.498
736015	-25.6348	-132.202	-136.23	-220.459	-110.962	-136.597
736015	-15.7471	-127.441	-120.85	-217.163	-101.074	-133.301
736015	-14.2822	-123.047	-110.596	-215.698	-100.708	-131.836
736015	-12.8174	-123.779	-110.596	-213.135	-102.173	-137.329
736015	-10.6201	-131.836	-106.934	-212.036	-100.342	-147.217
736015	-13.1836	-138.794	-99.9756	-216.064	-104.004	-153.442
736015	-20.5078	-141.724	-106.567	-226.318	-114.99	-165.894
736015	-21.6064	-140.625	-117.92	-225.952	-116.089	-173.584
736015	-28.9307	-144.653	-125.244	-227.783	-121.948	-179.077
736015	-29.2969	-136.963	-119.751	-223.022	-119.019	-168.823
736015	-27.832	-126.709	-126.343	-217.163	-112.793	-159.668
736015	-17.5781	-117.92	-129.639	-205.078	-99.2432	-151.978
736015	-17.9443	-123.413	-123.413	-202.148	-97.0459	-154.541
736015	-23.0713	-126.343	-115.723	-205.444	-97.4121	-164.062
736015	-27.832	-129.639	-129.639	-211.67	-102.173	-181.274
736015	-10.9863	-119.385	-121.582	-202.148	-92.6514	-182.739
736015	-5.12695	-115.723	-93.75	-200.684	-91.1865	-191.162
736015	-17.5781	-125.61	-104.004	-212.402	-98.5107	-208.374
736015	-24.1699	-133.301	-125.244	-217.163	-103.638	-224.487
736015	-26.7334	-137.695	-125.244	-210.938	-102.905	-232.91
736015	-24.1699	-132.202	-110.962	-198.853	-99.6094	-230.713
736015	-25.2686	-125.244	-102.173	-188.599	-97.4121	-225.952
736015	-27.832	-127.441	-111.328	-186.035	-99.9756	-218.994
736015	-27.4658	-129.272	-118.286	-182.007	-95.9473	-208.374
736015	-19.4092	-111.694	-102.173	-169.189	-84.2285	-191.895
736015	-18.3105	-101.074	-102.173	-159.668	-81.665	-188.599
736015	-19.4092	-104.736	-113.892	-162.231	-87.8906	-194.824
736015	-17.9443	-106.567	-107.666	-162.231	-89.3555	-189.331
736015	-17.9443	-107.3	-102.905	-162.598	-94.8486	-184.204
736015	-19.4092	-114.258	-99.9756	-161.499	-97.0459	-188.232
736015	-17.5781	-117.554	-80.2002	-157.471	-92.6514	-182.739
736015	-9.8877	-114.624	-68.4814	-152.344	-88.9893	-169.189
736015	-7.69043	-109.131	-63.3545	-150.879	-85.3271	-162.231
736015	-20.874	-122.681	-54.5654	-158.569	-93.75	-179.81
736015	-19.043	-123.047	-38.8184	-154.175	-90.4541	-174.683
736015	-12.8174	-113.892	-49.8047	-153.442	-84.2285	-162.964
736015	-17.2119	-114.99	-61.8896	-161.133	-89.7217	-169.922
736015	-21.2402	-121.948	-44.3115	-163.33	-90.0879	-169.556
736015	-17.9443	-117.92	-43.9453	-164.062	-87.1582	-156.006
736015	-14.6484	-106.567	-61.1572	-161.865	-84.2285	-146.851
736015	-34.4238	-128.906	-74.3408	-180.176	-104.37	-171.387
736015	-35.1562	-132.202	-67.3828	-184.204	-106.934	-168.457
736015	-23.0713	-112.793	-62.2559	-176.147	-93.0176	-147.217
736015	-16.8457	-105.469	-65.1855	-173.95	-85.6934	-147.949
736015	-19.4092	-115.723	-60.4248	-180.176	-89.7217	-162.231
736015	-28.5645	-123.413	-62.2559	-190.063	-98.5107	-176.147
736015	-29.6631	-125.61	-72.876	-194.092	-103.271	-187.5
736015	-33.6914	-133.301	-64.8193	-192.261	-100.708	-192.993
736015	-39.1846	-140.259	-51.6357	-200.317	-104.736	-200.684
736015	-33.6914	-126.709	-44.6777	-202.148	-100.708	-195.557
736015	-39.1846	-132.568	-56.3965	-207.275	-104.37	-202.515
736015	-47.2412	-148.315	-60.791	-212.036	-107.666	-208.374
736015	-40.6494	-142.456	-49.0723	-203.613	-100.342	-191.895
736015	-33.3252	-132.568	-52.3682	-194.092	-97.7783	-183.105
736015	-21.2402	-125.244	-49.4385	-179.077	-93.75	-173.95
736015	-18.3105	-118.286	-40.6494	-170.288	-92.6514	-161.499
736015	-24.1699	-111.328	-44.6777	-170.654	-93.75	-154.541
736015	-19.043	-104.736	-45.7764	-162.598	-85.6934	-148.315
736015	-9.8877	-101.44	-36.9873	-151.245	-76.1719	-140.625
736015	-10.6201	-104.37	-53.1006	-150.879	-78.7354	-140.991
736015	-8.05664	-102.173	-61.1572	-144.653	-74.707	-142.822
736015	-15.0146	-116.089	-60.0586	-147.949	-81.665	-161.865
736015	-22.7051	-127.441	-70.6787	-158.936	-98.5107	-184.57
736015	-15.7471	-114.258	-71.4111	-153.442	-96.6797	-184.204
736015	-15.0146	-112.061	-64.4531	-153.809	-93.0176	-190.063
736015	-21.6064	-129.272	-61.5234	-164.429	-97.0459	-201.416
736015	-28.9307	-132.935	-78.3691	-177.612	-102.905	-201.416
736015	-27.4658	-119.751	-95.5811	-173.218	-97.0459	-199.951
736015	-29.2969	-124.878	-86.0596	-166.626	-93.75	-205.078
736015	-28.5645	-129.272	-79.1016	-165.527	-93.3838	-200.684
736015	-32.2266	-126.343	-101.074	-165.161	-99.6094	-200.317
736015	-29.6631	-125.244	-103.638	-161.133	-98.5107	-202.881
736015	-23.0713	-124.878	-84.2285	-157.471	-91.5527	-191.528
736015	-17.2119	-119.385	-79.834	-159.302	-93.3838	-181.274
736015	-15.7471	-120.117	-93.3838	-152.344	-91.5527	-176.514
736015	-23.8037	-127.075	-80.5664	-152.71	-93.3838	-177.612
736015	-35.5225	-127.075	-79.1016	-158.936	-98.5107	-172.119
736015	-39.5508	-121.216	-99.2432	-157.104	-99.9756	-165.527
736015	-24.9023	-114.624	-87.1582	-142.822	-85.3271	-154.907
736015	-26.7334	-129.639	-76.5381	-153.809	-92.6514	-162.964
736015	-20.5078	-123.047	-66.2842	-160.4	-93.75	-162.598
736015	-16.8457	-115.356	-62.6221	-158.936	-93.0176	-164.429
736015	-21.2402	-126.709	-50.9033	-168.457	-97.4121	-173.584
736015	-16.4795	-125.244	-36.9873	-170.288	-91.5527	-167.725
736015	-8.42285	-112.793	-31.8604	-168.823	-84.9609	-168.823
736015	-18.6768	-123.413	-27.832	-173.584	-90.4541	-179.81
736015	-32.5928	-135.864	-31.1279	-180.908	-101.807	-182.373
736015	-28.9307	-126.709	-35.8887	-180.542	-102.173	-174.683
736015	-26.3672	-125.61	-20.1416	-175.049	-100.708	-173.218
736015	-28.1982	-132.568	-15.3809	-174.683	-100.708	-166.626
736015	-28.9307	-125.977	-35.1562	-184.204	-101.807	-160.4
736015	-24.5361	-106.567	-33.3252	-186.768	-98.1445	-165.527
736015	-22.7051	-112.427	-17.9443	-186.035	-96.3135	-169.556
736015	-20.1416	-119.751	-28.9307	-184.57	-99.9756	-175.049
736015	-20.5078	-108.765	-30.3955	-179.077	-98.1445	-182.007
736015	-36.6211	-126.709	-31.8604	-188.232	-111.328	-203.979
736015	-35.1562	-138.062	-25.6348	-182.373	-109.131	-200.317
736015	-11.7188	-108.398	-4.39453	-162.964	-90.4541	-177.612
736015	-10.9863	-99.9756	2.92969	-157.837	-87.5244	-180.176
736015	-31.4941	-120.85	-9.52148	-174.683	-105.469	-197.754
736015	-32.2266	-118.286	-19.4092	-178.345	-105.469	-197.021
736015	-27.832	-111.328	-19.043	-173.584	-100.342	-200.317
736015	-30.0293	-120.117	-5.12695	-170.654	-102.173	-200.684
736015	-25.6348	-121.582	-10.9863	-169.556	-100.708	-189.697
736015	-20.5078	-107.3	-13.1836	-169.922	-93.75	-175.781
736015	-29.6631	-109.497	-2.56348	-174.683	-94.4824	-167.725
736015	-30.3955	-110.596	-2.92969	-168.091	-94.1162	-150.513
736015	-26.001	-91.1865	2.19727	-158.203	-89.7217	-135.132
736015	-25.6348	-82.3975	17.5781	-147.583	-83.1299	-130.005
736015	-31.8604	-99.6094	16.4795	-151.245	-90.4541	-136.597
736015	-41.0156	-114.258	-4.76074	-168.823	-103.271	-147.217
736015	-42.1143	-114.258	-8.42285	-177.612	-107.666	-154.907
736015	-36.9873	-116.089	2.92969	-178.711	-101.44	-146.484
736015	-21.6064	-103.638	10.9863	-169.189	-85.6934	-121.948
736015	-35.1562	-110.962	2.19727	-179.81	-93.75	-130.371
736015	-35.5225	-108.765	16.4795	-179.81	-89.7217	-124.512
736015	-26.001	-104.37	6.95801	-175.415	-87.1582	-108.765
736015	-28.1982	-98.5107	-10.2539	-176.514	-88.623	-103.638
736015	-26.7334	-93.75	4.76074	-165.527	-80.2002	-95.9473
736015	-26.7334	-97.7783	7.69043	-158.936	-76.9043	-80.5664
736015	-31.8604	-94.4824	-9.8877	-162.598	-82.3975	-69.9463
736015	-47.9736	-104.004	-23.0713	-165.894	-92.2852	-81.2988
736015	-57.4951	-121.216	-18.3105	-164.795	-97.4121	-85.6934
736015	-47.9736	-115.356	-18.3105	-157.471	-90.0879	-75.8057
736015	-42.4805	-101.807	-13.5498	-145.386	-82.0312	-74.707
736015	-40.6494	-101.44	-1.46484	-128.54	-76.5381	-75.0732
736015	-44.6777	-108.032	-22.3389	-130.005	-81.665	-76.9043
736015	-35.8887	-97.4121	-20.1416	-125.977	-75.8057	-70.6787
736015	-33.3252	-99.2432	-11.3525	-125.977	-78.7354	-75.4395
736015	-39.1846	-110.229	-32.2266	-136.597	-86.792	-88.623
736015	-43.9453	-102.905	-44.3115	-140.259	-90.0879	-96.6797
736015	-39.1846	-96.6797	-25.6348	-121.948	-80.2002	-89.3555
736015	-25.6348	-92.2852	-20.1416	-105.469	-70.6787	-74.707
736015	-28.1982	-83.4961	-28.9307	-110.596	-75.0732	-78.7354
736015	-30.0293	-78.7354	-4.76074	-104.37	-73.9746	-80.5664
736015	-19.4092	-84.2285	5.12695	-94.1162	-68.8477	-69.2139
736015	-20.5078	-82.7637	-17.5781	-98.5107	-72.876	-67.749
736015	-21.6064	-71.7773	0.366211	-88.623	-68.1152	-67.0166
736015	-18.6768	-81.2988	15.3809	-75.8057	-60.4248	-59.6924
736015	-13.5498	-83.8623	-5.12695	-79.1016	-57.8613	-49.8047
736015	-26.001	-76.1719	-1.09863	-87.8906	-66.2842	-52.7344
736015	-35.1562	-82.7637	18.3105	-93.0176	-68.4814	-53.833
736015	-30.0293	-88.9893	2.92969	-104.004	-69.5801	-46.1426
736015	-26.3672	-75.8057	3.2959	-112.793	-70.6787	-43.9453
736015	-34.79	-86.4258	15.3809	-116.455	-76.5381	-50.5371
736015	-31.1279	-97.0459	13.916	-112.793	-75.4395	-43.5791
736015	-22.3389	-80.5664	30.0293	-105.103	-66.2842	-35.5225
736015	-31.4941	-82.7637	49.4385	-104.736	-68.1152	-45.4102
736015	-36.6211	-101.44	33.3252	-112.427	-75.4395	-50.9033
736015	-33.3252	-95.5811	33.6914	-105.469	-71.7773	-42.8467
736015	-28.5645	-82.0312	51.2695	-88.9893	-67.0166	-42.4805
736015	-24.9023	-92.6514	42.8467	-79.834	-67.3828	-36.9873
736015	-22.3389	-96.6797	40.6494	-83.4961	-69.2139	-31.4941
736015	-19.043	-84.2285	65.1855	-83.1299	-66.2842	-35.1562
736015	-19.043	-88.9893	58.96	-87.5244	-64.0869	-33.6914
736015	-31.8604	-99.9756	31.8604	-108.032	-75.8057	-43.2129
736015	-39.1846	-97.4121	47.9736	-113.892	-72.5098	-49.0723
736015	-31.8604	-101.074	51.6357	-108.398	-65.918	-46.5088
736015	-26.3672	-95.5811	31.8604	-104.004	-63.3545	-42.4805
736015	-29.6631	-83.4961	42.4805	-95.9473	-61.8896	-46.1426
736015	-37.3535	-97.4121	36.6211	-99.6094	-71.0449	-56.7627
736015	-33.3252	-105.469	18.3105	-103.638	-71.7773	-54.9316
736015	-27.4658	-93.0176	39.917	-97.0459	-65.1855	-48.3398
736015	-20.874	-86.792	57.4951	-91.1865	-58.2275	-39.5508
736015	-27.4658	-95.5811	38.4521	-98.5107	-60.791	-36.2549
736015	-38.8184	-90.0879	47.6074	-103.271	-61.8896	-47.2412
736015	-51.2695	-99.6094	42.4805	-108.398	-72.876	-67.3828
736015	-47.6074	-106.934	9.52148	-110.229	-81.2988	-76.1719
736015	-43.2129	-97.0459	21.2402	-104.004	-76.5381	-78.7354
736015	-26.3672	-92.2852	43.9453	-90.8203	-67.0166	-75.0732
736015	-10.2539	-96.3135	20.1416	-83.8623	-64.8193	-67.749
736015	-4.02832	-86.4258	19.4092	-81.665	-58.5938	-69.2139
736015	-8.05664	-91.1865	31.8604	-79.834	-60.0586	-78.0029
736015	-6.95801	-97.4121	8.05664	-76.1719	-60.0586	-73.9746
736015	15.0146	-63.3545	26.001	-46.1426	-36.6211	-53.1006
736015	10.2539	-62.6221	48.3398	-38.0859	-36.6211	-46.875
736015	0.732422	-84.9609	32.2266	-44.3115	-50.5371	-45.4102
736015	-3.66211	-84.9609	26.001	-46.875	-58.96	-50.5371
736015	-4.76074	-82.3975	51.2695	-41.748	-54.1992	-44.3115
736015	0.732422	-84.9609	56.0303	-34.79	-46.875	-20.874
736015	-0.366211	-73.9746	56.7627	-39.1846	-44.6777	-16.8457
736015	-6.95801	-68.4814	78.0029	-40.6494	-39.917	-17.5781
736015	-5.85938	-74.3408	72.5098	-38.0859	-34.4238	4.02832
736015	-4.76074	-65.1855	71.4111	-37.3535	-30.0293	15.3809
736015	-10.6201	-60.4248	78.7354	-44.3115	-30.0293	18.3105
736015	-17.9443	-77.6367	54.5654	-66.2842	-42.4805	13.1836
736015	-21.6064	-76.5381	47.6074	-80.5664	-46.875	9.8877
736015	-30.3955	-80.5664	50.1709	-92.2852	-54.1992	3.66211
736015	-26.7334	-88.623	36.9873	-96.3135	-56.7627	11.3525
736015	-20.5078	-83.1299	41.748	-98.1445	-53.4668	15.7471
736015	-16.4795	-72.1436	74.3408	-89.7217	-46.5088	23.0713
736015	-29.6631	-94.8486	49.8047	-102.173	-64.4531	18.6768
736015	-30.3955	-93.3838	47.6074	-97.7783	-63.3545	26.001
736015	-26.7334	-85.6934	64.8193	-85.3271	-56.3965	31.4941
736015	-25.6348	-90.4541	53.4668	-76.1719	-56.7627	33.6914
736015	-28.9307	-90.0879	43.5791	-70.6787	-58.96	34.4238
[truncated: 29,552 more rows]

## Sheet: 5) num41_sub16_W_TR1_L3
JST time (string format)	F3	FC3	C3	F4	FC4	C4
[truncated: 22,776 more rows]

[truncated: 13 more sheets: 6) num41_sub16_N_TR1_L3, 7) num41_sub16_W_TR2_L1, 8) num41_sub16_N_TR2_L1, 9) num41_sub16_W_TR2_L2, 10) num41_sub16_N_TR2_L2, 11) num41_sub16_W_TR2_L3, 12) num41_sub16_N_TR2_L3, 13) num41_sub16_W_TR3_L1, 14) num41_sub16_N_TR3_L1, 15) num41_sub16_W_TR3_L2, 16) num41_sub16_N_TR3_L2, 17) num41_sub16_W_TR3_L3, 18) num41_sub16_N_TR3_L3]
